# Supplementary material for: Phenotypic effects of Am genomes in nascent synthetic hexaploids derived from interspecific crosses between durum and wild einkorn wheat
Source: PLoS One. 2023 Apr 27;18(4):e0284408. doi: 10.1371/journal.pone.0284408 (PMC10138484; doi:10.1371/journal.pone.0284408)
Supplement: S5 Table — (XLSX) [file pone.0284408.s013.xlsx]

## Sheet: 18 traits synthetic hexaploids
Table S5-1 Raw data of 18 traits in synthetic hexaploids and Triticum turgidum cv. Langdon
accession	Season (2018: 2017 – 2018, 2019: 2018 – 2019)	Genome	Lineage	Heading time (days)	Flowering time (days)	Spike length (cm)	Top awn length (cm)	Middle awn length (cm)	Bottom awn length (cm)	Flag leaf length (cm)	Flag leaf width (m)	Stem width (cm)	1st Internode length (cm)	2nd Internode length (cm)	3rd Internode length (cm)	4th Internode length (cm)	5th Internode length (cm)	Plant height (cm)	Number of spikelets	Spikelet length (cm)	Spikelet width (cm)
Syn6214	2018	AABBDD	NA	155	163	9.4	6.3	4.5	2.4	23.9	1	0.2	28.1	15.1	12.2	9.9	2.5	77.2	13	1.23	0.66
Syn6214	2018	AABBDD	NA	147	155	13.5	7.4	8.1	5.5	35	1.5	0.29	47.9	21.7	20.4	17.9	3.2	124.6	20	1.1	0.71
Syn6214	2018	AABBDD	NA	143	151	14.1	7.4	9.5	3.3	26.5	1.4	0.22	45	26.4	17.9	19.9	24.5	147.8	21	1.26	0.74
Syn6214	2018	AABBDD	NA	144	154	15	7.7	8.7	2.3	23.4	1.7	0.34	49.4	26.8	18.7	22.5	21.9	154.3	23	1.17	0.81
Syn6214	2018	AABBDD	NA	155	166	7.6	5.1	5.4	3.4	20.5	0.9	0.14	25.2	15	12.1	9	3.8	72.7	13	1.16	0.65
Syn6214	2018	AABBDD	NA	147	157	14.8	8	9.2	5.7	35.2	1.4	0.31	41.2	19.3	19.1	15.9	3	113.3	22	1.26	0.75
Syn6214	2018	AABBDD	NA	143	154	13.7	7.6	9.5	4.3	20.7	1.4	0.22	48.5	24.2	18.4	19.7	6.3	130.8	20	1.09	0.69
Syn6214	2018	AABBDD	NA	145	154	14.2	6.1	7.2	4.8	22.6	1.5	0.27	47.2	26.1	18.5	20.5	21.7	148.2	21	1.25	0.81
Syn6214	2018	AABBDD	NA	156	169	7.2	3.2	5	3.8	23.1	0.8	0.14	18.1	11.1	8.4	1.8	0	46.6	8	1.05	0.53
Syn6214	2018	AABBDD	NA	148	157	13.6	7.3	9.7	3.9	25.5	1.3	0.27	43.5	20.4	20.3	17.2	2.6	117.6	21	1.35	0.7
Syn6214	2018	AABBDD	NA	144	154	13.9	7.2	9.2	4	25.9	1.3	0.22	48.8	24.3	19	18.2	6	130.2	19	1.3	0.68
Syn6214	2018	AABBDD	NA	146	154	13.4	7.8	7.8	4.1	22.3	1.4	0.34	45.5	25.6	16.6	21.5	21.7	144.3	20	1.09	0.75
Syn6240	2018	AABBDD	NA	150	161	15.2	8.8	8	5.2	19	1.2	0.25	31.5	18.5	16.4	16.3	23	120.9	21	1.5	0.61
Syn6240	2018	AABBDD	NA	148	157	16.9	6.5	9.1	6.1	24.7	1.7	0.28	31.4	17.3	14.7	14.8	9.2	104.3	21	1.27	0.42
Syn6240	2018	AABBDD	NA	154	158	12.5	9.5	9.5	4.9	25.1	1.3	0.23	41.4	23.7	20.1	16.3	22.3	136.3	19	1.7	0.52
Syn6240	2018	AABBDD	NA	148	156	14.5	8.27	8.87	5.4	27.7	1.4	0.23	42.1	23.2	17.8	12.4	14	124	21	1.49	0.51
Syn6240	2018	AABBDD	NA	153	160	12.6	8	8.7	5.3	22.9	1.3	0.22	28.3	16.4	16.7	15.4	25.3	114.7	20	1.6	0.54
Syn6240	2018	AABBDD	NA	149	157	14.7	6.7	8.8	5.8	25.4	1.6	0.27	30.3	16.8	15	14.4	10.2	101.4	21	1.09	0.47
Syn6240	2018	AABBDD	NA	156	159	12.8	8.8	9.1	5.4	22.3	1.1	0.21	39.4	23	18.4	17.3	24.8	135.7	20	1.6	0.53
Syn6240	2018	AABBDD	NA	149	157	15.9	7.83	8.87	5.5	28.9	1.5	0.25	40.8	22.6	18.3	13	5.3	115.9	22	1.43	0.51
Syn6240	2018	AABBDD	NA	153	160	12.9	6.7	7.8	5.8	15.1	1.3	0.21	28.3	17.7	17.3	14.3	24.5	115	20	1.3	0.59
Syn6240	2018	AABBDD	NA	149	158	14.4	6.1	7.6	6.4	24.1	1.6	0.26	28.6	15.2	12.7	13.5	8.6	93	20	1.13	0.48
Syn6240	2018	AABBDD	NA	157	160	11.7	8.7	9.1	5.7	21.1	1.2	0.2	36.3	21.4	19.4	17.3	26.7	132.8	18	1.3	0.49
Syn6240	2018	AABBDD	NA	149	157	14.1	7.17	8.17	5.97	25.6	1.3	0.23	37.5	22	18.5	18.9	6.2	117.2	19	1.24	0.52
Syn6256	2018	AABBDD	NA	142	149	15.5	8.6	8.7	2.8	23	1.3	0.23	43.9	21.6	17.7	17.4	15.3	131.4	20	1.27	0.61
Syn6256	2018	AABBDD	NA	141	149	15.2	7.5	8	2.1	19.5	1.3	0.23	47.1	23.1	17.8	16.5	12.8	132.5	20	1.2	0.58
Syn6256	2018	AABBDD	NA	141	149	16	7.6	6.3	4.6	23.1	1.4	0.21	40.5	22.3	24.3	20	16.3	139.4	21	1.21	0.65
Syn6256	2018	AABBDD	NA	142	150	14.2	8.4	7.4	4.5	22.6	1.3	0.19	41	25.7	23.5	21.4	20.8	146.6	20	1.28	0.62
Syn6256	2018	AABBDD	NA	143	150	14.4	8.2	8.1	2.7	19.3	1.4	0.2	48.7	22.4	16.5	13.3	10.6	125.9	19	1.28	0.54
Syn6256	2018	AABBDD	NA	143	151	14.9	8.4	7.3	3.4	16.8	1.52	0.22	41.2	21.9	17	14.7	7.9	117.6	20	1.16	0.6
Syn6256	2018	AABBDD	NA	144	150	16.9	8.2	6.5	2.3	27.1	1.8	0.21	35	23.6	22.8	20.4	20.3	139	22	1.18	0.68
Syn6256	2018	AABBDD	NA	145	151	15	7.6	7	3.8	21.3	1.2	0.17	40	25.7	22.8	22.2	18	143.7	21	1.19	0.64
Syn6256	2018	AABBDD	NA	143	151	14.2	8.4	7.8	3.2	21.1	1.4	0.2	42.7	21.3	17.3	15.5	13.9	124.9	19	1.17	0.6
Syn6256	2018	AABBDD	NA	143	151	12.9	7.4	7	2.4	22.2	1.5	0.21	44	22.2	16.2	15.5	10.5	121.3	18	1.08	0.59
Syn6256	2018	AABBDD	NA	145	151	15.2	8	7.7	2.7	25.1	1.5	0.21	36.5	21	23	21.4	16.8	133.9	21	1.25	0.66
Syn6256	2018	AABBDD	NA	146	152	15.3	7.6	8.3	3	23.4	1.3	0.2	37.4	24.5	22	21.1	21.6	141.9	21	1.28	0.68
Syn6262	2018	AABBDD	NA	154	158	14.5	6.6	6.4	4.2	18.9	1.4	0.3	43.2	20.7	17.8	16.2	13.9	126.3	21	1.41	0.68
Syn6262	2018	AABBDD	NA	152	158	12.8	6	5.6	4.3	27.1	1.7	0.27	39.6	20.6	17.7	18.4	22.9	132	19	1.37	0.59
Syn6262	2018	AABBDD	NA	151	157	14	6.3	7	5	28	1.8	0.34	45	23.2	17.5	19.3	27.6	146.6	20	1.52	0.63
Syn6262	2018	AABBDD	NA	149	157	13	6.1	7	3.6	25.1	1.5	0.28	48	21.6	15.9	16.1	21.2	135.8	19	1.22	0.56
Syn6262	2018	AABBDD	NA	155	158	11.6	5.3	6.4	2.2	31.9	1.7	0.28	39.5	21.6	16.5	18	31.3	138.5	20	1.32	0.66
Syn6262	2018	AABBDD	NA	155	158	13	7.2	7.6	5.3	24.1	1.6	0.25	35.4	20.3	16.2	15.7	16.3	116.9	19	1.46	0.68
Syn6262	2018	AABBDD	NA	152	158	12.9	6.3	6	3.9	20.4	1.1	0.23	41.3	22.5	18.8	18.5	29.5	143.5	19	1.3	0.63
Syn6262	2018	AABBDD	NA	152	157	12.1	6.2	7.3	2.8	22.1	1.5	0.26	42.3	22.5	17.3	15.7	17.2	127.1	19	1.35	0.57
Syn6262	2018	AABBDD	NA	NA	160	12.6	6.1	6.1	4.7	20.1	1.6	0.26	36.9	20.3	19	20.2	30.8	139.8	18	1.16	0.64
Syn6262	2018	AABBDD	NA	156	158	11.8	6.1	7.2	4.6	23.2	1.6	0.24	34.8	19	17.4	19.2	23.8	126	18	1.32	0.63
Syn6262	2018	AABBDD	NA	152	158	12.9	6	7.4	4.1	22.5	1.7	0.31	39.6	21.5	17.2	18.6	24.4	134.2	19	1.21	0.68
Syn6262	2018	AABBDD	NA	152	158	10.2	5	5.2	3.5	17.3	1.3	0.23	43.5	22.3	16.3	15.9	19.5	127.7	15	1.15	0.52
Syn6214	2019	AABBDD	NA	153	158	13.8	7.7	9.3	3.6	25.2	1.5	0.226	28.9	19.9	20.5	20.3	19.8	123.2	22	1.52833	0.665
Syn6214	2019	AABBDD	NA	155	160	13.7	8.2	7.4	2.7	21.3	1.2	0.193	26.2	14.3	14.3	16.5	34.7	119.7	20	1.49233	0.766
Syn6214	2019	AABBDD	NA	156	161	13.8	7.3	7.9	3.9	27.4	1.4	0.241	26.8	14.1	16.9	15.7	12.8	100.1	21	1.469	0.706333
Syn6214	2019	AABBDD	NA	151	157	14.7	8.4	8.7	5.3	25.8	1.5	0.204	28.9	19.7	20.2	20.9	20.4	124.8	21	1.515	0.688667
Syn6214	2019	AABBDD	NA	154	160	12.8	7.9	7.4	3.8	18.3	1.2	0.18	20.1	11.9	14	19	37.2	115	19	1.43467	0.733667
Syn6214	2019	AABBDD	NA	154	160	13.8	8	9	2.8	20.2	1.3	0.191	26.1	14.1	13.9	17.5	34.7	120.1	20	1.43333	0.737
Syn6214	2019	AABBDD	NA	152	158	14.3	8.5	8.1	2.7	19.4	1.4	0.21	27	17.7	17.9	18.5	44.5	139.9	21	1.479	0.738
Syn6214	2019	AABBDD	NA	152	158	15.6	7.3	9.4	4	28.7	1.55	0.241	32.8	22.3	19.3	21.9	22.4	134.3	22	1.56567	0.754333
Syn6214	2019	AABBDD	NA	153	158	14.9	7.8	8.4	4.2	NA	NA	NA	28.8	18.6	17.7	21.5	27.3	128.8	21	1.49833	0.758333
Syn6214	2019	AABBDD	NA	151	158	11.1	8.3	9.3	6.4	28.9	0.9	0.147	26.4	20.9	17.4	18.2	13.9	107.9	16	1.519	0.464333
Syn6214	2019	AABBDD	NA	155	NA	NA	NA	NA	NA	NA	NA	NA	18.6	17.7	17.1	21.5	19.9	NA	NA	NA	NA
Syn6214	2019	AABBDD	NA	155	NA	NA	NA	NA	NA	23.2	1.4	0.216	15.1	15.3	15.9	17.9	20.4	NA	NA	NA	NA
Syn6214	2019	AABBDD	NA	147	156	NA	NA	NA	NA	20.6	1.25	0.209	NA	NA	NA	NA	NA	NA	NA	NA	NA
Syn6214	2019	AABBDD	NA	149	157	14	8.4	9.1	4.8	23.4	1.45	0.252	NA	NA	NA	NA	NA	NA	NA	NA	NA
Syn6214	2019	AABBDD	NA	151	NA	NA	NA	NA	NA	19.5	1.35	0.209	NA	NA	NA	NA	NA	NA	NA	NA	NA
Syn6214	2019	AABBDD	NA	148	156	NA	NA	NA	NA	24.6	1.35	0.264	NA	NA	NA	NA	NA	NA	NA	NA	NA
Syn6214	2019	AABBDD	NA	149	156	NA	NA	NA	NA	23.7	1.33	0.221	NA	NA	NA	NA	NA	NA	NA	NA	NA
Syn6214	2019	AABBDD	NA	152	158	13.3	9	8.5	4.2	21.5	1.2	0.213	NA	NA	NA	NA	NA	NA	NA	NA	NA
Syn6240	2019	AABBDD	NA	153	160	18.8	7.8	8.3	2.3	22.6	1.65	0.257	29.5	16.2	18	15.8	36.6	134.9	25	1.649	0.692667
Syn6240	2019	AABBDD	NA	160	162	16.3	8.3	7.6	4.4	22.6	1.55	0.243	28	13.6	18.6	16.2	30.4	123.1	23	1.56567	0.643
Syn6240	2019	AABBDD	NA	160	163	15.4	7.6	8.4	3.9	24.5	1.6	0.251	31.7	14	17.8	17.7	16	112.6	22	1.46533	0.639667
Syn6240	2019	AABBDD	NA	154	161	17.8	7.9	6.4	4.5	26.6	1.75	0.259	28.8	17.5	19.5	17.1	25.3	126	23	1.64133	0.700667
Syn6240	2019	AABBDD	NA	160	162	16.9	7.5	8.1	4.5	23.2	1.6	0.227	32.4	14.4	18.1	14.5	28.5	124.8	24	1.543	0.671333
Syn6240	2019	AABBDD	NA	160	163	15	6.7	8.4	3.5	21.5	1.6	0.212	43.4	17.3	13.4	16.3	16.2	121.6	23	1.474	0.662
Syn6240	2019	AABBDD	NA	153	160	17.5	7.5	7.8	5	24.2	1.6	0.237	26.2	16.5	18.5	17.8	42.3	138.8	24	1.574	0.730667
Syn6240	2019	AABBDD	NA	153	160	16.1	7.5	9	4.6	21.8	1.5	0.223	26.5	16.2	17.6	17.7	41.7	135.8	23	1.55333	0.688
Syn6240	2019	AABBDD	NA	156	161	17	7.5	8	2.8	27.9	1.8	0.245	28.8	17.2	17.3	18.9	27.1	126.3	23	1.588	0.709
Syn6240	2019	AABBDD	NA	153	160	15.9	7.5	8.7	7.2	24.7	1.65	0.228	28.2	18.3	18.4	17.8	39.2	137.8	25	1.522	0.656333
Syn6240	2019	AABBDD	NA	156	160	14.4	7.5	8.5	4.5	22.9	1.6	0.216	25.7	16.2	17.2	15.7	42.6	131.8	23	1.46633	0.672667
Syn6240	2019	AABBDD	NA	156	160	14.3	7.6	7.8	4.3	22.7	1.55	0.207	26.8	15.7	15.4	16.6	40.4	129.2	23	1.39467	0.671667
Syn6240	2019	AABBDD	NA	150	158	17.1	8.2	8.7	4.4	23.9	1.55	0.233	NA	NA	NA	NA	NA	NA	NA	NA	NA
Syn6240	2019	AABBDD	NA	151	158	18.6	8.4	8.5	4.4	29.2	1.55	0.256	NA	NA	NA	NA	NA	NA	NA	NA	NA
Syn6240	2019	AABBDD	NA	151	160	15.8	8.2	9.7	3.3	NA	NA	NA	NA	NA	NA	NA	NA	NA	NA	NA	NA
Syn6240	2019	AABBDD	NA	150	158	18.7	6.4	8.3	5.6	26.3	1.45	0.252	NA	NA	NA	NA	NA	NA	NA	NA	NA
Syn6240	2019	AABBDD	NA	154	161	16.5	8	7.7	5.2	NA	NA	NA	NA	NA	NA	NA	NA	NA	NA	NA	NA
Syn6240	2019	AABBDD	NA	155	162	15.3	8.2	7.1	5.1	NA	NA	NA	NA	NA	NA	NA	NA	NA	NA	NA	NA
Syn6256	2019	AABBDD	NA	150	158	16.3	7.4	6	4.4	23.7	1.7	0.225	30.9	21	20	18.8	23	130	23	1.44933	0.644333
Syn6256	2019	AABBDD	NA	151	158	15.9	6.9	6.4	2.1	23.1	1.45	0.208	29.2	19.5	19	18.7	24.1	126.4	23	1.482	0.634333
Syn6256	2019	AABBDD	NA	152	160	14	6.5	6.2	2.7	20.5	1.45	0.193	27.7	17.1	17.7	18.4	29.2	124.1	22	1.461	0.616
Syn6256	2019	AABBDD	NA	151	157	17.5	7.6	7.1	4.4	24.5	1.5	0.245	34.6	22	20.2	18.9	26.6	139.8	25	1.522	0.685
Syn6256	2019	AABBDD	NA	151	158	15.6	7.1	6.4	3.5	22.5	1.45	0.204	30.5	18.5	17.3	18.5	31.7	132.1	23	1.44867	0.641667
Syn6256	2019	AABBDD	NA	151	158	15.7	6.8	6.1	2.8	23.1	1.5	0.201	28.7	18.1	18.2	18.5	30.4	129.6	23	1.44133	0.612333
Syn6256	2019	AABBDD	NA	154	160	15.5	7.4	6.8	3	23.3	1.6	0.226	32.5	18.1	23.1	22.8	36.8	148.8	24	1.46867	0.695
Syn6256	2019	AABBDD	NA	155	160	17.2	7.5	7.4	3.8	26.9	1.8	0.238	34.1	21	21.1	21.4	33.6	148.4	26	1.56567	0.713667
Syn6256	2019	AABBDD	NA	156	160	16.2	7.5	8.5	2.7	25.2	1.65	0.225	32.2	19.2	21.5	19.2	37.4	145.7	24	1.51367	0.704
Syn6256	2019	AABBDD	NA	NA	NA	NA	NA	NA	NA	NA	NA	NA	NA	NA	NA	NA	NA	NA	NA	NA	NA
Syn6256	2019	AABBDD	NA	NA	NA	NA	NA	NA	NA	NA	NA	NA	NA	NA	NA	NA	NA	NA	NA	NA	NA
Syn6256	2019	AABBDD	NA	NA	NA	NA	NA	NA	NA	NA	NA	NA	NA	NA	NA	NA	NA	NA	NA	NA	NA
Syn6256	2019	AABBDD	NA	147	NA	NA	NA	NA	NA	34.1	1.75	0.297	NA	NA	NA	NA	NA	NA	NA	NA	NA
Syn6256	2019	AABBDD	NA	147	NA	NA	NA	NA	NA	34.4	1.8	0.274	NA	NA	NA	NA	NA	NA	NA	NA	NA
Syn6256	2019	AABBDD	NA	148	156	18.9	9.4	10.5	3.4	32.7	1.55	0.266	NA	NA	NA	NA	NA	NA	NA	NA	NA
Syn6256	2019	AABBDD	NA	148	NA	NA	NA	NA	NA	39.8	1.6	0.25	NA	NA	NA	NA	NA	NA	NA	NA	NA
Syn6256	2019	AABBDD	NA	148	158	16.3	10	11	7.8	31.6	1.4	0.229	NA	NA	NA	NA	NA	NA	NA	NA	NA
Syn6256	2019	AABBDD	NA	152	158	18	9.7	11.6	9.5	37.9	1.35	0.25	NA	NA	NA	NA	NA	NA	NA	NA	NA
Syn6262	2019	AABBDD	NA	NA	NA	NA	NA	NA	NA	NA	NA	NA	NA	NA	NA	NA	NA	NA	NA	NA	NA
Syn6262	2019	AABBDD	NA	NA	NA	NA	NA	NA	NA	NA	NA	NA	NA	NA	NA	NA	NA	NA	NA	NA	NA
Syn6262	2019	AABBDD	NA	NA	NA	NA	NA	NA	NA	NA	NA	NA	NA	NA	NA	NA	NA	NA	NA	NA	NA
Syn6262	2019	AABBDD	NA	159	162	13.8	5.4	5.1	2.4	21.1	1.6	0.314	39.6	17.3	17.8	15.8	32.5	136.8	21	1.60533	0.662
Syn6262	2019	AABBDD	NA	161	164	12.4	5.4	4.3	1.2	18.4	1.5	0.269	38.3	14.3	16.4	15.6	38.8	135.8	19	1.56133	0.663
Syn6262	2019	AABBDD	NA	163	167	10.6	4.7	4.9	2.8	18.7	1.5	0.264	36.3	12.8	15.9	14.6	35.2	125.4	19	1.53567	0.65
Syn6262	2019	AABBDD	NA	158	162	14.2	6.1	6.3	2.9	24.1	1.65	0.308	35.4	19.7	18.9	17.4	43.8	149.4	20	1.64467	0.583667
Syn6262	2019	AABBDD	NA	161	165	14.2	5.8	6	4.3	22.8	1.5	0.258	36.2	17.2	20.5	18.8	40.5	147.4	20	1.57233	0.594333
Syn6262	2019	AABBDD	NA	162	NA	NA	NA	NA	NA	28.4	1.65	0.252	32.4	18.7	15.7	18.3	23.4	NA	20	1.534	0.566667
Syn6262	2019	AABBDD	NA	158	162	14.2	5.2	5.4	3.7	26.1	1.6	0.29	34.4	20.6	19.3	18.3	39.2	146	20	1.64833	0.658333
Syn6262	2019	AABBDD	NA	162	165	13	5.7	5.2	1.8	21.5	1.5	0.247	32.4	17.3	18.9	16.2	39.6	137.4	20	1.48967	0.604667
Syn6262	2019	AABBDD	NA	162	165	13.5	5.5	5.2	4.6	NA	NA	NA	34.6	18.3	16.9	18	36.1	137.4	NA	NA	NA
Syn6262	2019	AABBDD	NA	158	162	14.8	6.6	6.1	3.7	37.5	1.9	0.32	NA	NA	NA	NA	NA	NA	NA	NA	NA
Syn6262	2019	AABBDD	NA	160	163	12.6	5.5	5.8	2.1	22.7	1.55	0.275	NA	NA	NA	NA	NA	NA	NA	NA	NA
Syn6262	2019	AABBDD	NA	162	NA	NA	NA	NA	NA	NA	NA	NA	NA	NA	NA	NA	NA	NA	NA	NA	NA
Syn6262	2019	AABBDD	NA	158	162	12.6	6	5	2	30.7	1.8	0.274	NA	NA	NA	NA	NA	NA	NA	NA	NA
Syn6262	2019	AABBDD	NA	160	162	12.5	4.8	4.6	3.7	31.4	1.6	0.227	NA	NA	NA	NA	NA	NA	NA	NA	NA
Syn6262	2019	AABBDD	NA	161	163	13	5.8	5.6	2.7	NA	NA	NA	NA	NA	NA	NA	NA	NA	NA	NA	NA
Ldn/KU-101-3	2018	AABBAmAm	L1	157	160	10.5	12.9	13.7	12	25.4	1.2	0.235	43.3	23.3	17.7	17.6	15.8	128.2	24	1.76233	0.586667
Ldn/KU-101-3	2018	AABBAmAm	L1	157	161	9	11.3	14.7	13.2	21.1	1.1	0.225	41	24.3	19.2	17.6	14.9	126	20	1.795	0.557333
Ldn/KU-101-3	2018	AABBAmAm	L1	157	161	9.1	12.9	14.6	11.4	21.1	1.1	0.237	44	22.5	18.7	18.7	6.8	119.8	22	1.72967	0.530333
Ldn/KU-101-3	2018	AABBAmAm	L1	156	160	10.5	10.5	16	13	24.7	1.4	0.261	42.2	23.9	17.8	17.9	18.5	130.8	21	1.68667	0.521667
Ldn/KU-101-3	2018	AABBAmAm	L1	156	161	9.2	13.2	15.7	12.8	23.4	1.4	0.243	44.3	24.5	17.7	17.2	12.8	125.7	25	1.747	0.55
Ldn/KU-101-3	2018	AABBAmAm	L1	158	161	9.7	9.5	15	13	30.4	1.5	0.238	38.8	23.1	19.2	15.2	15.3	121.3	20	1.68567	0.503667
Ldn/KU-101-3	2018	AABBAmAm	L1	156	159	11.8	12.7	16.5	11.3	25.5	1.4	0.251	57.4	27.2	19.2	19.7	14.7	150	21	1.73933	0.553333
Ldn/KU-101-3	2018	AABBAmAm	L1	157	160	10	11.5	14.2	10.5	23.1	1.3	0.213	50.6	25.9	19.2	17.2	15.7	138.6	16	1.71533	0.537667
Ldn/KU-101-3	2018	AABBAmAm	L1	158	160	10.4	11.5	15.6	12	28.4	1.5	0.235	50.8	26.7	21.4	18.8	11.3	139.4	18	1.73267	0.559
Ldn/KU-101-3	2018	AABBAmAm	L1	157	160	10.3	13.1	14.1	11.7	23	1.2	0.211	47.8	27.2	18.9	16.8	18.1	139.1	22	1.752	0.600333
Ldn/KU-101-3	2018	AABBAmAm	L1	158	160	12.2	10	15.5	11.5	25.7	1.5	0.234	48.5	25.2	20.4	17.9	14.7	138.9	20	1.702	0.589
Ldn/KU-101-3	2018	AABBAmAm	L1	158	161	10	10.4	15.7	12.2	22.1	1.3	0.301	50.5	26.2	18.6	14.1	5.6	125	19	1.75733	0.569333
Ldn/KU-3646	2018	AABBAmAm	L1	158	161	11.8	10.3	17	13.8	28.1	1.5	0.288	51.9	26.9	20.5	20.5	13.1	144.7	24	1.80167	0.601
Ldn/KU-3646	2018	AABBAmAm	L1	159	163	9.3	8	14.7	11.1	19.6	1.1	0.207	45.7	22.9	20.7	18	20.2	136.8	21	1.654	0.553667
Ldn/KU-3646	2018	AABBAmAm	L1	162	163	11.1	9.9	15.1	9.3	22.9	1.3	0.231	47	27.1	20.1	17.3	7.5	130.1	22	1.755	0.547333
Ldn/KU-3646	2018	AABBAmAm	L1	159	161	10.5	12.1	17.3	13.3	28.6	1.5	0.262	40.2	28.7	21.9	22	13.2	136.5	24	1.72967	0.571667
Ldn/KU-3646	2018	AABBAmAm	L1	160	163	8.6	6.3	15	9.6	22.4	1.2	0.23	39.4	24.8	20.7	19.2	19.2	131.9	22	1.69767	0.569
Ldn/KU-3646	2018	AABBAmAm	L1	160	163	9.6	8.8	15.6	8.8	25.2	1.3	0.228	42.5	25	17.9	16.5	10.2	121.7	23	1.75933	0.582
Ldn/KU-3646	2018	AABBAmAm	L1	156	160	13	14.2	16	13	23.5	1.3	0.26	50.3	25.2	19.8	17.2	22.6	148.1	23	1.773	0.543333
Ldn/KU-3646	2018	AABBAmAm	L1	158	162	11.4	12.1	16.6	13.4	22.4	1.3	0.248	46.2	25.6	21.9	16.6	21.4	143.1	21	1.69267	0.540333
Ldn/KU-3646	2018	AABBAmAm	L1	158	162	10.9	11.7	15	13	20.5	1.3	0.237	45	23.3	19.9	16.4	21.3	136.8	21	1.634	0.525667
Ldn/KU-3646	2018	AABBAmAm	L1	157	160	11.7	12.7	17.1	14.4	35.8	1.6	0.255	53	29.5	21.2	17.5	7.2	140.1	24	1.798	0.574333
Ldn/KU-3646	2018	AABBAmAm	L1	158	162	10.9	11.4	17.1	12.5	35.3	1.5	0.258	46.7	28.7	21.2	19	8.9	135.4	22	1.752	0.565667
Ldn/KU-3646	2018	AABBAmAm	L1	159	163	9.2	9.2	16.2	11.3	28.7	1.4	0.21	46.1	26.1	23.6	20.6	10.2	135.8	21	1.66967	0.542667
Ldn/KU-8001	2018	AABBAmAm	L1	152	159	13.3	8.9	11.2	8.5	19.4	1.3	0.249	58.1	25.7	18.2	18.2	29.6	163.1	27	1.66033	0.550333
Ldn/KU-8001	2018	AABBAmAm	L1	153	160	11.6	7.2	10.8	9.2	18.6	1.3	0.221	50.8	23.8	18	18.3	25.5	148	24	1.579	0.544333
Ldn/KU-8001	2018	AABBAmAm	L1	156	161	11.7	5.6	10.4	9.4	17.1	1.2	0.224	47.6	22.7	17.9	18	25.9	143.8	25	1.56567	0.540333
Ldn/KU-8001	2018	AABBAmAm	L1	149	156	14.5	7.8	13.5	11.2	31.5	1.7	0.318	73.1	27.9	23	20.7	10.5	169.7	29	1.73033	0.579
Ldn/KU-8001	2018	AABBAmAm	L1	150	158	13.8	8	13.8	10.8	22.4	1.3	0.268	63.8	26.1	18.5	19.4	27.1	168.7	27	1.64567	0.538667
Ldn/KU-8001	2018	AABBAmAm	L1	153	159	12.8	8.4	12.1	10.9	19.7	1.2	0.269	55.7	25.6	19.1	17.3	23.2	153.7	26	1.65367	0.509333
Ldn/KU-8001	2018	AABBAmAm	L1	150	156	14	8.1	14.7	11.4	31.6	1.6	0.29	66.3	26.2	21.1	18.7	11.6	157.9	27	1.74533	0.597333
Ldn/KU-8001	2018	AABBAmAm	L1	152	158	12.5	8	13.6	10.8	29.4	1.5	0.228	55.3	26.1	19.8	19.7	10.4	143.8	23	1.72067	0.538667
Ldn/KU-8001	2018	AABBAmAm	L1	152	159	13	9.4	12.8	11	26.6	1.4	0.22	56.7	25.3	18.6	18.8	15.2	147.6	25	1.69367	0.546
Ldn/KU-8001	2018	AABBAmAm	L1	150	156	13.8	8.3	14.5	11.5	32.2	1.7	0.282	62.4	25.8	21.1	21.3	14.6	159	27	1.63167	0.542667
Ldn/KU-8001	2018	AABBAmAm	L1	152	159	12.7	8.3	12.6	11	27	1.4	0.241	57.1	25.1	21.3	20.9	16	153.1	26	1.63567	0.548667
Ldn/KU-8001	2018	AABBAmAm	L1	154	159	12.2	8.9	12.8	10.3	28.6	1.5	0.233	52.8	24.7	19	19.2	10.3	138.2	25	1.601	0.501333
Ldn/KU-8116	2018	AABBAmAm	L1	150	156	12.7	9	17.5	14.5	25.9	1.2	0.276	64.4	27.1	21.8	11.8	10.3	148.1	23	1.81833	0.552667
Ldn/KU-8116	2018	AABBAmAm	L1	151	157	12.3	11.8	16.8	14.2	23.9	1.2	0.233	57.7	26.9	22.3	17.5	8.9	145.6	22	1.742	0.526333
Ldn/KU-8116	2018	AABBAmAm	L1	152	158	11.4	6.5	16.2	13	22.5	1.1	0.197	51.4	26.3	20.3	17.8	12.3	139.5	20	1.70933	0.492
Ldn/KU-8116	2018	AABBAmAm	L1	150	157	12.8	12	15.9	13.7	26	1.4	0.299	60.2	26.2	18.8	18.2	16.6	152.8	24	1.68567	0.552
Ldn/KU-8116	2018	AABBAmAm	L1	152	158	11.5	7.5	15.5	13.4	25	1.4	0.245	57.9	26	19.8	18	12.1	145.3	22	1.61733	0.571667
Ldn/KU-8116	2018	AABBAmAm	L1	152	158	11.5	9.5	14.6	11.5	24.3	1.3	0.226	52.1	24.5	16.9	17.8	15.5	138.3	23	1.68067	0.575333
Ldn/KU-8116	2018	AABBAmAm	L1	153	159	10.5	8.3	13.6	13.3	32.4	1.2	0.221	52.8	26	19.1	18.5	24.9	151.8	24	1.78267	0.545
Ldn/KU-8116	2018	AABBAmAm	L1	154	159	9.5	11.4	14.8	12.9	31.2	1.2	0.182	47.4	25.1	19.9	18.9	25.5	146.3	21	1.65	0.528
Ldn/KU-8116	2018	AABBAmAm	L1	156	160	9	12.3	12	12.5	27.7	1	0.178	43.1	23.3	18.8	21.5	23.5	139.2	20	1.54667	0.476333
Ldn/KU-8116	2018	AABBAmAm	L1	150	158	13.8	10.5	16.3	11.7	30.6	1.6	0.278	51.1	24.9	19.5	18.2	21.7	149.2	24	1.69933	0.558333
Ldn/KU-8116	2018	AABBAmAm	L1	152	158	13.5	8.3	15.5	11.7	36.4	1.7	0.279	55.3	25.8	21.5	17.7	7	140.8	24	1.654	0.573333
Ldn/KU-8116	2018	AABBAmAm	L1	154	159	11.5	10.2	14.2	12.4	28.1	1.4	0.202	44.4	24.3	18	18.4	24.3	140.9	21	1.636	0.542
Ldn/KU-8120	2018	AABBAmAm	L1	155	159	14	8.3	14.1	11.6	29.6	1.6	0.249	37	24.4	19.4	16.5	9.5	120.8	24	1.74633	0.597667
Ldn/KU-8120	2018	AABBAmAm	L1	155	159	13.5	8.6	15.5	12.5	24.7	1.4	0.211	30.3	21.6	18.5	18	20	121.9	24	1.74967	0.607
Ldn/KU-8120	2018	AABBAmAm	L1	156	159	14.4	8.7	16.3	13.3	30.1	1.6	0.229	36.3	24.2	19	18.3	11.5	123.7	24	1.73633	0.567333
Ldn/KU-8120	2018	AABBAmAm	L1	151	156	15.5	10.5	16	11	27	1.4	0.216	40.5	23.4	15	16.5	22.2	133.1	27	1.80633	0.596667
Ldn/KU-8120	2018	AABBAmAm	L1	155	158	15.5	7	14.5	12.3	26.8	1.4	0.22	32.3	23.4	20.5	18	13.7	123.4	22	1.69667	0.564333
Ldn/KU-8120	2018	AABBAmAm	L1	155	158	13.9	9	14.5	11.8	25.6	1.3	0.225	34	23.7	15.8	15.9	17.7	121	25	1.80967	0.586667
Ldn/KU-8120	2018	AABBAmAm	L1	149	156	15.5	12.2	16.5	12.5	34	1.9	0.345	63.7	26	22.3	21.8	16.7	166	29	1.79033	0.616333
Ldn/KU-8120	2018	AABBAmAm	L1	151	158	14	8.7	16.4	10	24.2	1.5	0.284	57.1	26.5	20.1	19.8	33.7	171.2	27	1.698	0.569667
Ldn/KU-8120	2018	AABBAmAm	L1	152	158	14	11.1	15.8	11	25	1.5	0.284	57.5	24.7	18.2	18.3	35.3	168	27	1.75133	0.561333
Ldn/KU-8120	2018	AABBAmAm	L1	154	158	14	10	15.6	11	30.9	1.5	0.277	49.9	25.3	18.9	21.7	25.8	155.6	28	1.75167	0.592333
Ldn/KU-8120	2018	AABBAmAm	L1	155	158	12.5	6.4	14	10	29	1.3	0.242	41.1	24.3	21.2	22.4	26	147.5	24	1.67767	0.557
Ldn/KU-8120	2018	AABBAmAm	L1	155	159	11.4	12.3	14	11.5	28.3	1.4	0.237	44.2	22.7	20.8	21.3	27	147.4	23	1.61267	0.543333
Ldn/KU-8122	2018	AABBAmAm	L1	154	159	12.8	11.8	16.5	14.8	33.2	1.5	0.243	61.3	26	22.7	16.8	8	147.6	25	1.624	0.567
Ldn/KU-8122	2018	AABBAmAm	L1	156	160	9.4	13.2	15.5	14.2	24.1	1.2	0.216	49.6	23.2	20.5	21.6	16.5	140.8	20	1.496	0.485667
Ldn/KU-8122	2018	AABBAmAm	L1	156	160	9.5	12.4	15.2	13.3	30.1	1.3	0.21	48.3	24	21.5	19.8	9.4	132.5	21	1.58233	0.528333
Ldn/KU-8122	2018	AABBAmAm	L1	151	158	12.7	10.2	17.2	15	33.3	1.5	0.294	66.4	25	23.4	19.6	10.7	157.8	27	1.70733	0.562
Ldn/KU-8122	2018	AABBAmAm	L1	152	158	10.5	7.4	16.7	12.4	29	1.4	0.253	61.9	26.7	22.6	19.3	10.4	151.4	24	1.62	0.567
Ldn/KU-8122	2018	AABBAmAm	L1	154	159	11.5	12	15.8	12.5	30.5	1.6	0.233	60.3	29.1	22.9	17.2	7.4	148.4	24	1.62	0.511333
Ldn/KU-8122	2018	AABBAmAm	L1	149	156	12.5	10.5	17	13.2	31.2	1.6	0.289	65.6	25.1	23.2	19.3	8.9	154.6	28	1.68767	0.539667
Ldn/KU-8122	2018	AABBAmAm	L1	150	157	11.5	11.5	15.5	13	29.4	1.5	0.218	58.5	24.4	23.6	19.4	9.9	147.3	25	1.635	0.539667
Ldn/KU-8122	2018	AABBAmAm	L1	152	158	10.5	8.5	16.2	14.3	29.5	1.6	0.266	59.2	21.5	22.6	19.4	9.6	142.8	23	1.59067	0.539333
Ldn/KU-8122	2018	AABBAmAm	L1	152	158	11	9.6	17.3	13.4	31.9	1.6	0.287	66.4	24.7	23.9	19.5	9.1	154.6	25	1.65433	0.565333
Ldn/KU-8122	2018	AABBAmAm	L1	152	158	11	8	16.2	14.9	31.1	1.6	0.263	60.6	23.6	22.3	20.5	10.1	148.1	24	1.70267	0.539333
Ldn/KU-8122	2018	AABBAmAm	L1	154	159	11	9.9	16	12.5	32.5	1.7	0.224	52.4	24.4	22.7	21.6	8	140.1	NA	1.65533	0.544
Ldn/KU-8125	2018	AABBAmAm	L1	157	160	11.5	11	14.7	12.6	28.2	1.4	0.219	40.4	27	21.4	17.4	8.6	126.3	23	1.78233	0.536
Ldn/KU-8125	2018	AABBAmAm	L1	158	162	10.3	10.5	15.6	13.5	25.9	1.4	0.204	39.6	23.9	20.8	16.8	13.3	124.7	21	1.749	0.570667
Ldn/KU-8125	2018	AABBAmAm	L1	159	163	11	11.4	14.7	10.9	24.5	1.3	0.191	35.1	24.3	22.9	19.6	12.7	125.6	23	1.74867	0.543667
Ldn/KU-8125	2018	AABBAmAm	L1	156	159	14	12.3	15.7	12.3	31.5	1.5	0.216	35.9	23.2	14.3	15.1	14.9	117.4	27	1.85067	0.552333
Ldn/KU-8125	2018	AABBAmAm	L1	158	160	12.5	10.5	16	12.1	25.8	1.4	0.193	29.1	24.9	18.4	16.8	13.3	115	24	1.83133	0.548
Ldn/KU-8125	2018	AABBAmAm	L1	158	161	13.5	7	15.8	12.7	26.9	1.4	0.179	30.5	21.7	16.9	16.8	12.7	112.1	26	1.83133	0.569
Ldn/KU-8125	2018	AABBAmAm	L1	161	163	12.1	11.1	16.6	12.2	31.1	1.4	0.165	29.9	21.8	22.5	19.7	12.1	118.1	22	1.785	0.534333
Ldn/KU-8125	2018	AABBAmAm	L1	162	164	11.7	12.3	15.7	10	30	1.4	0.175	21.6	21.9	23.1	20.2	11.4	109.9	22	1.74633	0.536333
Ldn/KU-8125	2018	AABBAmAm	L1	162	165	10.4	11.7	12.8	7.7	28	1.4	0.148	21.4	19.8	20.9	17.6	16.4	106.5	23	1.673	0.519667
Ldn/KU-8125	2018	AABBAmAm	L1	158	160	12.3	10.5	16.3	13.5	33.4	1.6	0.217	35.2	26	23.2	21.2	16.5	134.4	25	1.85667	0.578
Ldn/KU-8125	2018	AABBAmAm	L1	160	162	11.1	10.5	15.6	10.5	31.6	1.5	0.198	32.1	24.6	23.7	19.4	13.8	124.7	22	1.79433	0.544667
Ldn/KU-8125	2018	AABBAmAm	L1	160	164	10.4	10.5	14.4	9.3	30.1	1.4	0.16	30.1	22.8	23.3	19.7	14.9	121.2	22	1.77133	0.535
Ldn/KU-8136	2018	AABBAmAm	L1	158	161	10.7	8.9	13.4	10.8	23.2	1.4	0.217	35.6	23.1	16.6	14.2	7.1	107.3	22	1.829	0.587
Ldn/KU-8136	2018	AABBAmAm	L1	158	161	11	8.8	13.9	11.6	24.9	1.5	0.22	37.4	21.8	16.6	12.3	5.5	104.6	24	1.85533	0.567
Ldn/KU-8136	2018	AABBAmAm	L1	159	163	10.8	9.7	14.4	11	24	1.3	0.201	34.1	19.9	16.3	14	6	101.1	23	1.80267	0.595333
Ldn/KU-8136	2018	AABBAmAm	L1	152	159	13.3	9.2	14	11.2	19.1	1.3	0.229	48.6	24.6	14.7	12.8	11.7	125.7	25	1.80567	0.594667
Ldn/KU-8136	2018	AABBAmAm	L1	156	160	11.3	9.9	13.5	11.9	23.9	1.4	0.236	48.5	22.8	15	13.5	6.5	117.6	21	1.81233	0.564667
Ldn/KU-8136	2018	AABBAmAm	L1	158	162	9.8	9.4	12.5	11	17.3	1.1	0.201	38.9	20.1	14.5	13.5	14.4	111.2	20	1.65367	0.541
Ldn/KU-8136	2018	AABBAmAm	L1	156	160	13.2	11.8	14.1	10.6	25.6	1.6	0.279	54	24	16	14.3	11.9	133.4	26	1.889	0.612333
Ldn/KU-8136	2018	AABBAmAm	L1	156	160	12.8	8.5	14.4	12.8	24.8	1.5	0.248	47.6	23.4	16.4	14.6	13.9	128.7	25	1.909	0.603333
Ldn/KU-8136	2018	AABBAmAm	L1	157	161	12.5	12	13.4	11.6	23.1	1.5	0.28	47.8	23.9	17	14.5	14	129.7	26	1.85433	0.583667
Ldn/KU-8136	2018	AABBAmAm	L1	157	161	12.8	11.8	14.2	12.3	21.7	1.4	0.275	47.8	22	16.6	14.5	13.7	127.4	26	1.84933	0.563333
Ldn/KU-8136	2018	AABBAmAm	L1	158	162	12.5	9.3	14.8	11.2	19.8	1.3	0.229	43.6	22.2	15.1	14	17	124.4	23	1.77333	0.551
Ldn/KU-8136	2018	AABBAmAm	L1	158	162	11.5	7.8	14.9	12	21.6	1.4	0.22	43.5	21.8	15.6	14.1	15.1	121.6	22	1.79467	0.540333
Ldn/KU-8139	2018	AABBAmAm	L1	155	160	12.1	11.1	16.1	12.5	32.1	1.7	0.29	58.1	24.7	17	16	8.8	136.7	26	1.885	0.577667
Ldn/KU-8139	2018	AABBAmAm	L1	156	160	11.2	9.6	15.1	11.6	29.3	1.5	0.243	51	23.7	17	15.7	9.9	128.5	24	1.75467	0.582
Ldn/KU-8139	2018	AABBAmAm	L1	158	161	10	10	14.4	10.5	24.4	1.4	0.231	43.1	22.7	17.3	15.4	12.6	121.1	24	1.74	0.558667
Ldn/KU-8139	2018	AABBAmAm	L1	157	162	13	9.9	15.6	11.9	29.2	1.8	0.268	53.8	22.5	15.8	14.4	8.5	128	26	1.78133	0.549667
Ldn/KU-8139	2018	AABBAmAm	L1	158	163	12.5	8.4	15	11.4	25.3	1.5	0.2	48.2	23.4	17.1	14.4	6.8	122.4	24	1.679	0.551333
Ldn/KU-8139	2018	AABBAmAm	L1	159	165	12.6	13.5	14.6	11	20	1.4	0.248	46.2	20.5	16.8	12.8	16.3	125.2	24	1.73767	0.552333
Ldn/KU-8139	2018	AABBAmAm	L1	151	158	15.5	12.3	16.5	10.5	33	1.5	0.27	59.5	21.8	17.8	15.5	7.4	137.5	25	1.785	0.544333
Ldn/KU-8139	2018	AABBAmAm	L1	152	159	14.4	13.4	16.2	12.1	28	1.5	0.235	53.5	23.4	17.4	16.2	14	138.9	25	1.767	0.540667
Ldn/KU-8139	2018	AABBAmAm	L1	152	159	12.9	14.2	16.3	12.8	27.9	1.4	0.216	48.5	20	17.9	15.9	11.5	126.7	21	1.76033	0.544
Ldn/KU-8139	2018	AABBAmAm	L1	156	160	13.4	14.2	16.8	12.2	33.3	1.7	0.213	54.2	23.7	17.6	14.8	10	133.7	25	1.784	0.556
Ldn/KU-8139	2018	AABBAmAm	L1	157	161	11.6	11.4	16.2	13.6	29.4	1.6	0.221	47.5	23.3	16.9	15.9	10	125.2	23	1.75867	0.513333
Ldn/KU-8139	2018	AABBAmAm	L1	157	161	11.3	10.6	14.9	11.8	29.6	1.6	0.203	45	21.3	16.7	15.5	10.5	120.3	23	1.773	0.521
Ldn/KU-8143	2018	AABBAmAm	L1	156	160	12.5	10	14	11.3	27.1	1.5	0.225	45.2	21	18.5	14.7	14	125.9	25	1.75067	0.604667
Ldn/KU-8143	2018	AABBAmAm	L1	158	161	11.6	10.7	13.9	12.2	22.8	1.4	0.201	40.8	21.7	18.5	16.8	17.1	126.5	23	1.72433	0.549
Ldn/KU-8143	2018	AABBAmAm	L1	158	161	11.6	10.5	14.3	11.4	25.5	1.4	0.21	40.4	20.7	16.7	16	15.8	121.2	24	1.70067	0.584333
Ldn/KU-8143	2018	AABBAmAm	L1	156	160	12.5	10.5	14.1	12	27.7	1.4	0.247	45	22.9	19.1	15.5	8.4	123.4	26	1.72567	0.510333
Ldn/KU-8143	2018	AABBAmAm	L1	157	161	11.8	11.1	13.9	11.4	25.7	1.5	0.212	40.1	22.4	19.3	16.6	9.9	120.1	23	1.71567	0.565667
Ldn/KU-8143	2018	AABBAmAm	L1	158	162	12.9	9.5	13.1	10.1	25.7	1.5	0.234	43.4	22.3	19.2	15.1	9.3	122.2	26	1.71567	0.538
Ldn/KU-8143	2018	AABBAmAm	L1	157	160	13.2	9.6	15.8	12	31.3	1.6	0.262	46.6	27	18	17.9	19.3	142	27	1.76367	0.556667
Ldn/KU-8143	2018	AABBAmAm	L1	157	161	11.9	7.9	16	12.8	28.5	1.5	0.248	48.8	25.2	18.1	17.5	20.2	141.7	24	1.73267	0.553
Ldn/KU-8143	2018	AABBAmAm	L1	158	162	12.4	10.2	14.7	11.1	27.3	1.4	0.245	47.5	25	20.8	18.7	20.3	144.7	25	1.68833	0.538333
Ldn/KU-8143	2018	AABBAmAm	L1	157	160	9.5	12	13.7	11.7	23.9	1.2	0.223	45.4	21.5	17.8	18.4	20.6	133.2	23	1.622	0.578333
Ldn/KU-8143	2018	AABBAmAm	L1	158	161	9.5	9.9	15.2	11.4	28.7	1.4	0.23	48.3	23.3	18.2	16	9.7	125	23	1.58733	0.498667
Ldn/KU-8143	2018	AABBAmAm	L1	158	162	9.8	7.2	15.3	10	18.9	1.1	0.197	44.7	22.5	18.1	16.8	24.8	136.7	22	1.577	0.583667
Ldn/KU-8162	2018	AABBAmAm	L1	151	158	12.8	7.7	16	12.2	34	1.7	0.298	64.3	25.5	21	16	6.5	146.1	25	1.568	0.579
Ldn/KU-8162	2018	AABBAmAm	L1	156	160	10.5	10.4	13.4	12.7	21.4	1.3	0.247	50.6	22.8	21.3	19.2	19.6	144	23	1.63267	0.551333
Ldn/KU-8162	2018	AABBAmAm	L1	156	160	10.5	10.8	14.4	12.2	28.7	1.5	0.21	52.7	22.6	20.9	16.8	5.8	129.3	21	1.59133	0.536333
Ldn/KU-8162	2018	AABBAmAm	L1	152	159	12.3	10	14.6	12.6	32.2	1.7	0.235	59.1	26.2	20.5	13.4	5.9	137.4	23	1.57867	0.575333
Ldn/KU-8162	2018	AABBAmAm	L1	155	160	11	8.8	13.2	12.2	19.9	1.3	0.227	51.2	22.6	18.7	16.8	14.1	134.4	23	1.57367	0.566667
Ldn/KU-8162	2018	AABBAmAm	L1	155	160	10.6	9	13.5	12.1	28.7	1.5	0.268	54.9	24.7	21.2	15.8	5.4	132.6	21	1.56133	0.567667
Ldn/KU-8162	2018	AABBAmAm	L1	153	160	12.3	8.6	15.2	11.5	38.3	1.6	0.292	69.6	28.6	23	16.9	12.8	163.2	25	1.663	0.595
Ldn/KU-8162	2018	AABBAmAm	L1	155	160	10.9	10.7	13.3	12.3	35.7	1.6	0.281	61.4	27.4	21.7	17.7	12	151.1	24	1.57333	0.536
Ldn/KU-8162	2018	AABBAmAm	L1	156	161	11.3	9.5	15.1	12.3	31.2	1.5	0.274	57.2	25.4	21.9	20.2	14.2	150.2	25	1.60167	0.523
Ldn/KU-8162	2018	AABBAmAm	L1	154	160	11.5	9.5	13.9	11.3	35.9	1.7	0.286	62.3	29.5	22.7	17.2	7.7	150.9	24	1.57767	0.567
Ldn/KU-8162	2018	AABBAmAm	L1	156	161	10.8	11	14.1	12.1	25.6	1.5	0.284	55.9	26.2	21.4	19.6	21.1	155	24	1.59767	0.556333
Ldn/KU-8162	2018	AABBAmAm	L1	157	163	10.4	8.6	10.2	9.6	33.4	1.4	0.216	50.2	23.3	20.8	18.9	9.4	133	22	1.52667	0.574333
Ldn/KU-8186	2018	AABBAmAm	L1	156	160	12.5	12.2	15.5	12.8	24	1.3	0.24	41.5	22.9	17.7	14.7	20	129.3	26	1.77967	0.544667
Ldn/KU-8186	2018	AABBAmAm	L1	156	160	11.7	12.3	15.3	13.4	28.8	1.4	0.226	43.4	25	19.8	16	8.5	124.4	25	1.796	0.544333
Ldn/KU-8186	2018	AABBAmAm	L1	157	161	11.5	12.9	15	13	31.4	1.5	0.211	42.4	23.2	18.9	17.3	7.4	120.7	25	1.62833	0.474
Ldn/KU-8186	2018	AABBAmAm	L1	156	160	12.5	11.5	15.7	12.2	26	1.4	0.206	46.9	24.9	22	18.6	18.9	143.8	26	1.77567	0.547
Ldn/KU-8186	2018	AABBAmAm	L1	158	161	10.8	8.9	15	12.5	25.8	1.3	0.21	41.5	22.3	22.9	17.5	7	122	22	1.67067	0.523667
Ldn/KU-8186	2018	AABBAmAm	L1	158	162	11	13.8	15.3	11	24.3	1.3	0.188	38.7	19.8	21.4	16.5	12.7	120.1	24	1.675	0.512667
Ldn/KU-8186	2018	AABBAmAm	L1	156	160	12.4	9.4	17.4	13.7	30.8	1.6	0.252	46.9	26.9	21	19.6	14.6	141.4	26	1.72733	0.527667
Ldn/KU-8186	2018	AABBAmAm	L1	157	161	11.9	11.1	15.9	11.6	31.1	1.6	0.235	44	25.5	20.9	19.3	15	136.6	27	1.688	0.505
Ldn/KU-8186	2018	AABBAmAm	L1	158	162	11.8	9.7	15.9	13	30.3	1.5	0.203	41.5	20.9	22	20	16.1	132.3	25	1.696	0.517333
Ldn/KU-8186	2018	AABBAmAm	L1	157	162	12.4	13.4	15.2	11.3	25.8	1.4	0.228	40.9	23.2	21.8	17.2	27.9	143.4	26	1.681	0.519333
Ldn/KU-8186	2018	AABBAmAm	L1	158	162	12.5	13.4	15.8	11.7	30.2	1.6	0.232	44.1	24	21.9	18.5	10.4	131.4	24	1.62533	0.505
Ldn/KU-8186	2018	AABBAmAm	L1	159	163	11	8.7	14.9	11.5	23.8	1.3	0.177	34.6	17.6	20.2	17.6	22.2	123.2	24	1.55033	0.483
Ldn/KU-8201	2018	AABBAmAm	L1	155	158	12.3	10.2	15	13	29.6	1.5	0.22	38.5	24.2	18.5	18	11.5	123	23	1.735	0.534
Ldn/KU-8201	2018	AABBAmAm	L1	155	159	15.5	12.5	14.8	11.3	31.7	1.7	0.228	39	24	19.6	15.9	8.9	122.9	27	1.72633	0.559
Ldn/KU-8201	2018	AABBAmAm	L1	157	160	10.7	12.5	14.6	12	24.9	1.4	0.189	31.4	20	20	18.7	13.3	114.1	22	1.60633	0.518667
Ldn/KU-8201	2018	AABBAmAm	L1	155	159	12	9.9	16	12.1	28.7	1.5	0.234	29.4	24.5	20.3	18.4	13.2	117.8	23	1.752	0.569667
Ldn/KU-8201	2018	AABBAmAm	L1	157	160	10	12.2	15	11.3	22.5	1.3	0.194	33.9	21.7	20.9	17.1	16.3	119.9	22	1.701	0.554333
Ldn/KU-8201	2018	AABBAmAm	L1	158	160	10	10.7	13.5	12.7	21.6	1.3	0.181	31.2	21.5	21.9	17.2	11.4	113.2	21	1.67733	0.552333
Ldn/KU-8201	2018	AABBAmAm	L1	157	160	11.5	12.5	15.6	11.9	29	1.6	0.208	38.7	25.6	20.1	20	20.3	136.2	26	1.745	0.524333
Ldn/KU-8201	2018	AABBAmAm	L1	159	160	11	13	15.4	12.5	26.2	1.5	0.201	33.9	22.6	20.7	19.6	23.2	131	25	1.73033	0.524667
Ldn/KU-8201	2018	AABBAmAm	L1	159	161	11	12.8	15	11.6	26.1	1.5	0.181	34.2	22.7	21.4	19	20.9	129.2	23	1.68167	0.527
Ldn/KU-8201	2018	AABBAmAm	L1	158	160	11.8	12.6	16	13.2	31.5	1.7	0.203	36.1	23	19.6	19.9	19.2	129.6	25	1.766	0.561
Ldn/KU-8201	2018	AABBAmAm	L1	159	161	10.9	13.2	15.9	12.7	26.1	1.6	0.2	33.4	21.7	20.4	18.6	21.3	126.3	23	1.65467	0.531667
Ldn/KU-8201	2018	AABBAmAm	L1	159	161	10.8	13.2	14.6	11.3	29.3	1.6	0.18	31.6	21.5	19.9	19.8	18	121.6	23	1.64	0.512333
Ldn/KU-8223	2018	AABBAmAm	L1	149	156	10.5	13	16.5	13	27.6	1.5	0.235	67.4	25.6	20.4	19.9	11.8	155.6	22	1.623	0.567333
Ldn/KU-8223	2018	AABBAmAm	L1	150	156	12	10.2	15.5	12.2	29	1.6	0.302	74	28.6	21.9	18.7	8.9	164.1	26	1.62	0.603
Ldn/KU-8223	2018	AABBAmAm	L1	150	156	11	11.2	15.3	13.5	27.2	1.5	0.271	67.6	26.6	20.5	20.3	16.2	162.2	23	1.64767	0.543667
Ldn/KU-8223	2018	AABBAmAm	L1	151	158	13	9.5	15.8	11.3	30.9	1.7	0.281	69.6	26.7	21.2	16.3	7.5	154.3	26	1.68133	0.567333
Ldn/KU-8223	2018	AABBAmAm	L1	152	158	10.5	8.2	13.3	11.6	26.5	1.4	0.269	62.3	26.6	20.4	19.8	14.7	154.3	23	1.57967	0.54
Ldn/KU-8223	2018	AABBAmAm	L1	152	158	11	12	14.5	11.4	28.6	1.5	0.245	64	26.3	21.2	20.1	10.8	153.4	22	1.61567	0.518
Ldn/KU-8223	2018	AABBAmAm	L1	150	156	13	13	16.3	12.6	33.4	1.7	0.26	58.1	26.6	23.8	20.7	11.6	153.8	23	1.68867	0.58
Ldn/KU-8223	2018	AABBAmAm	L1	152	158	10.5	10	15.5	13.5	29.8	1.4	0.222	58.1	26.8	22.3	20.8	15.2	153.7	22	1.58867	0.528667
Ldn/KU-8223	2018	AABBAmAm	L1	152	158	10.8	11.5	17	13.7	31.3	1.6	0.262	60	26.6	23.7	19.8	13.1	154	23	1.637	0.540667
Ldn/KU-8223	2018	AABBAmAm	L1	149	156	12	14	15.8	12.3	32.8	1.7	0.289	65	28.5	22.8	18.3	10.2	156.8	27	1.64233	0.559
Ldn/KU-8223	2018	AABBAmAm	L1	152	158	11.5	11	16	11.2	25.4	1.3	0.216	57.3	25.8	20.8	20.4	25.3	161.1	23	1.643	0.521333
Ldn/KU-8223	2018	AABBAmAm	L1	152	158	11.5	12.5	15.5	12	28	1.4	0.23	57.1	26.3	21.4	19.5	19.3	155.1	24	1.61467	0.534
Ldn/KU-8241	2018	AABBAmAm	L1	154	160	11.3	12.4	15	12.5	23.5	1.4	0.214	57.3	25	20	19.5	22.6	155.7	23	1.64433	0.596333
Ldn/KU-8241	2018	AABBAmAm	L1	155	160	11.2	9.6	15.8	12.5	27.8	1.5	0.233	60.9	27.7	21.9	21.1	9.1	151.9	20	1.67	0.605333
Ldn/KU-8241	2018	AABBAmAm	L1	156	161	10.2	11.5	15.4	12.5	28.9	1.5	0.221	57.4	26.2	22.1	19.6	3.9	139.4	20	1.64833	0.569
Ldn/KU-8241	2018	AABBAmAm	L1	152	159	12.5	13.1	16	12.7	24.4	1.4	0.276	64.1	25.9	20.4	19.2	19.7	161.8	26	1.72933	0.608333
Ldn/KU-8241	2018	AABBAmAm	L1	152	159	11.5	9	13.5	11.9	30.7	1.5	0.251	61.9	26.6	21.7	19.1	5.7	146.5	22	1.676	0.579333
Ldn/KU-8241	2018	AABBAmAm	L1	153	159	11.5	10.8	14.9	12.2	31.8	1.7	0.257	62.1	26.4	21	17.4	6.7	145.1	22	1.707	0.601
Ldn/KU-8241	2018	AABBAmAm	L1	154	161	12.2	12.5	15.5	11.6	35.6	1.8	0.276	63.7	31.1	23.6	21.2	9.2	161	24	1.662	0.549
Ldn/KU-8241	2018	AABBAmAm	L1	156	163	11	10.8	15.2	7.5	29.1	1.5	0.226	60.1	30.4	24.8	22.5	8	156.8	23	1.58467	0.540333
Ldn/KU-8241	2018	AABBAmAm	L1	158	164	10.6	11.3	14.7	11.7	26.3	1.5	0.215	49.9	26.4	23.4	21.6	10.5	142.4	22	1.52333	0.526333
Ldn/KU-8241	2018	AABBAmAm	L1	155	160	11	11.9	15.2	11.8	25.3	1.5	0.268	59.4	28.4	22.7	21.8	27.4	170.7	24	1.72733	0.592333
Ldn/KU-8241	2018	AABBAmAm	L1	155	160	10.5	9.4	15.2	12	31.3	1.7	0.268	64.5	29.7	23.7	21.3	10.1	159.8	20	1.69567	0.551667
Ldn/KU-8241	2018	AABBAmAm	L1	156	161	9.2	7.7	13.9	11.2	20.5	1.3	0.262	55.2	27.5	22.2	21	9.3	144.4	21	1.65967	0.547
Ldn/KU-8266	2018	AABBAmAm	L1	159	162	11.5	15	19.4	4	32.5	1.4	0.146	31	22.4	23.7	17.2	13.9	119.7	23	1.712	0.522667
Ldn/KU-8266	2018	AABBAmAm	L1	160	164	11.2	12.1	17	13.7	33.8	1.4	0.176	29.2	19.5	21.8	17.9	14.5	114.1	23	1.68067	0.508
Ldn/KU-8266	2018	AABBAmAm	L1	163	165	10.5	12.7	15.7	10.2	29.6	1.3	0.152	25.9	16.8	21.4	17.8	19	111.4	22	1.641	0.494
Ldn/KU-8266	2018	AABBAmAm	L1	157	160	12.5	12.9	18	15	27.6	1.4	0.23	51.8	28.2	24.7	20.3	14.2	151.7	27	1.68367	0.532
Ldn/KU-8266	2018	AABBAmAm	L1	157	160	11.5	11.2	17	15.2	27.2	1.4	0.212	49.9	26.7	24	20.8	14.5	147.4	25	1.71933	0.495333
Ldn/KU-8266	2018	AABBAmAm	L1	158	161	11.4	11.5	17.1	14.6	26.8	1.3	0.238	48.7	26	23.4	20.6	13.3	143.4	24	1.68167	0.496667
Ldn/KU-8266	2018	AABBAmAm	L1	157	159	12.9	13	17.4	14.1	30	1.6	0.243	50.3	26.5	23.6	24.6	19	156.9	25	1.70367	0.520333
Ldn/KU-8266	2018	AABBAmAm	L1	157	160	12.3	15.3	16	12.5	28.1	1.5	0.244	47.2	26.6	25.6	23.2	13.9	148.8	24	1.634	0.496333
Ldn/KU-8266	2018	AABBAmAm	L1	158	161	12.1	12.6	16	13.1	25.5	1.4	0.252	38.6	23.9	23.7	23.2	20.3	141.8	25	1.62133	0.509
Ldn/KU-8266	2018	AABBAmAm	L1	157	160	13.3	14	17.5	14	33.2	1.5	0.238	48.4	27.2	24.6	24.4	15.7	153.6	27	1.863	0.525667
Ldn/KU-8266	2018	AABBAmAm	L1	157	160	13	11.9	16.8	14.5	29.8	1.5	0.226	44.3	28.1	24.2	23.4	19.5	152.5	25	1.86033	0.513
Ldn/KU-8266	2018	AABBAmAm	L1	158	160	12.2	12.2	16.3	13.5	31.7	1.5	0.202	47.2	26.3	23.1	23.2	15.2	147.2	26	1.769	0.503
Ldn/KU-8269	2018	AABBAmAm	L1	158	162	11.4	9.7	14.8	8.5	20.9	1.3	0.254	54.7	21.9	17.3	18.2	8.7	132.2	27	1.578	0.601333
Ldn/KU-8269	2018	AABBAmAm	L1	158	163	11	12.4	16.3	13.9	20.7	1.3	0.234	55.5	23.2	16.2	18.2	10.3	134.4	25	1.57967	0.578667
Ldn/KU-8269	2018	AABBAmAm	L1	160	164	10.2	9.4	14.3	12	19.4	1.2	0.223	43.8	19.3	13.1	14.1	10.8	111.3	23	1.50467	0.544
Ldn/KU-8269	2018	AABBAmAm	L1	154	159	12	9.2	16.1	13.2	22.3	1.5	0.3	62.3	24.9	17	16.8	9.5	142.5	26	1.67867	0.610333
Ldn/KU-8269	2018	AABBAmAm	L1	157	161	11.5	10.5	14.5	13	19.8	1.2	0.294	65.5	24	15.8	15.8	7.1	139.7	27	1.707	0.586667
Ldn/KU-8269	2018	AABBAmAm	L1	157	161	11	11.6	14.5	13.1	20.9	1.3	0.267	61.8	21.7	16.3	16.2	6.4	133.4	26	1.68033	0.573
Ldn/KU-8269	2018	AABBAmAm	L1	155	160	10.7	8.8	13.9	12.3	21.3	1.3	0.248	59	22.3	16.4	16.6	15.4	140.4	22	1.702	0.592667
Ldn/KU-8269	2018	AABBAmAm	L1	155	160	12.5	7.3	15.4	11.9	21.3	1.3	0.273	60.5	23.4	16.7	17.4	10	140.5	28	1.734	0.614667
Ldn/KU-8269	2018	AABBAmAm	L1	157	161	10.2	9.2	14	11.5	20	1.3	0.228	57.6	23.2	17.8	15.9	11.8	136.5	25	1.572	0.577667
Ldn/KU-8269	2018	AABBAmAm	L1	157	160	12	8.6	14.5	11.7	19.8	1.3	0.272	63.4	24.8	17.9	16.5	12.1	146.7	26	1.73967	0.589667
Ldn/KU-8269	2018	AABBAmAm	L1	157	160	10.5	8.7	14.2	11.6	17.4	1.2	0.261	58.5	23	18	15.6	17.7	143.3	25	1.73767	0.597667
Ldn/KU-8269	2018	AABBAmAm	L1	158	162	8.9	10.4	13.5	10.7	16.4	1.2	0.228	48.5	20.7	15.8	15.7	14.1	123.7	24	1.56367	0.563
Ldn/KU-8279	2018	AABBAmAm	L1	156	160	12.3	13.6	17	12.5	20.7	1.4	0.211	40.4	22.3	16.4	16.4	13.3	121.1	24	1.62933	0.592333
Ldn/KU-8279	2018	AABBAmAm	L1	156	160	11.5	10.3	15.6	13.3	18.6	1.2	0.203	41.7	22.7	18.1	15.6	11.4	121	25	1.68	0.604
Ldn/KU-8279	2018	AABBAmAm	L1	156	160	13.4	13.2	16.2	13.5	20.6	1.4	0.21	42.3	23	15.8	14.5	9.9	118.9	27	1.706	0.563333
Ldn/KU-8279	2018	AABBAmAm	L1	154	159	13.4	11	15.4	13	22.1	1.4	0.232	42.2	24	19.5	15.8	10.1	125	26	1.70233	0.593
Ldn/KU-8279	2018	AABBAmAm	L1	157	160	12	9.1	16.2	12.6	19	1.2	0.227	44.9	23.7	15.9	15.9	9.9	122.3	25	1.69933	0.569
Ldn/KU-8279	2018	AABBAmAm	L1	158	161	12	11.3	15	12	19.2	1.2	0.207	49.2	23.8	15.4	12.9	7.2	120.5	26	1.74967	0.592
Ldn/KU-8279	2018	AABBAmAm	L1	157	160	10.9	10.5	14.8	12.3	24.1	1.4	0.199	27.9	22.1	18.9	17.1	16.5	113.4	25	1.76567	0.613
Ldn/KU-8279	2018	AABBAmAm	L1	158	160	11	9.5	15	10.5	24.8	1.4	0.198	28.2	21.4	18.8	17.3	12.1	108.8	25	1.71367	0.587
Ldn/KU-8279	2018	AABBAmAm	L1	159	161	10	7.2	14.5	8.9	20.6	1.2	0.185	25.7	21.9	20.5	15.7	16.3	110.1	24	1.68733	0.560667
Ldn/KU-8279	2018	AABBAmAm	L1	149	158	14	12	15.5	9.5	21.3	1.3	0.252	55.2	24.8	18.5	18.5	21.2	152.2	30	1.69533	0.629667
Ldn/KU-8279	2018	AABBAmAm	L1	152	158	13	10.5	15.3	10	17.5	1.2	0.249	45.4	23.1	18.2	16.9	25.9	142.5	27	1.59267	0.571333
Ldn/KU-8279	2018	AABBAmAm	L1	152	158	13.5	8.5	14.5	9.8	20.1	1.4	0.253	50.6	24.4	18	17.9	18.5	142.9	29	1.65467	0.585333
Ldn/KU-8287	2018	AABBAmAm	L1	157	160	12	10.4	15.2	11.8	24.5	1.3	0.214	50.8	24	18.5	19.3	10	134.6	25	1.744	0.586333
Ldn/KU-8287	2018	AABBAmAm	L1	157	160	12	8.5	15.3	13.3	24.3	1.4	0.252	51.7	25.1	17.7	16.7	10.3	133.5	25	1.831	0.580667
Ldn/KU-8287	2018	AABBAmAm	L1	158	160	13	12.6	14.7	13	23.7	1.4	0.268	51.7	24.4	15.7	13.6	7.8	126.2	27	1.815	0.597333
Ldn/KU-8287	2018	AABBAmAm	L1	154	158	12.8	10.8	15.5	14	24.5	1.4	0.273	55.5	24.4	18.2	18.3	13	142.2	24	1.771	0.579333
Ldn/KU-8287	2018	AABBAmAm	L1	155	159	12.5	10.8	15.7	12.9	24.4	1.3	0.225	53.8	24.3	17.9	19.1	9.2	136.8	24	1.77633	0.571333
Ldn/KU-8287	2018	AABBAmAm	L1	157	160	11.7	9	14.5	13.2	23.7	1.3	0.225	50.8	22.6	17.9	17.7	7.5	128.2	24	1.79433	0.547333
Ldn/KU-8287	2018	AABBAmAm	L1	154	159	12.8	9.9	16.2	12	25.1	1.4	0.276	61.3	27.6	21.4	20.2	18.9	162.2	28	1.783	0.53
Ldn/KU-8287	2018	AABBAmAm	L1	155	160	11.5	11	14.3	11	22	1.3	0.25	54.6	25	20.9	20.6	21	153.6	25	1.74267	0.526333
Ldn/KU-8287	2018	AABBAmAm	L1	156	160	11.2	12.4	15	11	22.6	1.3	0.223	51	25.7	22.4	19.4	15.9	145.6	25	1.661	0.523333
Ldn/KU-8287	2018	AABBAmAm	L1	156	160	14	11	14.1	10.7	25.6	1.5	0.283	52.1	26.2	21.2	20.8	15	149.3	28	1.813	0.56
Ldn/KU-8287	2018	AABBAmAm	L1	157	160	12.5	12	14.6	11.7	25.1	1.4	0.245	46.8	23.5	20.9	20.1	14.7	138.5	26	1.77167	0.527667
Ldn/KU-8287	2018	AABBAmAm	L1	157	161	12	11.4	14	12.9	24.8	1.4	0.217	46.2	23.3	20.7	20.8	16.9	139.9	24	1.748	0.538
Ldn/KU-8297	2018	AABBAmAm	L1	155	160	13.2	9.7	13	10.9	24.5	1.2	0.218	48.1	21.4	13.6	10.7	3.6	110.6	23	1.82733	0.557667
Ldn/KU-8297	2018	AABBAmAm	L1	156	160	13.2	8.1	12.6	12.7	22.1	1.2	0.18	40	19.4	14.6	14.7	8.8	110.7	23	1.78433	0.54
Ldn/KU-8297	2018	AABBAmAm	L1	157	161	12.5	10.9	12.3	10.8	23.1	1.2	0.193	41.3	19.2	14.7	13.2	4.8	105.7	20	1.66633	0.518333
Ldn/KU-8297	2018	AABBAmAm	L1	156	160	12.3	7.7	12.5	13	23.6	1.1	0.25	50.8	22.6	16.4	14.4	6	122.5	23	1.84433	0.566
Ldn/KU-8297	2018	AABBAmAm	L1	156	160	10.5	9.5	12.8	12.4	22.1	1.1	0.216	47	20.4	15.2	16.7	7.8	117.6	21	1.78367	0.539667
Ldn/KU-8297	2018	AABBAmAm	L1	157	161	10.9	8.4	10.6	11.8	20.2	1.1	0.223	50.8	21.5	12.9	12.8	6	114.9	22	1.83333	0.495
Ldn/KU-8297	2018	AABBAmAm	L1	152	158	14.5	10.5	15.5	13.5	24.5	1.3	0.231	51.7	24.9	19.1	18.9	12.1	141.2	27	1.74667	0.559
Ldn/KU-8297	2018	AABBAmAm	L1	154	159	12.8	12.3	14	13.1	22.7	1.3	0.218	49	24.1	20.1	19.8	13.4	139.2	24	1.71633	0.542333
Ldn/KU-8297	2018	AABBAmAm	L1	155	159	13.4	11.1	14.1	11.8	24	1.3	0.212	47.3	23.7	19.2	18.2	9.9	131.7	25	1.742	0.527
Ldn/KU-8297	2018	AABBAmAm	L1	154	159	12.4	8.2	13.5	11.6	24.1	1.3	0.209	53	25	19.8	19.2	7.1	136.5	26	1.726	0.501
Ldn/KU-8297	2018	AABBAmAm	L1	154	160	12	9	13	11.6	21.8	1.2	0.216	52	24.2	20.9	19	7.6	135.7	25	1.707	0.512667
Ldn/KU-8297	2018	AABBAmAm	L1	155	160	12.2	10	13.2	10.8	22.2	1.1	0.223	51.7	23.9	20.1	18.4	10	136.3	24	1.72833	0.524667
Ldn/KU-8315	2018	AABBAmAm	L1	154	159	11.6	11.5	14.3	13.3	20.7	1.2	0.273	63.2	25.7	17.3	15.2	12.6	145.6	24	1.701	0.557667
Ldn/KU-8315	2018	AABBAmAm	L1	156	159	10.5	9.7	12.9	11.8	20.5	1.2	0.204	48.7	21.3	16.3	16.7	14.2	127.7	23	1.729	0.530333
Ldn/KU-8315	2018	AABBAmAm	L1	157	161	10.2	7.2	13.6	12.3	19.6	1.1	0.23	57.1	24.3	17.2	15.1	14.8	138.7	23	1.66133	0.545
Ldn/KU-8315	2018	AABBAmAm	L1	152	158	12	10.8	15.8	12.4	25.3	1.4	0.273	73.1	29	21.3	16.6	5.9	157.9	24	1.72333	0.572
Ldn/KU-8315	2018	AABBAmAm	L1	154	159	11.5	9.2	15.2	12.5	24.6	1.4	0.246	66.5	28.7	19.8	17.8	5.5	149.8	22	1.69167	0.550333
Ldn/KU-8315	2018	AABBAmAm	L1	156	160	11.2	7.5	14.3	12.7	18	1.1	0.279	61.8	29.9	19.8	17.1	13.3	153.1	24	1.73367	0.586
Ldn/KU-8315	2018	AABBAmAm	L1	150	158	13	10.5	14	12	20	1.3	0.249	67.4	26.3	20	17.1	16.1	159.9	27	1.73567	0.552667
Ldn/KU-8315	2018	AABBAmAm	L1	151	158	12	11	14.5	12	20.1	1.2	0.263	62.2	25.7	19.8	18.8	18.6	157.1	25	1.69933	0.520333
Ldn/KU-8315	2018	AABBAmAm	L1	152	158	12	9.3	15	12.5	21.2	1.3	0.265	62.8	25.2	21.1	19.2	13.6	153.9	25	1.725	0.517333
Ldn/KU-8315	2018	AABBAmAm	L1	149	156	12.5	8.5	15.8	11.8	23.9	1.4	0.28	73.1	28.2	23.1	17.3	5.6	159.8	27	1.81833	0.554667
Ldn/KU-8315	2018	AABBAmAm	L1	152	158	11.5	9	15	11	17.6	1.1	0.256	62.7	26.5	21.4	19.7	18.4	160.2	24	1.655	0.551
Ldn/KU-8315	2018	AABBAmAm	L1	152	159	11	11.2	14.3	12.8	23.3	1.3	0.219	66.2	25.7	21.5	15.3	4.4	144.1	22	1.67833	0.516333
Ldn/KU-8322	2018	AABBAmAm	L1	158	163	10.3	5.7	11.2	9.6	20.2	1.2	0.228	60.4	23.7	21.2	18.6	7.8	142	23	1.49	0.544667
Ldn/KU-8322	2018	AABBAmAm	L1	159	163	11.1	5.4	11.1	9	21	1.2	0.265	60.4	23	21.8	16.1	7.2	139.6	26	1.43833	0.527333
Ldn/KU-8322	2018	AABBAmAm	L1	159	164	9.9	5.6	10.8	9.5	20	1.2	0.203	57	22.8	21.5	17.3	4.9	133.4	23	1.49533	0.518333
Ldn/KU-8322	2018	AABBAmAm	L1	157	162	12.2	7.5	12.5	10.9	27.5	1.5	0.295	79.5	29.8	22.5	15.9	2.8	162.7	26	1.57733	0.58
Ldn/KU-8322	2018	AABBAmAm	L1	159	163	11.5	8.9	12.7	10.6	16.1	1.1	0.242	64.5	25.5	22.6	21.1	17	162.2	24	1.54433	0.560333
Ldn/KU-8322	2018	AABBAmAm	L1	159	164	12.2	4.3	11.9	10.5	18.6	1.2	0.256	68.1	25.9	25	20.3	9.4	160.9	26	1.53667	0.561
Ldn/KU-8322	2018	AABBAmAm	L1	154	159	12.4	8.9	14	10.5	28.9	1.7	0.311	80.2	31.5	24.1	19.6	4.3	172.1	30	1.70567	0.567667
Ldn/KU-8322	2018	AABBAmAm	L1	156	160	10.3	10.5	13.5	11.5	19.2	1.3	0.266	71	28.9	23.2	21.3	20.2	174.9	27	1.61367	0.536
Ldn/KU-8322	2018	AABBAmAm	L1	157	161	10.5	9.3	13.1	10.1	18.8	1.2	0.24	67.5	27.4	24	21.4	17.9	168.7	28	1.58967	0.529
Ldn/KU-8322	2018	AABBAmAm	L1	155	160	12.3	6	13.5	12.1	25.1	1.5	0.294	82.1	31.4	23.7	18.3	4.2	172	30	1.634	0.553667
Ldn/KU-8322	2018	AABBAmAm	L1	156	160	11.5	6.8	12.3	11.1	18.5	1.2	0.27	73.9	30.2	24.2	20.3	17.5	177.6	30	1.66033	0.533
Ldn/KU-8322	2018	AABBAmAm	L1	157	161	10	7.6	12.8	11.1	17.5	1.2	0.253	69.3	28.4	23.3	21.7	18.1	170.8	26	1.57	0.501333
Ldn/KU-8332	2018	AABBAmAm	L1	159	163	12.6	9.8	13.4	10.9	24.1	1.3	0.229	55.6	25.8	21.4	16.8	10.1	142.3	24	1.68667	0.535667
Ldn/KU-8332	2018	AABBAmAm	L1	159	163	12.6	8.8	14.2	12.1	26	1.4	0.231	49.8	28.3	21.5	17.6	7.7	137.5	24	1.72133	0.520667
Ldn/KU-8332	2018	AABBAmAm	L1	160	164	11.4	9.4	13.5	11	21.7	1.2	0.209	51.7	23.6	22.1	17.4	11.7	137.9	24	1.59367	0.526667
Ldn/KU-8332	2018	AABBAmAm	L1	158	162	13	12.5	15.1	12.8	27	1.4	0.263	52.5	27	20.2	15.8	5.3	133.8	24	1.746	0.521667
Ldn/KU-8332	2018	AABBAmAm	L1	159	163	12.2	10	13.3	11.6	24.7	1.3	0.242	56.7	28.1	21.2	16.5	6	140.7	23	1.65833	0.501
Ldn/KU-8332	2018	AABBAmAm	L1	159	164	12.5	9.9	13.4	11	24.9	1.3	0.231	53.2	24.5	21.6	15.9	4.4	132.1	24	1.677	0.508
Ldn/KU-8332	2018	AABBAmAm	L1	158	162	13.4	10.5	10	10.7	28.5	1.5	0.258	63.5	31.5	26.2	19.9	5	159.5	27	1.757	0.529667
Ldn/KU-8332	2018	AABBAmAm	L1	159	163	12.4	9	14	11.3	26.8	1.4	0.246	59.1	30.1	24.6	17.4	6.7	150.3	26	1.69433	0.519
Ldn/KU-8332	2018	AABBAmAm	L1	159	163	11.8	11.3	12.6	10	25.5	1.3	0.253	57.8	29.6	24.7	20.3	8.4	152.6	25	1.703	0.493
Ldn/KU-8332	2018	AABBAmAm	L1	159	163	13	10.6	14.2	11.3	31.2	1.5	0.269	68.7	32.2	25.7	16.7	2	158.3	27	1.72567	0.528667
Ldn/KU-8332	2018	AABBAmAm	L1	159	164	11.5	9.8	13.4	9.9	28	1.4	0.225	63.7	29.1	25.1	18	2.9	150.3	25	1.662	0.519667
Ldn/KU-8332	2018	AABBAmAm	L1	161	165	10.8	10.9	13.4	8.9	23	1.2	0.232	56.5	20.6	24.4	20.4	14.3	147	24	1.64467	0.513
Ldn/KU-8404	2018	AABBAmAm	L1	150	157	12	10.5	17.8	12.5	21	1.4	0.267	64.4	24.3	17.7	16.4	11.7	146.5	23	1.67267	0.689667
Ldn/KU-8404	2018	AABBAmAm	L1	150	157	10.5	10.5	17	12.5	20.3	1.4	0.256	62.9	24	18.5	18.2	13	147.1	20	1.63	0.632333
Ldn/KU-8404	2018	AABBAmAm	L1	152	158	10	10	16.5	13.2	18.4	1.3	0.249	60.3	24.9	18.7	15.2	10	139.1	19	1.61333	0.656333
Ldn/KU-8404	2018	AABBAmAm	L1	151	158	12.5	11.5	17	12	23	1.5	0.256	68.9	25.3	20.8	18.4	8.2	154.1	20	1.69167	0.680667
Ldn/KU-8404	2018	AABBAmAm	L1	152	158	11	12	16.5	13.2	21	1.4	0.246	63.9	25.6	20.5	18.7	7.7	147.4	18	1.618	0.63
Ldn/KU-8404	2018	AABBAmAm	L1	155	160	9	12.6	15.7	12.8	18.6	1.3	0.212	59.5	22.4	19.6	18.4	5.8	134.7	16	1.56267	0.601333
Ldn/KU-8404	2018	AABBAmAm	L1	154	160	12.1	16.5	16.5	13.4	27.7	1.6	0.266	65.2	28.6	23.6	21.8	10.2	161.5	23	1.68933	0.611333
Ldn/KU-8404	2018	AABBAmAm	L1	156	161	9.8	13.3	18.5	12.5	19.8	1.4	0.238	56.7	24.8	21.1	21.6	26.9	160.9	19	1.645	0.621
Ldn/KU-8404	2018	AABBAmAm	L1	156	161	10	13.3	18	12.6	23.1	1.5	0.238	58.7	25.3	22.2	21.2	9.4	146.8	19	1.67733	0.616667
Ldn/KU-8404	2018	AABBAmAm	L1	154	158	12.5	13.5	18.5	13	32.9	1.7	0.306	72.5	30.5	23.3	21.8	11.5	172.1	24	1.764	0.694667
Ldn/KU-8404	2018	AABBAmAm	L1	155	160	10.4	10.6	17.9	14	30	1.5	0.264	68.7	28.9	22	21.8	10.5	162.3	20	1.72867	0.650667
Ldn/KU-8404	2018	AABBAmAm	L1	156	161	9.5	15.9	17.5	12.4	26.6	1.5	0.246	61.8	27.8	22.8	23.5	10.7	156.1	19	1.67433	0.647467
Ldn/KU-8405	2018	AABBAmAm	L1	150	157	13	10	15.5	11.5	27.9	1.6	0.29	74.3	25.1	20.5	16.1	7.3	156.3	26	1.75933	0.612
Ldn/KU-8405	2018	AABBAmAm	L1	155	160	10.7	11	16.5	13.5	24.3	1.4	0.263	64.3	24.3	17.1	13.9	4.2	134.5	22	1.667	0.56
Ldn/KU-8405	2018	AABBAmAm	L1	155	160	11.5	9.5	17.8	14.1	26.5	1.5	0.277	67.1	24.1	12.7	12.5	3.6	131.5	23	1.72067	0.589333
Ldn/KU-8405	2018	AABBAmAm	L1	153	159	12	10.2	15.5	12.6	21.9	1.1	0.247	69.4	28.4	19.7	20.7	17.8	168	23	1.776	0.540333
Ldn/KU-8405	2018	AABBAmAm	L1	156	161	11.5	8.9	14.9	11.5	19.6	1.1	0.226	65.1	27.1	15.9	14.1	12.2	145.9	22	1.76133	0.537667
Ldn/KU-8405	2018	AABBAmAm	L1	158	163	10.5	9.7	14.7	11.1	17	1	0.196	52.9	20.6	17.7	15.9	15.7	133.3	20	1.64167	0.501
Ldn/KU-8405	2018	AABBAmAm	L1	149	156	12.5	7.5	14.7	10.5	26.5	1.7	0.33	76.1	28.4	23.7	18.2	4.5	163.4	28	1.68033	0.609
Ldn/KU-8405	2018	AABBAmAm	L1	151	158	10.5	9.7	13.7	11	16.8	1.3	0.256	66.7	26.9	20.2	19.6	20.3	164.2	24	1.66733	0.577
Ldn/KU-8405	2018	AABBAmAm	L1	151	158	11.5	7.2	15	11	24.5	1.5	0.288	74.2	29.3	22.1	17.4	3.8	158.3	24	1.65733	0.555333
Ldn/KU-8405	2018	AABBAmAm	L1	149	157	11	6.8	15.8	11	24.7	1.5	0.3	72.6	27.3	22.5	18.8	4.7	156.9	24	1.66333	0.648333
Ldn/KU-8405	2018	AABBAmAm	L1	151	158	9	11	15	9.5	15.4	1.2	0.258	61.6	26	21.9	20	19.9	158.4	19	1.66333	0.573
Ldn/KU-8405	2018	AABBAmAm	L1	152	158	10.5	10.3	15.5	12	23.1	1.4	0.293	70.1	26.6	22.2	19.2	6	154.6	20	1.73067	0.618333
Ldn/KU-8414	2018	AABBAmAm	L1	154	158	10.5	12.2	15.5	11	29.3	1.4	0.293	73.1	28.8	22.7	15.7	6.8	157.6	24	1.67567	0.592333
Ldn/KU-8414	2018	AABBAmAm	L1	155	159	9.7	9.4	14.8	13.3	26.2	1.4	0.272	68.2	30	20.1	17.7	6.5	152.2	22	1.678	0.601667
Ldn/KU-8414	2018	AABBAmAm	L1	157	160	8	10.1	14.1	11.5	22.5	1.3	0.205	62.9	26.4	21.3	16.4	5.2	140.2	20	1.61267	0.569
Ldn/KU-8414	2018	AABBAmAm	L1	157	161	12.5	9.5	13.6	13.2	29.7	1.5	0.263	71.9	30.1	21.6	14.3	3.7	154.1	24	1.695	0.600667
Ldn/KU-8414	2018	AABBAmAm	L1	157	161	10.4	10.7	14.5	13	25.2	1.4	0.26	66.5	28.3	23	16.3	4.7	149.2	20	1.66433	0.575333
Ldn/KU-8414	2018	AABBAmAm	L1	160	164	10.4	9	14.1	13	24.9	1.4	0.257	59.6	26.1	22.3	12.8	1.5	132.7	21	1.57167	0.538333
Ldn/KU-8414	2018	AABBAmAm	L1	150	156	12.5	9	15.5	12.2	25.6	1.4	0.289	77.9	29.6	22.9	21.1	9.2	173.2	27	1.75167	0.582
Ldn/KU-8414	2018	AABBAmAm	L1	152	159	11.3	7.8	15	13.7	25.8	1.5	0.245	74.6	29.9	22.1	20.2	6.3	164.4	23	1.71167	0.554333
Ldn/KU-8414	2018	AABBAmAm	L1	154	159	10.5	11.2	14.6	13	22.2	1.3	0.273	71.8	28.6	20.8	19.6	6.9	158.2	22	1.675	0.563
Ldn/KU-8414	2018	AABBAmAm	L1	151	157	12.2	10.5	15	13.5	26.5	1.4	0.284	78.5	31.2	23.2	10.5	6.9	162.5	24	1.71567	0.567667
Ldn/KU-8414	2018	AABBAmAm	L1	152	158	11	10.5	15	13.8	24.5	1.3	0.287	76.4	30.9	23.1	21.2	8.6	171.2	21	1.72333	0.546667
Ldn/KU-8414	2018	AABBAmAm	L1	155	159	9.8	8.5	14.5	12.9	22.4	1.2	0.203	66.2	28.4	23.3	19	4.5	151.2	20	1.687	0.540333
Ldn/KU-8414	2018	AABBAmAm	L1	154	159	11.9	11	14.5	13.7	23.7	1.4	0.244	74.3	28.8	21.8	16	4.3	157.1	23	1.72033	0.530333
Ldn/KU-8414	2018	AABBAmAm	L1	155	160	11.1	11.2	14.4	13.4	22.4	1.4	0.266	65.3	27.1	17.7	11.4	3.1	135.7	23	1.71167	0.507
Ldn/KU-8414	2018	AABBAmAm	L1	157	162	10.4	9.8	14.6	13	19.2	1.3	0.218	64.3	25.9	20.3	13.2	2.8	136.9	21	1.57833	0.504333
Ldn/KU-8414	2018	AABBAmAm	L1	152	158	11.9	11.7	14.2	12	27.1	1.5	0.287	77.5	28.3	21.2	13.5	3.7	156.1	24	1.72367	0.543333
Ldn/KU-8414	2018	AABBAmAm	L1	156	160	10.4	10.7	14.2	12.2	23.9	1.4	0.245	68.8	26.1	18.3	10.9	3.2	137.7	22	1.65333	0.508667
Ldn/KU-8414	2018	AABBAmAm	L1	156	160	11	11.4	15.7	13	22.4	1.1	0.224	69.6	27.2	17.3	10.7	2.9	138.7	23	1.76	0.476
Ldn/KU-8414	2018	AABBAmAm	L1	154	159	12.1	11.9	14.6	13.2	30.2	1.4	0.284	78.4	31.3	24.2	20.3	6.1	172.4	25	1.70167	0.553333
Ldn/KU-8414	2018	AABBAmAm	L1	156	160	10.5	12.2	14.4	12.5	24.2	1.4	0.275	70.6	30.5	23.9	17.8	4.5	157.8	22	1.68133	0.513
Ldn/KU-8414	2018	AABBAmAm	L1	156	160	10.7	11.3	14.3	12.5	28.7	1.5	0.216	69.3	28.3	23.3	16.5	4	152.1	24	1.65833	0.505
Ldn/KU-8414	2018	AABBAmAm	L1	154	160	12.1	11.5	15	12.9	24.5	1.4	0.266	71.6	29.8	22.6	20.2	7.9	164.2	24	1.63333	0.526
Ldn/KU-8414	2018	AABBAmAm	L1	155	160	11.4	9.8	15.2	13	25.6	1.4	0.274	69.2	29.8	25	20.6	6.2	162.2	24	1.64833	0.523667
Ldn/KU-8414	2018	AABBAmAm	L1	156	161	10.5	10.7	14.7	12.2	23.3	1.4	0.252	63.7	28.5	23.6	18.8	5.3	150.4	23	1.58433	0.493667
Ldn/KU-10653	2018	AABBAmAm	L1	157	161	11	12.1	15.4	13.5	29	1.4	0.294	80	31.3	22.8	13.2	2.8	161.1	21	1.606	0.549667
Ldn/KU-10653	2018	AABBAmAm	L1	159	163	10.1	11.5	16	13.9	25.2	1.3	0.252	73.3	30.4	23.5	12.4	1.5	151.2	22	1.59933	0.528333
Ldn/KU-10653	2018	AABBAmAm	L1	159	163	9.2	10.5	14.6	12.3	23	1.3	0.226	66.5	27.7	23.3	17.1	2.2	146	19	1.57367	0.514
Ldn/KU-10653	2018	AABBAmAm	L1	155	160	11.9	10.7	16.2	10.3	31.7	1.5	0.324	87.8	33.8	22.5	12.8	3.2	172	26	1.76467	0.602
Ldn/KU-10653	2018	AABBAmAm	L1	158	162	8.9	7.8	15	11.5	24.9	1.3	0.288	71.4	31	23.1	16.9	3.8	155.1	24	1.623	0.549333
Ldn/KU-10653	2018	AABBAmAm	L1	159	163	9.4	9.1	15.5	12	24.6	1.4	0.253	71.8	29.8	22.5	15.5	2.2	151.2	24	1.64167	0.581667
Ldn/KU-10653	2018	AABBAmAm	L1	156	160	12	12.7	15.5	12.9	32.2	1.5	0.306	74.1	33.8	27.2	17.3	2	166.4	25	1.664	0.561
Ldn/KU-10653	2018	AABBAmAm	L1	158	162	9.5	12.4	15.7	12.3	19	1.1	0.25	59.6	28.6	24.7	22.9	14.9	160.2	21	1.55533	0.527667
Ldn/KU-10653	2018	AABBAmAm	L1	158	162	9.4	13.6	16.4	14.5	25.2	1.4	0.244	64.1	29.8	25.5	18.3	1.8	148.9	20	1.57	0.532667
Ldn/KU-10653	2018	AABBAmAm	L1	153	158	11	11	17	13	30.7	1.4	0.294	78.1	33.7	26.4	18.1	3.2	170.5	27	1.66533	0.555333
Ldn/KU-10653	2018	AABBAmAm	L1	155	159	10.5	12.5	16.8	14.5	28	1.3	0.27	75.2	32.7	26.3	18.5	4.7	167.9	26	1.676	0.561
Ldn/KU-10653	2018	AABBAmAm	L1	157	160	9.2	13	16	13.5	23.4	1.2	0.244	67	30.8	25.6	20.3	3.3	156.2	23	1.61533	0.508333
Ldn/KU-8267	2018	AABBAmAm	L1	177	181	10.7	8.7	11.9	9	21.8	1.2	0.147	24.8	11.1	12.3	8.2	10.4	77.5	NA	NA	NA
Ldn/KU-8267	2018	AABBAmAm	L1	177	182	9.5	9.8	11	9.4	20.9	1.1	0.138	25	12.8	11.9	9.4	7.6	76.2	18	1.348	0.489
Ldn/KU-8267	2018	AABBAmAm	L1	178	182	9	9.1	11.3	9.5	19.6	1	0.135	23.4	12.8	11.4	8.5	7.1	72.2	16	1.26867	0.438
Ldn/KU-8267	2018	AABBAmAm	L1	183	185	5.9	10.5	12.2	10.4	18.3	0.8	0.116	20.8	12.8	11.8	6.8	3.3	61.4	9	1.34133	0.506667
Ldn/KU-8267	2018	AABBAmAm	L1	183	185	6.4	8.1	12	10.3	18.7	0.8	0.111	21.2	12.5	9.1	5.7	3.4	58.3	10	1.35	0.470333
Ldn/KU-8267	2018	AABBAmAm	L1	184	187	5.4	8	11.1	9.2	13.6	0.7	0.102	19.3	12	10	8.7	6.6	62	9	1.34367	0.472
Ldn/KU-8276	2018	AABBAmAm	L1	181	185	8.6	12.5	14.4	11.9	19.8	1.1	0.201	44.6	17.9	11.6	8.9	10.9	102.5	16	1.57267	0.489
Ldn/KU-8276	2018	AABBAmAm	L1	181	185	6.9	11.5	13.5	11	19.8	1	0.168	37.8	15.5	9.9	10.5	11.8	92.4	12	1.51433	0.464667
Ldn/KU-8276	2018	AABBAmAm	L1	182	185	7.5	10.6	14.5	10.9	20	1.1	0.15	38	15.8	11	9.9	12.1	94.3	14	1.515	0.473333
Ldn/KU-101-3	2019	AABBAmAm	L1	166	171	10.3	10.3	17.4	1.2	18	1.2	0.255	53.3	19.7	12.7	16.5	21.8	134.3	14	1.884	0.633
Ldn/KU-101-3	2019	AABBAmAm	L1	168	173	10	12	16	8.1	19.4	1.15	0.216	45	20.2	10.2	15.5	18.9	119.8	13	1.84933	0.589667
Ldn/KU-101-3	2019	AABBAmAm	L1	174	178	10.3	10.2	13.6	8.9	18.7	1.15	0.179	31.4	13.9	8	14.8	19.3	97.7	14	1.79433	0.529333
Ldn/KU-101-3	2019	AABBAmAm	L1	161	167	14.3	11.9	15	9.1	20.9	1.3	0.251	50.1	16.5	16.7	12.8	9.7	120.1	29	1.65233	0.632333
Ldn/KU-101-3	2019	AABBAmAm	L1	164	169	12.9	10.5	14.5	9.9	17.7	1.15	0.263	48.7	15	14.2	14.3	11.5	116.6	28	1.571	0.613667
Ldn/KU-101-3	2019	AABBAmAm	L1	167	170	10.9	11.8	13.1	8.2	19.2	1.25	0.22	37.8	7.1	13.6	12.3	9.9	91.6	26	1.38267	0.515667
Ldn/KU-101-3	2019	AABBAmAm	L1	163	169	10.4	10.6	16.1	8	29.7	1.4	0.244	56.9	19.7	20.3	14.7	5.5	127.5	20	1.79833	0.647
Ldn/KU-101-3	2019	AABBAmAm	L1	165	170	9.6	12.4	15.6	8.2	25.5	1.35	0.218	57.9	19.3	18.5	15.3	9.5	130.1	16	1.75167	0.664333
Ldn/KU-101-3	2019	AABBAmAm	L1	167	172	9.3	10.9	15.4	10.5	17.9	1.1	0.223	50.3	20.3	16.3	16.1	17.5	129.8	10	1.742	0.631667
Ldn/KU-101-3	2019	AABBAmAm	L1	161	168	10.5	10.9	17.7	11.1	28.5	1.5	0.28	55.4	20.3	18.7	16	13.8	134.7	19	1.781	0.644333
Ldn/KU-101-3	2019	AABBAmAm	L1	164	170	9.9	11.2	17.2	12.9	24	1.35	0.242	57.4	17.7	17.5	16.3	15	133.8	18	1.75033	0.583
Ldn/KU-101-3	2019	AABBAmAm	L1	165	170	9.5	11.6	15.7	11	24.2	1.4	0.242	56.4	17.4	18.2	16	11.6	129.1	17	1.84	0.644333
Ldn/KU-3646	2019	AABBAmAm	L1	162	167	11.5	8.8	11.9	5.6	30	1.55	0.285	40.9	14.1	12.8	14.7	23.8	117.8	26	1.505	0.695
Ldn/KU-3646	2019	AABBAmAm	L1	163	169	12.1	9.1	11.2	7.4	20.3	1.5	0.294	44.1	14.8	11.6	14.2	19.1	115.9	25	1.529	0.668
Ldn/KU-3646	2019	AABBAmAm	L1	168	173	12.7	7.7	10.1	3.8	18.8	1.2	0.263	35.6	14.5	7.3	10.3	20	100.4	25	1.54867	0.670667
Ldn/KU-3646	2019	AABBAmAm	L1	161	164	12.8	11.2	15.2	4.5	25.3	1.4	0.26	52.5	15.6	18	18.1	17.7	134.7	28	1.66667	0.705
Ldn/KU-3646	2019	AABBAmAm	L1	165	171	10.2	10	9	4.9	22.2	1.25	0.245	44.3	13.6	13.5	18.3	16.5	116.4	26	1.47167	0.606333
Ldn/KU-3646	2019	AABBAmAm	L1	167	171	10.8	9.5	12.4	5	21.2	1.2	0.249	43.1	17.2	11.7	16.3	17.7	116.8	22	1.602	0.681
Ldn/KU-3646	2019	AABBAmAm	L1	160	162	14.1	11.2	15.9	9.4	26.7	1.5	0.24	38.3	17.9	20.8	19.5	19.8	130.4	26	1.64833	0.652333
Ldn/KU-3646	2019	AABBAmAm	L1	162	163	13.4	12.3	16.3	8.4	21.6	1.3	0.193	33.8	15	18.7	17.8	25.3	124	24	1.578	0.545
Ldn/KU-3646	2019	AABBAmAm	L1	162	163	12.8	11.8	15.2	10.3	22.4	1.3	0.188	33.9	14.8	18.5	19.3	24.2	123.5	23	1.64567	0.539333
Ldn/KU-3646	2019	AABBAmAm	L1	162	165	12.2	12	17	8.3	28.5	1.35	0.204	41.4	18.5	22.1	20.9	20.6	135.7	23	1.771	0.566
Ldn/KU-3646	2019	AABBAmAm	L1	163	166	11.3	13.2	16.5	7.4	26.8	1.2	0.199	37.8	14.9	19.4	19.4	24.2	127	22	1.68067	0.539333
Ldn/KU-3646	2019	AABBAmAm	L1	164	168	10.6	12.8	16.5	8.7	26.9	1.2	0.174	33.5	14.7	18.4	19.6	23.9	120.7	20	1.66067	0.540667
Ldn/KU-8001	2019	AABBAmAm	L1	156	162	14.7	8.9	11.6	4.4	21.7	1.55	0.243	39.4	16.1	17	14	20	121.2	32	1.55833	0.713333
Ldn/KU-8001	2019	AABBAmAm	L1	159	164	13.5	7.7	10.4	4.6	20.2	1.4	0.236	39.3	12.5	13.3	14.5	24.6	117.7	31	1.557	0.631
Ldn/KU-8001	2019	AABBAmAm	L1	162	168	11.2	7.3	7.3	4.6	14	1.15	0.231	38.5	11.7	11.4	13.3	38.5	124.6	29	1.352	0.631667
Ldn/KU-8001	2019	AABBAmAm	L1	153	160	15	7.7	10.3	4.3	20.8	1.45	0.248	37.2	18.4	17.5	15.7	25.3	129.1	31	1.59067	0.677
Ldn/KU-8001	2019	AABBAmAm	L1	155	161	13.4	7.3	9.7	6.1	17	1.3	0.217	32.2	14	13.6	12.7	26	111.9	27	1.54533	0.656
Ldn/KU-8001	2019	AABBAmAm	L1	156	162	12	7.2	9.4	5.2	17.5	1.3	0.2	29.7	14.2	16.5	14.2	22.7	109.3	25	1.424	0.647667
Ldn/KU-8001	2019	AABBAmAm	L1	157	163	13.6	8.7	10.1	6.7	23.7	1.4	0.258	51.2	19.4	18.3	19.2	24.2	145.9	28	1.579	0.616333
Ldn/KU-8001	2019	AABBAmAm	L1	159	164	12.5	8.3	11.4	4.4	21.7	1.4	0.25	48	16.2	19.8	19.8	28	144.3	25	1.53933	0.608333
Ldn/KU-8001	2019	AABBAmAm	L1	160	165	12	8.3	10.7	3.6	21.3	1.3	0.212	44.9	16	19	19.2	27.9	139	25	1.527	0.646
Ldn/KU-8001	2019	AABBAmAm	L1	153	160	12.8	9.1	12.2	2.7	26	1.5	0.283	49	24.6	19.6	19.1	26.8	151.9	30	1.515	0.709333
Ldn/KU-8001	2019	AABBAmAm	L1	156	162	10.4	9	10.5	2.8	17.6	1.2	0.232	39.6	18.7	18.4	18.2	30.3	135.6	25	1.492	0.681
Ldn/KU-8001	2019	AABBAmAm	L1	157	162	11	9.3	10.5	2.8	19.8	1.3	0.246	42	19.8	19.3	17.9	29.5	139.5	26	1.524	0.671667
Ldn/KU-8116	2019	AABBAmAm	L1	158	162	14.8	10.3	14.9	8.6	30.6	1.65	0.267	33.2	19.1	19.5	18.7	9.2	114.5	29	1.71667	0.654333
Ldn/KU-8116	2019	AABBAmAm	L1	158	163	14.5	10.9	15.2	8.3	28.4	1.5	0.254	27.2	15.9	16.5	20.9	13.9	108.9	28	1.63267	0.680667
Ldn/KU-8116	2019	AABBAmAm	L1	165	170	13.1	10.2	14.7	5.7	25.4	1.4	0.206	34.6	12.7	17.9	10.4	8.5	97.2	28	1.57667	0.596667
Ldn/KU-8116	2019	AABBAmAm	L1	159	167	10.8	9.3	13.8	8	25.8	0.6	0.138	24.9	12.5	17.3	19.2	15.8	100.5	18	1.53133	0.485
Ldn/KU-8116	2019	AABBAmAm	L1	162	167	11	10.5	13.7	9.8	21.6	0.6	0.145	28.3	12.5	17.3	14.8	18.2	102.1	19	1.57033	0.525667
Ldn/KU-8116	2019	AABBAmAm	L1	168	172	9.3	9.5	11.8	6.7	22	0.6	0.13	24.8	7.5	14.4	12.8	13.8	82.6	17	1.60467	0.427667
Ldn/KU-8116	2019	AABBAmAm	L1	153	160	16.2	10	14.3	5.9	25.8	1.55	0.272	39.5	19.9	20	20	28.7	144.3	31	1.81467	0.723
Ldn/KU-8116	2019	AABBAmAm	L1	156	160	13.6	10.5	14	7.5	20.2	1.35	0.24	36.1	15.5	19.8	18.7	31.1	134.8	26	1.68133	0.705667
Ldn/KU-8116	2019	AABBAmAm	L1	156	161	13.8	10.6	14.2	10	20.9	1.35	0.23	35.2	15.7	20.1	17.3	30.3	132.4	28	1.67633	0.696333
Ldn/KU-8116	2019	AABBAmAm	L1	155	160	13.7	11.3	15.4	9.5	19.8	1.2	0.234	33.7	16.5	19	18.5	28.8	130.2	26	1.58	0.660667
Ldn/KU-8116	2019	AABBAmAm	L1	159	162	11.4	11.9	14.4	12	17	1.05	0.173	24.2	12.1	18.6	17	29.8	113.1	23	1.39733	0.523333
Ldn/KU-8116	2019	AABBAmAm	L1	160	163	10.5	12.3	14.2	9.6	22.9	1.3	0.177	28	14.9	19.4	19.3	11.9	104	22	1.41367	0.592
Ldn/KU-8120	2019	AABBAmAm	L1	156	160	13.4	9.4	16.2	7	23.9	1.5	0.246	38	14.4	14.7	16.9	32.5	129.9	29	1.64433	0.685
Ldn/KU-8120	2019	AABBAmAm	L1	159	162	13.5	10.4	16.3	7	28.3	1.6	0.272	39.3	14.8	14.8	17	16.7	116.1	29	1.54867	0.707667
Ldn/KU-8120	2019	AABBAmAm	L1	NA	NA	NA	NA	NA	NA	NA	NA	NA	NA	NA	NA	NA	NA	NA	NA	NA	NA
Ldn/KU-8120	2019	AABBAmAm	L1	156	160	14	12.1	15	13.7	25.5	1.45	0.229	28	15.1	15.5	17.2	31.4	121.2	26	1.3	0.486333
Ldn/KU-8120	2019	AABBAmAm	L1	156	160	12.5	10.6	14.2	10	20.2	1.2	0.219	31.7	12.5	14	14.2	31.2	116.1	26	1.49067	0.629667
Ldn/KU-8120	2019	AABBAmAm	L1	156	161	14	10.2	14.5	9	22.5	1.4	0.233	35.5	13.7	13.5	14.8	27.1	118.6	27	1.696	0.673
Ldn/KU-8120	2019	AABBAmAm	L1	156	162	13.9	10.1	14.9	7.5	23	1.6	0.278	36.2	15	16.2	17.2	37.1	135.6	24	1.65867	0.624667
Ldn/KU-8120	2019	AABBAmAm	L1	164	168	10.5	9	11.4	5.1	18.7	1.3	0.188	29	9.5	11.3	18.2	35.5	114	23	1.37667	0.565667
Ldn/KU-8120	2019	AABBAmAm	L1	168	173	10.1	8.9	10.3	5.4	19.2	1.4	0.202	23.8	9.4	10.7	16.8	33.3	104.1	22	1.27833	0.504667
Ldn/KU-8120	2019	AABBAmAm	L1	154	160	14.9	11.2	16.5	10.6	27.1	1.6	0.268	45	19.7	19	16.9	37.2	152.7	30	1.72833	0.684
Ldn/KU-8120	2019	AABBAmAm	L1	156	160	14.4	9.9	16.3	8	25.4	1.45	0.25	41.9	17.1	17.6	15.8	39.8	146.6	30	1.66833	0.603333
Ldn/KU-8120	2019	AABBAmAm	L1	156	161	13.9	9.5	14.6	9.3	24.2	1.45	0.272	36.3	14.3	19	18.2	35.6	137.3	30	1.57767	0.681
Ldn/KU-8122	2019	AABBAmAm	L1	156	160	13.2	12.2	14.5	8.2	24.1	1.65	0.283	45.5	18.9	15.9	15.4	23.4	132.3	27	1.70767	0.682667
Ldn/KU-8122	2019	AABBAmAm	L1	158	161	12.4	11	15	8	21.9	1.4	0.271	46.4	15.8	14.4	14.4	25.2	128.6	27	1.642	0.677333
Ldn/KU-8122	2019	AABBAmAm	L1	159	163	11.8	13	15.6	6.8	22.2	1.4	0.268	47.8	14.2	14.7	13.6	22.9	125	26	1.54367	0.690333
Ldn/KU-8122	2019	AABBAmAm	L1	158	162	13.4	13	15.3	7.5	29.5	1.85	0.33	56	16.6	13.6	14.5	8.5	122.6	27	1.64433	0.655
Ldn/KU-8122	2019	AABBAmAm	L1	159	163	12.4	12	15.5	7.7	22.5	1.55	0.296	53.5	17.2	15.1	12.5	22.8	133.5	28	1.63	0.695667
Ldn/KU-8122	2019	AABBAmAm	L1	160	163	12.5	11.7	14.3	7.9	24.4	1.7	0.285	54.8	15.6	11.7	11.9	19.9	126.4	27	1.62633	0.707
Ldn/KU-8122	2019	AABBAmAm	L1	155	160	13.8	12.2	17.2	6	26.8	1.5	0.248	40.5	21.7	18	17.8	28.2	140	31	1.69367	0.636333
Ldn/KU-8122	2019	AABBAmAm	L1	159	162	10.5	11.1	13.6	10.6	21.2	1.35	0.235	33	17	18.2	15.6	23.5	117.8	26	1.498	0.61
Ldn/KU-8122	2019	AABBAmAm	L1	159	163	10.9	11.6	15.1	11	31.3	1.6	0.219	36	18.4	17.2	16.1	10	108.6	26	1.32833	0.506333
Ldn/KU-8122	2019	AABBAmAm	L1	156	160	10	6.5	13	6.5	27.5	1.6	0.254	36.3	21.6	17.4	17.2	24.2	126.7	30	1.62733	0.653333
Ldn/KU-8122	2019	AABBAmAm	L1	159	162	9	8.5	13.9	5.4	22.3	1.45	0.236	31.1	17.4	17.3	14.2	22.5	111.5	25	1.58533	0.648333
Ldn/KU-8122	2019	AABBAmAm	L1	159	163	9	9.4	13.5	7.1	23.2	1.4	0.262	35.3	17.2	17.4	13.5	22	114.4	25	1.51633	0.710667
Ldn/KU-8125	2019	AABBAmAm	L1	160	163	14.4	11.1	16.7	10.4	28.7	1.5	0.255	32.6	14.1	15.8	15.8	24.5	117.2	29	1.816	0.745
Ldn/KU-8125	2019	AABBAmAm	L1	163	168	13.3	9.8	13.6	5.5	24.5	1.45	0.205	28.6	12.4	13.2	13.1	22.8	103.4	29	1.718	0.71
Ldn/KU-8125	2019	AABBAmAm	L1	165	170	13.1	9.4	10.5	4	23.6	1.4	0.228	29.9	11.1	11.1	15.1	20.1	100.4	26	1.68433	0.696333
Ldn/KU-8125	2019	AABBAmAm	L1	164	164	14.1	10.4	15.7	3.9	20.9	1.6	0.224	18	12	16.1	14.4	25.7	100.3	29	1.80233	0.733333
Ldn/KU-8125	2019	AABBAmAm	L1	165	168	12.5	8.6	14.4	7.3	23.9	1.5	0.166	16.7	11.5	15.6	15.3	23.9	95.5	28	1.718	0.680333
Ldn/KU-8125	2019	AABBAmAm	L1	166	169	11.8	10	12.8	7.3	22.8	1.4	0.211	27	8.8	13	14.6	24	99.2	25	1.72033	0.665667
Ldn/KU-8125	2019	AABBAmAm	L1	156	160	14.5	10.5	15.3	7.8	27.7	1.5	0.245	39	20.7	17.8	17.7	22	131.7	28	1.78233	0.666667
Ldn/KU-8125	2019	AABBAmAm	L1	159	162	12.4	10.4	14.7	9.3	21.6	1.45	0.217	31.9	15	20.5	13.8	20.5	114.1	25	1.563	0.655667
Ldn/KU-8125	2019	AABBAmAm	L1	159	162	12.5	11	14	11.4	23.7	1.45	0.202	31.3	17.1	17	12.8	19	109.7	26	1.52733	0.642667
Ldn/KU-8125	2019	AABBAmAm	L1	156	161	14.4	11.2	15.5	7.5	31	1.65	0.224	28.1	18.7	15.3	16	16	108.5	27	1.718	0.652333
Ldn/KU-8125	2019	AABBAmAm	L1	158	162	13.9	12.6	15.7	12.1	28.3	1.6	0.217	30.8	17.3	15.8	14.2	19.6	111.6	27	1.72867	0.623
Ldn/KU-8125	2019	AABBAmAm	L1	158	163	13.8	11.6	15.7	13.3	26.9	1.5	0.217	32.9	15.6	16.7	16	19.6	114.6	27	1.70733	0.654667
Ldn/KU-8136	2019	AABBAmAm	L1	156	161	14.5	12.5	15.3	10.9	22.3	1.6	0.267	46.2	16.4	16.8	14	18.2	126.1	27	1.672	0.573667
Ldn/KU-8136	2019	AABBAmAm	L1	158	163	12.8	12.1	14.4	10.5	22.3	1.5	0.228	47.2	13.5	15.6	14.6	10.2	113.9	24	1.60967	0.623667
Ldn/KU-8136	2019	AABBAmAm	L1	159	163	11.9	10.8	13.3	9.3	18.3	1.3	0.22	40.1	10.7	14.7	13.6	22.8	113.8	23	1.518	0.633
Ldn/KU-8136	2019	AABBAmAm	L1	157	161	10.8	9.1	14	9.4	22.1	1.6	0.286	36.6	13.7	14.6	12.8	13.7	102.2	28	1.845	0.697
Ldn/KU-8136	2019	AABBAmAm	L1	159	163	10.3	8.5	12.5	6.8	24.3	1.55	0.257	39.8	12.7	12.1	10.9	8.2	94	25	1.73733	0.694333
Ldn/KU-8136	2019	AABBAmAm	L1	NA	NA	NA	NA	NA	NA	NA	NA	NA	NA	NA	NA	NA	NA	NA	NA	NA	NA
Ldn/KU-8136	2019	AABBAmAm	L1	156	162	13.8	10.1	14.6	9	29.7	1.85	0.29	42.8	18.8	18.2	18.2	12.4	124.2	27	1.70633	0.658
Ldn/KU-8136	2019	AABBAmAm	L1	161	164	10.7	10	12.9	9.8	24	1.55	0.273	40.4	13.6	17.3	16.3	15.9	114.2	23	1.73767	0.726
Ldn/KU-8136	2019	AABBAmAm	L1	162	165	10.4	11.2	12.5	6	24.8	1.7	0.255	41	14.4	17.3	14.8	13	110.9	24	1.82	0.747333
Ldn/KU-8136	2019	AABBAmAm	L1	162	165	9.4	10.7	13.9	10.1	22.6	1.6	0.238	42.5	14.3	17.3	16.4	21.8	121.7	27	1.68	0.733
Ldn/KU-8136	2019	AABBAmAm	L1	162	165	9.5	10.7	13.1	9.1	26.5	1.7	0.22	40.2	13.8	18.2	16.4	13.5	111.6	25	1.761	0.727333
Ldn/KU-8136	2019	AABBAmAm	L1	166	169	7.9	9.3	12	5.7	24	1.5	0.254	34.8	9	16.5	16.3	15.3	99.8	23	1.60267	0.612667
Ldn/KU-8139	2019	AABBAmAm	L1	154	159	11.7	6.6	16.1	7.5	20.8	1.3	0.271	43.5	19.6	15.7	13	16.5	120	28	1.74133	0.718
Ldn/KU-8139	2019	AABBAmAm	L1	154	159	11.1	11	15.5	8.2	24.9	1.4	0.237	42.3	19.6	17.2	14.8	9.5	114.5	27	1.68367	0.725667
Ldn/KU-8139	2019	AABBAmAm	L1	159	162	9.4	10.3	14.2	7.9	24	1.4	0.253	41	17.5	13.8	10.2	6.5	98.4	26	1.58633	0.65
Ldn/KU-8139	2019	AABBAmAm	L1	158	161	11.4	11.3	17.3	8.7	28.4	1.65	0.283	46.2	19.8	16.9	14.5	10	118.8	27	1.73433	0.724667
Ldn/KU-8139	2019	AABBAmAm	L1	159	162	9.4	11.3	15.8	8.3	22.7	1.35	0.224	38	15	16.9	12.9	15.7	107.9	25	1.58633	0.706333
Ldn/KU-8139	2019	AABBAmAm	L1	160	163	8.7	11.7	14.6	9.8	23.2	1.3	0.22	39	13.8	17.1	13.4	14	106	24	1.60567	0.657667
Ldn/KU-8139	2019	AABBAmAm	L1	155	160	13.4	10.4	15	8	33.3	1.9	0.261	38.7	19.8	18.2	15.7	13	118.8	29	1.768	0.686333
Ldn/KU-8139	2019	AABBAmAm	L1	156	161	13.5	12.1	17.3	6.7	32.5	1.75	0.263	40.8	19.6	16.8	16.3	15	122	29	1.77067	0.721
Ldn/KU-8139	2019	AABBAmAm	L1	159	163	11.6	11	15.5	9.5	28.3	1.6	0.231	39.1	16.8	16.9	14.1	15.4	113.9	25	1.61367	0.690667
Ldn/KU-8139	2019	AABBAmAm	L1	159	163	9.8	10.2	15.5	10.6	28.8	1.55	0.228	35.1	18.7	16.1	13.9	9.4	103	24	1.61267	0.691333
Ldn/KU-8139	2019	AABBAmAm	L1	161	164	8.9	12.2	15.9	7.4	27.7	1.5	0.252	39.3	14.5	19.4	14.9	14.5	111.5	25	1.61167	0.680667
Ldn/KU-8139	2019	AABBAmAm	L1	161	166	8.9	10.4	15	9.3	28	1.5	0.206	39.4	15.6	19.7	16.9	11.2	111.7	25	1.61933	0.678333
Ldn/KU-8143	2019	AABBAmAm	L1	155	160	15.8	10.8	13	6.8	23.9	1.55	0.256	41.1	17	15.2	15.2	23.4	127.7	28	1.69633	0.692
Ldn/KU-8143	2019	AABBAmAm	L1	157	162	12.5	9.4	12.8	9.8	20.2	1.3	0.222	35.7	12.8	14.8	12.9	25.5	114.2	24	1.488	0.714333
Ldn/KU-8143	2019	AABBAmAm	L1	158	162	13.4	8.9	12.7	7.5	22	1.4	0.245	38.5	12.8	12.8	11.9	20.5	109.9	25	1.56	0.665333
Ldn/KU-8143	2019	AABBAmAm	L1	152	159	11.8	9	13.1	7.6	24.8	1.9	0.259	32.1	16.9	13.3	12.1	12.8	99	26	1.466	0.633667
Ldn/KU-8143	2019	AABBAmAm	L1	156	162	10.5	9.7	13.1	6.5	20.5	1.7	0.292	36.1	14.8	12.3	10.2	15.8	99.7	24	1.467	0.698667
Ldn/KU-8143	2019	AABBAmAm	L1	157	162	11.4	10.5	14.2	8.2	22.4	1.85	0.297	38.9	14.3	13.8	9.8	10.6	98.8	24	1.62167	0.758333
Ldn/KU-8143	2019	AABBAmAm	L1	155	162	16.1	11.3	15.5	12.8	33.1	1.7	0.3	48.8	23.7	20.5	18.1	26.7	153.9	28	1.742	0.750667
Ldn/KU-8143	2019	AABBAmAm	L1	158	163	14.4	11.2	15.8	8.2	30.5	1.5	0.286	47.2	17.8	20.2	17.7	28.8	146.1	25	1.74833	0.783
Ldn/KU-8143	2019	AABBAmAm	L1	166	170	11	11.1	13.5	9.1	28.8	1.35	0.222	33.8	10.3	18.4	16.2	16.6	106.3	19	1.36733	0.547
Ldn/KU-8143	2019	AABBAmAm	L1	155	160	15.7	10.5	15.2	8.7	22.7	1.4	0.254	37.7	19.1	18.6	16.2	34.4	141.7	31	1.70233	0.681333
Ldn/KU-8143	2019	AABBAmAm	L1	156	161	15	9.5	14.4	8.5	21.4	1.3	0.226	35.6	17.7	18.3	15.7	30.6	132.9	28	1.69933	0.683
Ldn/KU-8143	2019	AABBAmAm	L1	157	162	14.8	9.8	15.8	11.2	26.7	1.5	0.235	37.1	18.3	18.2	16.7	19.8	124.9	28	1.64833	0.681667
Ldn/KU-8162	2019	AABBAmAm	L1	154	160	14.3	10.2	13	7.7	23.5	1.65	0.246	39.8	17	17.4	14.8	12.9	116.2	31	1.56833	0.675667
Ldn/KU-8162	2019	AABBAmAm	L1	158	162	13.7	9.7	12.2	5.1	22.5	1.6	0.252	40.2	12.5	15.1	12.6	14.2	108.3	29	1.51767	0.634667
Ldn/KU-8162	2019	AABBAmAm	L1	160	167	12.8	9	12	7.3	21.7	1.55	0.218	25.3	11.7	15.9	11.6	10.4	87.7	26	1.28267	0.538
Ldn/KU-8162	2019	AABBAmAm	L1	159	162	11.9	12	13.9	7.4	22	1.4	0.245	39.3	13.9	18.1	14.8	14.2	112.2	29	1.492	0.662
Ldn/KU-8162	2019	AABBAmAm	L1	160	162	10.9	NA	NA	NA	24.2	1.5	0.233	33	14.5	17.6	15.6	11.5	103.1	27	1.27467	0.634333
Ldn/KU-8162	2019	AABBAmAm	L1	NA	NA	NA	NA	NA	NA	NA	NA	NA	29.4	14.1	12	12.1	7.7	NA	16	1.642	0.584
Ldn/KU-8162	2019	AABBAmAm	L1	156	161	13.5	10.3	14.8	5.2	27.4	1.6	0.292	48.5	22.7	20.1	17.3	18.8	140.9	33	1.619	0.649
Ldn/KU-8162	2019	AABBAmAm	L1	158	163	12.8	10.1	14.4	5.8	23.7	1.4	0.262	52.8	19.7	20.7	16.8	21.1	143.9	30	1.53467	0.658
Ldn/KU-8162	2019	AABBAmAm	L1	160	164	12.8	11	13.1	6.7	27.4	1.6	0.28	48.5	19.3	19.4	14.8	11.6	126.4	27	1.43833	0.618
Ldn/KU-8162	2019	AABBAmAm	L1	159	164	10.6	11	11.9	5.7	29	1.4	0.274	56.2	22	20.4	14.7	17.4	141.3	30	1.50433	0.632
Ldn/KU-8162	2019	AABBAmAm	L1	160	165	10.4	8.6	12.8	5.7	26	1.4	0.26	52.8	18.3	21.2	17.3	20.4	140.4	29	1.52933	0.626
Ldn/KU-8162	2019	AABBAmAm	L1	160	165	9.9	8.6	13.4	6.3	25.2	1.35	0.271	51.3	17.6	20.3	16.7	19.9	135.7	28	1.50667	0.646667
Ldn/KU-8186	2019	AABBAmAm	L1	161	169	14.2	10.7	10.9	4.9	32.5	1.85	0.27	44.7	13.6	12	9.8	9.4	103.7	30	1.69167	0.697667
Ldn/KU-8186	2019	AABBAmAm	L1	163	172	14	9.5	13.5	8.2	27.3	1.7	0.277	46.3	12.7	10.8	10.5	9.7	104	30	1.72967	0.676667
Ldn/KU-8186	2019	AABBAmAm	L1	168	176	12.4	8.7	13.9	3.9	18.4	1.2	0.238	41.5	14.9	9.3	7.9	16.4	102.4	27	1.647	0.66
Ldn/KU-8186	2019	AABBAmAm	L1	163	171	15	10	16.1	8.5	30.7	1.8	0.312	52.6	17	13.3	10.8	13	121.7	32	1.794	0.666333
Ldn/KU-8186	2019	AABBAmAm	L1	164	172	13.5	9.8	14.6	6.7	25.3	1.6	0.267	44.9	16.3	11	9.9	14.1	109.7	28	1.745	0.647333
Ldn/KU-8186	2019	AABBAmAm	L1	172	177	11.7	8.9	12.6	8.4	23.4	1.4	0.229	38	13.2	9.2	10.6	14.7	97.4	25	1.62567	0.632333
Ldn/KU-8186	2019	AABBAmAm	L1	163	171	14.9	9	14.6	6.5	22.1	1.7	0.315	50.1	15	11.8	9.1	21	121.9	31	1.78733	0.736333
Ldn/KU-8186	2019	AABBAmAm	L1	165	172	13.4	9.6	13.7	5.5	18.5	1.5	0.272	42.4	16.9	10.2	9.1	19.7	111.7	30	1.655	0.718333
Ldn/KU-8186	2019	AABBAmAm	L1	NA	NA	NA	NA	NA	NA	NA	NA	NA	NA	NA	NA	NA	NA	NA	NA	NA	NA
Ldn/KU-8186	2019	AABBAmAm	L1	163	171	13.3	10.9	14.6	7.3	21.9	1.6	0.3	46.3	17.3	11.6	9.7	15.7	113.9	30	1.75833	0.741667
Ldn/KU-8186	2019	AABBAmAm	L1	167	173	11.6	9.8	12	3.4	20.2	1.3	0.25	37.4	15.3	8.8	9.2	15.8	98.1	25	1.66467	0.689
Ldn/KU-8186	2019	AABBAmAm	L1	168	175	11.5	10.1	9.3	4.2	18.3	1.3	0.249	42.6	16.7	8.5	7.8	11.8	98.9	29	1.63667	0.656667
Ldn/KU-8201	2019	AABBAmAm	L1	160	166	12.9	12.3	14.2	9.6	26.8	1.6	0.304	50.6	16.9	13.8	12.2	17.2	123.6	27	1.75867	0.689333
Ldn/KU-8201	2019	AABBAmAm	L1	162	168	14.4	10.3	13	9.7	27.5	1.5	0.277	42.9	13.2	13.8	13	11.1	108.4	26	1.661	0.633667
Ldn/KU-8201	2019	AABBAmAm	L1	164	170	11.3	10.7	14	9.5	22.4	1.4	0.236	43.7	16.7	13.8	11.5	16.4	113.4	25	1.704	0.658333
Ldn/KU-8201	2019	AABBAmAm	L1	160	166	12.8	12.5	14.7	6.6	24.8	1.75	0.288	51.8	16.7	12.8	11.8	13.7	119.6	25	1.748	0.721
Ldn/KU-8201	2019	AABBAmAm	L1	162	169	11.8	10.8	14.2	4.6	23.5	1.55	0.297	46.2	15.3	11.8	11	12.6	108.7	24	1.65833	0.672
Ldn/KU-8201	2019	AABBAmAm	L1	162	169	11.6	10.5	13.7	9.6	22.8	1.6	0.271	49.5	15.1	11.5	10.8	13.2	111.7	24	1.71467	0.663
Ldn/KU-8201	2019	AABBAmAm	L1	163	168	12.2	11	14.2	8.7	23.7	1.85	0.287	45.4	12.5	15.6	10.2	12.4	108.3	25	1.732	0.714
Ldn/KU-8201	2019	AABBAmAm	L1	164	170	11.1	10.6	13.2	8.8	22.2	1.6	0.296	45.6	11.3	15.9	12.5	14.3	110.7	23	1.755	0.654667
Ldn/KU-8201	2019	AABBAmAm	L1	167	171	11.2	10.5	14.1	7	23.6	1.65	0.305	44.5	10.3	13.7	11.1	13	103.8	23	1.78	0.705
Ldn/KU-8201	2019	AABBAmAm	L1	163	169	14.1	10.6	14.5	6.5	19	1.4	0.241	32.3	11.2	12.2	10.5	17.5	97.8	27	1.81333	0.724
Ldn/KU-8201	2019	AABBAmAm	L1	168	172	13	9.8	13.2	5.5	19	1.3	0.225	31.4	13	9.6	11	17.6	95.6	25	1.771	0.663667
Ldn/KU-8201	2019	AABBAmAm	L1	172	178	12.6	7.9	10.8	3.8	19	1.1	0.183	24.5	9	8.2	12.5	16.2	83	23	1.684	0.530667
Ldn/KU-8223	2019	AABBAmAm	L1	154	161	13.4	9.3	13	6.3	20.4	1.5	0.255	40.9	16.3	14.5	10.7	17.1	112.9	26	1.69333	0.655333
Ldn/KU-8223	2019	AABBAmAm	L1	156	162	11.9	9.6	12.3	8.5	17.4	1.3	0.23	36	14.8	14.6	11.3	18.8	107.4	26	1.621	0.669667
Ldn/KU-8223	2019	AABBAmAm	L1	156	162	12.2	8.4	13	7.3	17.7	1.4	0.244	35.9	14.6	13.9	11.6	17.8	106	26	1.627	0.683667
Ldn/KU-8223	2019	AABBAmAm	L1	157	162	14	9.8	14.3	8	19.5	1.55	0.277	44.9	16.1	15.3	11.3	18.5	120.1	29	1.67433	0.701333
Ldn/KU-8223	2019	AABBAmAm	L1	159	163	12.5	9.8	12.9	8.7	17.5	1.5	0.231	41.6	13.8	13.9	11.4	17.1	110.3	27	1.60967	0.691667
Ldn/KU-8223	2019	AABBAmAm	L1	159	163	12.4	9.2	11.6	5.8	17.9	1.45	0.238	40.5	13.5	13.8	11.7	15.4	107.3	27	1.54333	0.651667
Ldn/KU-8223	2019	AABBAmAm	L1	154	161	14	8.5	13.1	5.8	18.1	1.6	0.268	45	17	17.2	12.1	24.5	129.8	29	1.742	0.702
Ldn/KU-8223	2019	AABBAmAm	L1	156	163	12.8	8.7	13.6	8	19.5	1.5	0.254	41.8	14.4	17.1	11.4	24.2	121.7	27	1.67767	0.692
Ldn/KU-8223	2019	AABBAmAm	L1	157	163	11.9	8.7	13.3	8.2	23.7	1.75	0.246	40.1	14.2	13.7	12.2	13.3	105.4	25	1.66833	0.659667
Ldn/KU-8223	2019	AABBAmAm	L1	154	162	14.5	9.2	14.2	7.5	17.8	1.5	0.27	44.4	14.2	14.3	11.3	26.5	125.2	28	1.70867	0.715667
Ldn/KU-8223	2019	AABBAmAm	L1	156	163	13.5	9.9	14.3	9.5	21.9	1.6	0.245	39.5	14	15.2	11.3	16	109.5	25	1.68967	0.661
Ldn/KU-8223	2019	AABBAmAm	L1	160	167	11.7	9.7	13.1	7.3	17.9	1.3	0.232	36.5	11.5	13.1	11.9	23.9	108.6	25	1.67033	0.675333
Ldn/KU-8241	2019	AABBAmAm	L1	161	169	12.4	10.4	15	7.7	19.5	1.6	0.301	60.6	17.7	15	12.3	15	133	25	1.76833	0.727
Ldn/KU-8241	2019	AABBAmAm	L1	166	172	11.4	11.8	15.2	7	19.7	1.65	0.322	58.8	16.5	13.6	11	13.5	124.8	21	1.85133	0.675
Ldn/KU-8241	2019	AABBAmAm	L1	178	182	9.1	9.1	11.3	8.5	17.7	1.5	0.2	23.1	8.2	7.9	7.5	12	67.8	17	1.37367	0.476
Ldn/KU-8241	2019	AABBAmAm	L1	159	169	13.5	10.5	14.5	9.6	20.5	1.6	0.301	60.4	18	14.8	11.8	15	133.5	27	1.77667	0.683333
Ldn/KU-8241	2019	AABBAmAm	L1	162	174	10.5	12.5	14.3	6.5	20.4	1.6	0.335	52.7	16.5	11.9	10.8	12.1	114.5	20	1.68233	0.691333
Ldn/KU-8241	2019	AABBAmAm	L1	165	175	10.6	11.9	14.3	10.5	18.3	1.6	0.272	51.6	15.7	10.4	11.3	11.8	111.4	21	1.58433	0.601
Ldn/KU-8241	2019	AABBAmAm	L1	159	167	12.4	9.8	15.3	5.2	21	1.7	0.261	49.5	18.6	17.4	15.7	25.1	138.7	26	1.74467	0.722
Ldn/KU-8241	2019	AABBAmAm	L1	162	169	10.5	10.1	14.3	7.1	19.7	1.6	0.324	54.2	16.1	14.9	14.7	21.6	132	23	1.67233	0.697667
Ldn/KU-8241	2019	AABBAmAm	L1	165	171	10.6	10.9	13.4	9.5	18.1	1.5	0.238	49	15.1	13.2	14.9	21.4	124.2	21	1.72933	0.687333
Ldn/KU-8241	2019	AABBAmAm	L1	158	164	12.3	10.5	14.6	11.8	20.5	1.5	0.252	48.3	16.2	15.1	13.6	24.3	129.8	25	1.72367	0.710333
Ldn/KU-8241	2019	AABBAmAm	L1	164	170	9.9	9.6	12.9	10.4	19.2	1.4	0.239	40.7	12	13.5	12.5	21.1	109.7	21	1.74467	0.656333
Ldn/KU-8241	2019	AABBAmAm	L1	165	170	9.9	10.7	13.7	9.5	18	1.5	0.234	40.7	10.9	12	12.1	18.7	104.3	21	1.642	0.657667
Ldn/KU-8266	2019	AABBAmAm	L1	159	166	14.6	11.4	16.1	6.9	24	1.75	0.286	47	17.4	15.3	11.3	17.3	122.9	31	1.72	0.666
Ldn/KU-8266	2019	AABBAmAm	L1	164	170	13.9	12	15.7	11.2	19.4	1.6	0.304	48.7	13.6	13.7	10	11.2	111.1	28	1.68833	0.617667
Ldn/KU-8266	2019	AABBAmAm	L1	164	171	13.3	12.2	14.3	5.7	19.9	1.6	0.268	46.4	11.8	14.7	11.4	13.5	111.1	27	1.63933	0.621
Ldn/KU-8266	2019	AABBAmAm	L1	161	169	14.9	11	15.7	7.4	21.7	1.6	0.308	51.9	16.7	16.5	11.6	14.5	126.1	30	1.70767	0.641333
Ldn/KU-8266	2019	AABBAmAm	L1	170	173	10.7	11.6	15.1	9.8	21.4	1.5	0.271	44.1	9.9	15.3	12.6	12.3	104.9	22	1.37733	0.548333
Ldn/KU-8266	2019	AABBAmAm	L1	170	175	10.4	12.9	13.9	7.8	21.4	1.5	0.219	44.1	12	14.1	13.3	11.8	105.7	23	1.37733	0.524667
Ldn/KU-8266	2019	AABBAmAm	L1	161	168	14	10.9	15.5	7.2	23.6	1.6	0.282	48.2	15.6	14.9	14.7	18.5	125.9	29	1.648	0.655667
Ldn/KU-8266	2019	AABBAmAm	L1	164	170	12.6	10.2	16	6.5	22.3	1.5	0.273	48.8	13.2	14.3	13.6	18.2	120.7	26	1.688	0.663667
Ldn/KU-8266	2019	AABBAmAm	L1	173	178	7.7	11.5	12.2	10.5	21.1	1.6	0.158	27.7	8.5	11.1	13.4	16.6	85	12	1.156	0.361667
Ldn/KU-8266	2019	AABBAmAm	L1	162	168	13.5	10.8	14.8	7.2	23.4	1.6	0.26	49.6	14.9	13.8	13.3	21.2	126.3	28	1.66033	0.652
Ldn/KU-8266	2019	AABBAmAm	L1	164	170	13.1	9.7	14.2	9.1	22.6	1.55	0.269	47.6	14.7	12.4	13.4	23.2	124.4	27	1.66533	0.647333
Ldn/KU-8266	2019	AABBAmAm	L1	172	173	10.9	11.3	12.9	11	23.7	1.6	0.22	38.7	10.8	12.2	12.8	16.4	101.8	18	1.34133	0.539333
Ldn/KU-8269	2019	AABBAmAm	L1	160	167	12	11.9	15.7	6.3	25.8	1.65	0.282	49.7	17.2	16.7	13.5	14.3	123.4	25	1.63433	0.620333
Ldn/KU-8269	2019	AABBAmAm	L1	160	167	11.7	11	15	6	25.6	1.75	0.268	49.5	17.2	14.2	13.5	15.5	121.6	26	1.676	0.644333
Ldn/KU-8269	2019	AABBAmAm	L1	162	169	11.8	11.9	14.8	6.7	24.4	1.6	0.277	52.2	15.7	14.8	13.3	12.5	120.3	25	1.632	0.702333
Ldn/KU-8269	2019	AABBAmAm	L1	159	164	12.9	12.1	16.7	4.8	27.6	1.7	0.252	53.3	18.5	15.4	13.4	14.3	127.8	27	1.71533	0.65
Ldn/KU-8269	2019	AABBAmAm	L1	162	168	10.4	13.6	17.3	6.5	22.5	1.55	0.273	52.1	15	15.3	13.8	14.3	120.9	24	1.63233	0.606333
Ldn/KU-8269	2019	AABBAmAm	L1	164	170	10.6	11.4	15.5	6	21.5	1.5	0.28	47.2	14.3	15.2	12.4	11.8	111.5	21	1.67767	0.64
Ldn/KU-8269	2019	AABBAmAm	L1	158	163	14.5	12.3	16.8	6	26.6	1.8	0.249	54.2	18.7	16.1	12	21.6	137.1	28	1.64433	0.733333
Ldn/KU-8269	2019	AABBAmAm	L1	161	168	12.6	11.1	14.7	4.7	22.4	1.5	0.257	50.9	15.8	14.6	14.4	19.5	127.8	26	1.635	0.723667
Ldn/KU-8269	2019	AABBAmAm	L1	164	169	12.1	9.6	14.8	7.1	23.2	1.55	0.264	48.8	13.6	14.6	14.5	18.2	121.8	26	1.63633	0.685333
Ldn/KU-8269	2019	AABBAmAm	L1	159	164	12.5	11.2	15.9	6.6	23.4	1.7	0.279	54.3	17.4	17.2	15.4	18.3	135.1	26	1.662	0.757667
Ldn/KU-8269	2019	AABBAmAm	L1	161	167	12	12	15.5	7	22.4	1.6	0.301	53.6	16.5	16.2	16	17	131.3	27	1.65767	0.719667
Ldn/KU-8269	2019	AABBAmAm	L1	164	170	11.1	9.1	14.3	8.9	22.5	1.6	0.257	47.2	13.2	13.9	15.4	16.2	117	25	1.69267	0.694333
Ldn/KU-8279	2019	AABBAmAm	L1	158	164	15	9.9	13.6	5.9	19	1.3	0.23	45.8	15.7	12.3	10.8	27.2	126.8	30	1.706	0.623667
Ldn/KU-8279	2019	AABBAmAm	L1	161	169	11.9	8.3	13.1	6.8	21.5	1.3	0.201	36.3	12.4	11.3	9.7	13.1	94.7	26	1.57967	0.591667
Ldn/KU-8279	2019	AABBAmAm	L1	162	170	12.4	9.5	13.1	7.9	21.6	1.4	0.216	41.7	13.5	11.8	10.3	11.3	101	26	1.564	0.562333
Ldn/KU-8279	2019	AABBAmAm	L1	156	163	15.5	10.3	15.2	7.2	23.5	1.6	0.285	53.9	16.3	12.9	14.1	14.1	126.8	29	1.71967	0.624667
Ldn/KU-8279	2019	AABBAmAm	L1	161	168	13.3	9.8	12	6.1	20.5	1.4	0.264	51.2	15.8	14.2	11.2	17.2	122.9	28	1.68567	0.644667
Ldn/KU-8279	2019	AABBAmAm	L1	161	169	14.2	9.6	14.7	8.1	19.6	1.4	0.251	50.5	14.7	13.9	10	9.7	113	29	1.695	0.608333
Ldn/KU-8279	2019	AABBAmAm	L1	158	164	13.7	9.7	15.6	9.5	24.9	1.7	0.284	53.7	17.3	17	14.4	21	137.1	29	1.71833	0.656667
Ldn/KU-8279	2019	AABBAmAm	L1	160	167	11.7	8.4	14.5	11.4	21.6	1.6	0.242	43.8	15	16.1	12.5	22	121.1	26	1.605	0.604
Ldn/KU-8279	2019	AABBAmAm	L1	161	168	11.9	10.8	14.5	8.5	21	1.5	0.251	46.3	13.4	16	13.7	23.4	124.7	25	1.60067	0.657333
Ldn/KU-8279	2019	AABBAmAm	L1	159	167	12.7	9.5	14.7	9.8	29.4	1.65	0.256	46.7	15.9	14.4	13.1	17	119.8	29	1.63833	0.642667
Ldn/KU-8279	2019	AABBAmAm	L1	NA	NA	NA	NA	NA	NA	NA	NA	NA	NA	NA	NA	NA	NA	NA	NA	NA	NA
Ldn/KU-8279	2019	AABBAmAm	L1	NA	NA	NA	NA	NA	NA	NA	NA	NA	NA	NA	NA	NA	NA	NA	NA	NA	NA
Ldn/KU-8287	2019	AABBAmAm	L1	161	167	11.4	8.9	13	8.1	24.9	1.5	0.298	46.3	16.8	14.4	14.6	11.5	115	28	1.68933	0.631333
Ldn/KU-8287	2019	AABBAmAm	L1	161	168	11.4	7.5	11.5	6.9	27	1.6	0.337	48.7	17	14.5	13.1	6.8	111.5	31	1.75	0.655667
Ldn/KU-8287	2019	AABBAmAm	L1	163	168	10.5	8.3	13	1.6	25.8	1.5	0.298	45.9	14.3	13.9	12.8	8.3	105.7	27	1.682	0.613667
Ldn/KU-8287	2019	AABBAmAm	L1	159	165	13.9	11.4	11.6	8.5	26.2	1.6	0.281	47.9	19	15.4	13.9	16	126.1	28	1.655	0.618667
Ldn/KU-8287	2019	AABBAmAm	L1	161	168	12.6	10.5	12.5	4.6	25	1.6	0.303	46.7	17.7	15.1	13.2	15.2	120.5	27	1.62967	0.636
Ldn/KU-8287	2019	AABBAmAm	L1	162	168	12.2	10.9	12.3	4.2	23.2	1.5	0.285	42.8	15.9	14.1	13.2	14.1	112.3	26	1.604	0.625
Ldn/KU-8287	2019	AABBAmAm	L1	160	165	12.9	10.2	16.4	4	31	1.75	0.31	54.2	18.8	17.8	16.9	20.6	141.2	29	1.78067	0.641667
Ldn/KU-8287	2019	AABBAmAm	L1	163	169	11	10.5	14.3	10.2	27.3	1.6	0.301	51	16.5	16.6	14.5	16.4	126	24	1.70033	0.612
Ldn/KU-8287	2019	AABBAmAm	L1	164	169	10.3	9.6	14.3	8.4	25.4	1.6	0.261	45.2	14.6	15.1	12.7	19.9	117.8	21	1.72033	0.595333
Ldn/KU-8287	2019	AABBAmAm	L1	161	167	14.8	12	16	5.3	33.2	1.85	0.312	47.1	18.8	17.8	15.8	21.2	135.5	31	1.74767	0.653667
Ldn/KU-8287	2019	AABBAmAm	L1	162	169	13.1	11	15.3	9.2	28.7	1.75	0.313	53.4	15.8	18	15	20.1	135.4	29	1.74267	0.624667
Ldn/KU-8287	2019	AABBAmAm	L1	163	169	12.6	11.4	14.7	8.4	28.3	1.7	0.316	52.5	15.8	19.7	14	19.1	133.7	28	1.68333	0.669667
Ldn/KU-8297	2019	AABBAmAm	L1	158	165	14.1	11	13.5	9.1	21.9	1.35	0.22	40.9	15	16.5	13.4	22.3	122.2	23	1.686	0.637333
Ldn/KU-8297	2019	AABBAmAm	L1	158	166	13.4	10	12.8	7	22.1	1.45	0.207	40.3	14.8	16.2	12.5	18.9	116.1	22	1.597	0.592
Ldn/KU-8297	2019	AABBAmAm	L1	162	170	10.7	11.2	12.3	7.7	17	1.05	0.198	41.5	11.1	13.9	13.9	23.3	114.4	17	1.60367	0.580667
Ldn/KU-8297	2019	AABBAmAm	L1	156	162	15.6	9.8	13.9	8.3	28.5	1.6	0.262	44.9	16.9	13.4	11.2	12.4	114.4	28	1.74933	0.661
Ldn/KU-8297	2019	AABBAmAm	L1	158	163	13.9	11.3	14.8	8.4	26.9	1.4	0.254	39.1	15.1	13.8	13.7	12.3	107.9	25	1.70267	0.623667
Ldn/KU-8297	2019	AABBAmAm	L1	160	164	12.8	11.5	12.9	4.5	24.5	1.5	0.206	37.3	14.2	13.3	11.5	11.5	100.6	25	1.62133	0.602667
Ldn/KU-8297	2019	AABBAmAm	L1	162	170	14.5	9.5	12.3	4.5	17	1	0.194	51.8	16.6	19.1	15.4	12.6	130	28	1.62467	0.604
Ldn/KU-8297	2019	AABBAmAm	L1	167	173	14.1	8.6	10.8	9.1	24.3	1.3	0.226	40.9	15.5	13.5	16.7	25.2	125.9	25	1.59967	0.599667
Ldn/KU-8297	2019	AABBAmAm	L1	176	179	12.1	8.2	10.1	7.9	26.2	1.3	0.175	19.9	11	12.9	15.7	15.1	86.7	19	1.25267	0.433667
Ldn/KU-8297	2019	AABBAmAm	L1	162	170	13.4	7.2	10.5	6	25.5	1.8	0.343	57.1	18.5	15.9	12.9	15.6	133.4	28	1.79533	0.759667
Ldn/KU-8297	2019	AABBAmAm	L1	163	171	12.4	8.2	10.9	8	23.2	1.6	0.304	54.1	16.3	15	13.9	17.9	129.6	24	1.83567	0.757667
Ldn/KU-8297	2019	AABBAmAm	L1	170	174	9	7	9.9	8.7	21.9	1.5	0.219	37.9	12.3	13.2	14	16.6	103	14	1.57733	0.627333
Ldn/KU-8315	2019	AABBAmAm	L1	161	167	15	11.7	14.7	7	27.4	1.7	0.29	63.4	21	20.7	17.8	28.7	166.6	34	1.70933	0.672667
Ldn/KU-8315	2019	AABBAmAm	L1	163	170	13.7	11.2	14.4	9.2	25.2	1.6	0.314	64.7	20.6	19.5	14.8	23.9	157.2	31	1.645	0.646333
Ldn/KU-8315	2019	AABBAmAm	L1	167	172	13	11.2	14.9	11	26	1.6	0.277	55.9	19.7	20	13.5	19.1	141.2	30	1.625	0.637
Ldn/KU-8315	2019	AABBAmAm	L1	159	165	12.3	11.6	14.3	7.3	29	1.75	0.301	61.6	22.2	20.1	16.4	16.8	149.4	33	1.80233	0.735333
Ldn/KU-8315	2019	AABBAmAm	L1	165	170	10.5	9	14.7	5.5	25	1.7	0.312	55.9	18	20	14.6	9.8	128.8	28	1.72367	0.694
Ldn/KU-8315	2019	AABBAmAm	L1	166	172	9.9	9.3	12.8	7.2	26.4	1.7	0.295	53.6	17	18.8	15.3	11.8	126.4	29	1.65867	0.650333
Ldn/KU-8315	2019	AABBAmAm	L1	162	167	11.3	9.1	13.1	7.7	20.6	1.4	0.294	50.8	18.7	16.1	15.5	31.5	143.9	29	1.674	0.711667
Ldn/KU-8315	2019	AABBAmAm	L1	163	169	11.6	9.9	12.6	5.2	19.1	1.3	0.285	52.1	19.6	12.2	14.5	32	142	29	1.73933	0.669333
Ldn/KU-8315	2019	AABBAmAm	L1	176	178	NA	NA	10.6	7.5	23.4	1.45	0.169	19.2	7.5	14.2	15.7	17.2	NA	12	NA	NA
Ldn/KU-8315	2019	AABBAmAm	L1	162	167	11.8	10.2	15.4	4.3	26.6	1.55	0.319	62.5	21.5	20.8	17.7	16.2	150.5	33	1.68067	0.773
Ldn/KU-8315	2019	AABBAmAm	L1	164	169	10.4	8.4	13.3	6.6	26.8	1.5	0.303	60.6	19.2	20.7	16.8	12.9	140.6	30	1.69	0.717333
Ldn/KU-8315	2019	AABBAmAm	L1	164	169	10	9	11.9	3.1	26	1.55	0.324	61.2	19.1	21.1	15.8	13.4	140.6	29	1.64933	0.685333
Ldn/KU-8322	2019	AABBAmAm	L1	166	172	12.2	6.8	7.2	2.5	20.5	1.3	0.282	50.1	17	15.1	16	20.2	130.6	29	1.53267	0.626667
Ldn/KU-8322	2019	AABBAmAm	L1	167	172	11.6	5.7	7.9	3.2	21.2	1.4	0.276	46.5	14.7	14.6	16.6	20.4	124.4	28	1.545	0.593667
Ldn/KU-8322	2019	AABBAmAm	L1	168	173	11.7	5.2	7.3	3.7	22.5	1.5	0.269	46.6	16	18.1	16.5	16	124.9	26	1.50733	0.619667
Ldn/KU-8322	2019	AABBAmAm	L1	172	180	7.9	6.8	7.1	4.2	25.2	1.2	0.213	31.3	14.4	11.1	10.4	7.7	82.8	21	1.39867	0.444333
Ldn/KU-8322	2019	AABBAmAm	L1	NA	NA	NA	NA	NA	NA	NA	NA	NA	NA	NA	NA	NA	NA	NA	NA	NA	NA
Ldn/KU-8322	2019	AABBAmAm	L1	NA	NA	NA	NA	NA	NA	NA	NA	NA	NA	NA	NA	NA	NA	NA	NA	NA	NA
Ldn/KU-8322	2019	AABBAmAm	L1	161	168	13.4	7.2	9.9	6	19	1.3	0.309	53	18.4	15.8	16	40.5	157.1	32	1.55267	0.651333
Ldn/KU-8322	2019	AABBAmAm	L1	162	169	12.9	7.3	9.5	4.8	17.9	1.3	0.253	51	17	15.1	16.2	37.8	150	32	1.461	0.614
Ldn/KU-8322	2019	AABBAmAm	L1	164	170	12	6.4	8.4	4.9	17.8	1.4	0.22	48.5	18.4	12.9	16.1	36.7	144.6	30	1.48767	0.601
Ldn/KU-8322	2019	AABBAmAm	L1	162	170	13.9	7.4	11.5	2.1	19	1.4	0.299	57.7	19	15.5	18.3	36.2	160.6	32	1.641	0.609667
Ldn/KU-8322	2019	AABBAmAm	L1	163	170	12.2	7.8	9.9	5	18.9	1.4	0.281	55.3	16.7	14.5	16.5	33.8	149	33	1.516	0.597
Ldn/KU-8322	2019	AABBAmAm	L1	168	174	10.8	7.5	9.1	4	17.9	1.2	0.255	42.4	19.5	10.1	16	29.6	128.4	28	1.41967	0.534
Ldn/KU-8332	2019	AABBAmAm	L1	165	173	14.9	9.5	10	5.9	21.6	1.45	0.299	51.8	18.5	14.4	14.6	21.5	135.7	27	1.70767	0.662667
Ldn/KU-8332	2019	AABBAmAm	L1	165	173	13.5	9	11.5	5	21.6	1.5	0.289	50	16.6	13.5	14.8	20.2	128.6	26	1.68167	0.645333
Ldn/KU-8332	2019	AABBAmAm	L1	170	176	13	9.2	10.2	6.9	22	1.35	0.243	44.5	17.6	11.2	14.2	20.4	120.9	27	1.655	0.616
Ldn/KU-8332	2019	AABBAmAm	L1	162	172	14.9	7.9	11	5.3	22.1	1.6	0.31	54.6	17	13.6	15.3	19	134.4	30	1.64967	0.622
Ldn/KU-8332	2019	AABBAmAm	L1	170	177	12.6	7.8	11	7.2	21.3	1.3	0.275	49.4	17.1	11.8	12.5	17.7	121.1	26	1.54133	0.607667
Ldn/KU-8332	2019	AABBAmAm	L1	174	181	12.3	9.7	11.5	5.9	21.3	1.4	0.264	39.2	16.4	9.5	10	18.6	106	27	1.52933	0.608667
Ldn/KU-8332	2019	AABBAmAm	L1	163	170	16.5	8.2	11.7	5.7	23.1	1.7	0.282	51.8	19.2	16.7	19.2	29	152.4	32	1.676	0.636
Ldn/KU-8332	2019	AABBAmAm	L1	165	171	15.1	8.6	10.9	4	20.5	1.6	0.261	45	19.8	14.7	18.5	33.5	146.6	30	1.603	0.614333
Ldn/KU-8332	2019	AABBAmAm	L1	165	170	15.1	8	10.8	4.6	20.8	1.55	0.255	46.4	19.7	14.7	18.5	28	142.4	31	1.663	0.608667
Ldn/KU-8332	2019	AABBAmAm	L1	168	173	9.2	7.5	11.8	5.2	22.4	1.7	0.301	45.5	19.7	15.3	13.9	23	126.6	20	1.85533	0.679667
Ldn/KU-8332	2019	AABBAmAm	L1	170	173	9.2	10	12.7	4.7	22.1	1.5	0.261	40	18.9	12.9	17.4	28.4	126.8	20	1.67933	0.659333
Ldn/KU-8332	2019	AABBAmAm	L1	173	176	7.8	9.5	12	7.3	22	1.3	0.21	33.6	16.7	11.2	15.5	28.2	113	14	1.82567	0.654333
Ldn/KU-8404	2019	AABBAmAm	L1	156	163	12.4	8.6	15.3	5.8	18	1.45	0.269	52	17.2	18.3	15.6	27.7	143.2	NA	1.773	0.788
Ldn/KU-8404	2019	AABBAmAm	L1	161	167	8.8	11.5	16.3	6.5	17	1.4	0.264	50.5	16.6	15.6	15.1	25.7	132.3	16	1.70567	0.739333
Ldn/KU-8404	2019	AABBAmAm	L1	162	169	7.9	11.7	15.2	5.7	17.4	1.35	0.237	48.4	13.5	14.3	13.2	22	119.3	15	1.66333	0.734667
Ldn/KU-8404	2019	AABBAmAm	L1	154	160	12.8	9.6	17.5	5.9	19.8	1.5	0.276	47.9	18.8	16	15.3	30.5	141.3	23	1.66733	0.675
Ldn/KU-8404	2019	AABBAmAm	L1	160	165	9.5	13	17	7.8	18	1.5	0.265	53.5	16.7	15.8	15	22.7	133.2	16	1.73033	0.724
Ldn/KU-8404	2019	AABBAmAm	L1	163	170	8.2	11.5	15.4	9.9	18.7	1.5	0.271	50	12.5	13.7	12.7	20.3	117.4	15	1.84233	0.689333
Ldn/KU-8404	2019	AABBAmAm	L1	159	163	8.9	9.4	15.5	10	25.8	1.75	0.264	46.3	17	15.9	15	28.5	131.6	17	1.61567	0.697
Ldn/KU-8404	2019	AABBAmAm	L1	160	164	7.5	13.4	15	13.5	25.8	1.75	0.247	47.1	16.6	15.5	15.8	25.2	127.7	14	1.574	0.67
Ldn/KU-8404	2019	AABBAmAm	L1	161	168	7.1	11.8	14.6	12.3	24.7	1.6	0.274	44.3	14.7	15.2	15.5	24.2	121	14	1.51	0.668
Ldn/KU-8404	2019	AABBAmAm	L1	160	167	9	10.6	16.5	4.1	28.5	1.75	0.26	49.2	18.6	15.6	17	27.5	136.9	17	1.66567	0.665333
Ldn/KU-8404	2019	AABBAmAm	L1	166	170	7.2	11	12.8	5.3	25.3	1.55	0.245	35.7	12.7	14.8	14.3	25.5	110.2	13	1.60367	0.543333
Ldn/KU-8404	2019	AABBAmAm	L1	NA	NA	NA	NA	NA	NA	NA	NA	NA	NA	NA	NA	NA	NA	NA	NA	NA	NA
Ldn/KU-8405	2019	AABBAmAm	L1	157	162	11.4	8.4	16.7	6.6	33	1.8	0.311	46.2	23.2	18.8	19.5	15.3	134.4	21	1.935	0.666
Ldn/KU-8405	2019	AABBAmAm	L1	162	167	9.5	11.6	14.7	10.3	23.1	1.65	0.27	44.4	18.1	17.9	14.4	24	128.3	18	1.791	0.614333
Ldn/KU-8405	2019	AABBAmAm	L1	164	168	7	11.4	14.4	7.9	24.6	1.6	0.252	31.7	9.6	16.4	13.7	27.5	105.9	14	1.85367	0.617667
Ldn/KU-8405	2019	AABBAmAm	L1	159	164	12.1	9.6	14.9	4.6	24.4	1.8	0.279	49.4	18.9	17.2	15.6	18.5	131.7	25	1.755	0.648
Ldn/KU-8405	2019	AABBAmAm	L1	159	164	9.9	10.6	13.8	7	21.8	1.5	0.252	45.7	16	15	15	24.8	126.4	21	1.702	0.698
Ldn/KU-8405	2019	AABBAmAm	L1	160	167	10.5	10.2	15.2	7	22.6	1.55	0.252	47.1	16.2	16.1	13.5	20.2	123.6	21	1.709	0.715333
Ldn/KU-8405	2019	AABBAmAm	L1	160	166	8.4	10.3	15.6	13.1	23.5	1.6	0.209	41.7	15	15.5	14.2	24.8	119.6	15	1.69933	0.704333
Ldn/KU-8405	2019	AABBAmAm	L1	161	167	10	9.9	13.4	10	22.5	1.45	0.205	39.3	14.5	16.4	16.9	24.1	121.2	21	1.556	0.57
Ldn/KU-8405	2019	AABBAmAm	L1	161	167	7.5	11.1	16	10	23.5	1.5	0.225	41.9	13.2	15.6	16.3	25.9	120.4	13	1.69133	0.644667
Ldn/KU-8405	2019	AABBAmAm	L1	159	162	14.2	10.7	16.3	5	28.4	1.9	0.308	52.9	18.5	19.7	18.7	29.7	153.7	29	1.759	0.717667
Ldn/KU-8405	2019	AABBAmAm	L1	159	164	12.7	11.3	15	11	26.7	1.8	0.274	51.2	17.7	17.6	17.8	24.2	141.2	28	1.69567	0.715667
Ldn/KU-8405	2019	AABBAmAm	L1	160	165	12.5	10.9	14.3	5.1	26.8	1.7	0.24	48.5	16.9	17.5	18.4	27.6	141.4	26	1.66767	0.683333
Ldn/KU-8414	2019	AABBAmAm	L1	167	171	7.4	6.8	13.7	2.3	31.2	1.9	0.335	58.7	26.4	20	17.5	13.4	143.4	15	1.92733	0.767333
Ldn/KU-8414	2019	AABBAmAm	L1	168	172	7.3	5.3	13.3	3.2	32.7	1.9	0.341	54.4	26.5	18.4	16.4	13	136	14	1.85267	0.724333
Ldn/KU-8414	2019	AABBAmAm	L1	168	173	7.4	4.2	12	3.2	35	2	0.351	49.6	23.1	16.1	15.1	10	121.3	16	1.926	0.701333
Ldn/KU-8414	2019	AABBAmAm	L1	174	178	5	6.5	11.9	2.4	36.5	1.8	0.283	38.4	22.8	15.6	11.4	5.9	99.1	8	1.87733	0.727
Ldn/KU-8414	2019	AABBAmAm	L1	NA	NA	NA	NA	NA	NA	NA	NA	NA	NA	NA	NA	NA	NA	NA	NA	NA	NA
Ldn/KU-8414	2019	AABBAmAm	L1	NA	NA	NA	NA	NA	NA	NA	NA	NA	NA	NA	NA	NA	NA	NA	NA	NA	NA
Ldn/KU-8414	2019	AABBAmAm	L1	160	164	10.7	9.3	11.7	4.1	20.5	1.55	0.242	43.9	18	18.9	17.3	25.9	134.7	23	1.61267	0.792333
Ldn/KU-8414	2019	AABBAmAm	L1	163	167	10	8.4	12.2	4.2	17.3	1.6	0.27	41.3	16	17.1	17.8	25.2	127.4	24	1.614	0.752
Ldn/KU-8414	2019	AABBAmAm	L1	164	167	9.6	8.5	11.4	6.3	18.4	1.6	0.258	39.4	14.3	17.2	18.2	25.2	123.9	22	1.54933	0.720667
Ldn/KU-8414	2019	AABBAmAm	L1	160	163	10.9	6.6	12.5	5.6	24.9	1.65	0.281	49	20.1	21.4	19.6	21.8	142.8	27	1.75733	0.776
Ldn/KU-8414	2019	AABBAmAm	L1	165	168	8.5	8	9.8	4.7	23	1.5	0.238	44.9	13.7	17.7	17	19.3	121.1	21	1.68867	0.756
Ldn/KU-8414	2019	AABBAmAm	L1	167	170	8.9	7.9	10.5	3.7	23.5	1.4	0.264	44.9	11.6	17.6	16.1	16.9	116	22	1.60233	0.725333
Ldn/KU-10653	2019	AABBAmAm	L1	161	167	12.8	10.2	15.5	7.5	27.3	1.75	0.194	54.1	17.3	16	16.7	13	129.9	29	1.62267	0.651
Ldn/KU-10653	2019	AABBAmAm	L1	161	168	11.9	10.4	15.7	6.3	23.4	1.6	0.283	55.8	18	15.1	16.2	21.8	138.8	27	1.59267	0.643
Ldn/KU-10653	2019	AABBAmAm	L1	162	169	10.4	10.5	14.5	7.5	22.2	1.5	0.252	48.8	15.6	14	14.5	19.5	122.8	25	1.54767	0.627667
Ldn/KU-10653	2019	AABBAmAm	L1	161	168	10.9	9.5	12.2	8.7	25.5	1.6	0.225	31.2	15.1	13	13.5	19.7	103.4	26	1.59933	0.657667
Ldn/KU-10653	2019	AABBAmAm	L1	166	170	10.4	9.6	12	8.2	25.3	1.65	0.272	37.7	14.2	13.4	12.5	15.9	104.1	25	1.50933	0.670667
Ldn/KU-10653	2019	AABBAmAm	L1	172	177	8.8	11.3	12.3	8.5	23.5	1.7	0.227	35.2	19	9.2	14.2	5.5	91.9	19	1.17867	0.510667
Ldn/KU-10653	2019	AABBAmAm	L1	162	168	9.5	11.4	13.8	5.5	31.3	1.9	0.293	50.3	19	16.6	14.8	15.9	126.1	25	1.63433	0.669
Ldn/KU-10653	2019	AABBAmAm	L1	163	168	9.8	10.2	13.4	9.2	28.2	1.7	0.26	45.5	16.5	16.9	17.9	17	123.6	25	1.58033	0.615333
Ldn/KU-10653	2019	AABBAmAm	L1	163	169	10.1	10.7	15.1	10.8	27.3	1.75	0.288	53.2	20.5	16.2	17.2	19.7	136.9	26	1.59967	0.645333
Ldn/KU-10653	2019	AABBAmAm	L1	160	167	11.1	11.7	16.1	10	32.2	1.9	0.272	50.1	17.8	18.6	18.4	19	135	27	1.61967	0.625
Ldn/KU-10653	2019	AABBAmAm	L1	161	167	11.4	10.4	15.3	13.8	32.9	1.8	0.302	51.2	19.3	18.2	18.7	15.8	134.6	28	1.51667	0.610667
Ldn/KU-10653	2019	AABBAmAm	L1	163	169	10.8	10.5	15	9.2	28.2	1.6	0.283	49.7	16.3	17.1	16	4.2	114.1	24	1.495	0.61
Ldn/KU-8267	2019	AABBAmAm	L1	177	181	9.2	9.3	11.4	10.2	15.9	1.1	0.169	24.2	8.9	12.9	12.1	14	81.3	17	1.46	0.525
Ldn/KU-8267	2019	AABBAmAm	L1	177	182	9.5	9.1	11.5	8.2	12.6	0.95	0.165	24.6	10	10	13	22.8	89.9	21	1.43467	0.527333
Ldn/KU-8267	2019	AABBAmAm	L1	179	183	9	9.1	10.2	10.7	11.7	0.9	0.152	24.2	8.1	11.5	10.9	23.5	87.2	18	1.35067	0.457333
Ldn/KU-8267	2019	AABBAmAm	L1	172	178	10.8	8.3	12.4	8	17.4	1.15	0.231	32	12.8	12.7	10.3	16	94.6	24	1.56667	0.513
Ldn/KU-8267	2019	AABBAmAm	L1	172	179	11	8.7	12.3	4.5	18.6	1.15	0.236	34.4	13.3	14.1	12.7	14.5	100	24	1.57667	0.528667
Ldn/KU-8267	2019	AABBAmAm	L1	172	179	10.8	7.4	11.8	7.2	19.1	1.2	0.214	31.5	13.3	13	10.8	15.9	95.3	23	1.50333	0.489
Ldn/KU-8267	2019	AABBAmAm	L1	173	180	13	9.4	14.2	7	29.6	1.5	0.215	52	18.4	13.1	10.9	18.6	126	26	1.76367	0.594667
Ldn/KU-8267	2019	AABBAmAm	L1	174	181	14.7	11.2	14.8	7.5	28.8	1.5	0.275	51.8	18.6	13.2	13	19.7	131	27	1.83167	0.641667
Ldn/KU-8267	2019	AABBAmAm	L1	175	182	13.7	9.7	14.8	8.9	24.5	1.35	0.262	39.4	16.3	12.8	10.9	14	107.1	26	1.757	0.517333
Ldn/KU-8267	2019	AABBAmAm	L1	NA	NA	NA	NA	NA	NA	NA	NA	NA	NA	NA	NA	NA	NA	NA	NA	NA	NA
Ldn/KU-8267	2019	AABBAmAm	L1	NA	NA	NA	NA	NA	NA	NA	NA	NA	NA	NA	NA	NA	NA	NA	NA	NA	NA
Ldn/KU-8267	2019	AABBAmAm	L1	NA	NA	NA	NA	NA	NA	NA	NA	NA	NA	NA	NA	NA	NA	NA	NA	NA	NA
Ldn/KU-8276	2019	AABBAmAm	L1	172	178	13.1	9.7	12.9	11.8	25.9	1.6	0.312	44.5	11.8	10.6	7.6	19.8	107.4	26	1.76433	0.599667
Ldn/KU-8276	2019	AABBAmAm	L1	172	179	13	10.5	14.4	10.4	25	1.5	0.264	41.6	17.8	15.1	12.4	13.9	113.8	26	1.67233	0.571333
Ldn/KU-8276	2019	AABBAmAm	L1	173	179	12.2	10.5	14	12.6	23.9	1.4	0.287	41.3	16	13.8	12.6	15.8	111.7	24	1.73367	0.575333
Ldn/KU-8276	2019	AABBAmAm	L1	NA	NA	NA	NA	NA	NA	NA	NA	NA	NA	NA	NA	NA	NA	NA	NA	NA	NA
Ldn/KU-8276	2019	AABBAmAm	L1	NA	NA	NA	NA	NA	NA	NA	NA	NA	NA	NA	NA	NA	NA	NA	NA	NA	NA
Ldn/KU-8276	2019	AABBAmAm	L1	NA	NA	NA	NA	NA	NA	NA	NA	NA	NA	NA	NA	NA	NA	NA	NA	NA	NA
Ldn/KU-8276	2019	AABBAmAm	L1	174	180	10.1	10.2	14.2	5.6	19.4	1.2	0.243	38	17.6	12.6	12.8	19.5	110.6	24	1.68	0.531
Ldn/KU-8276	2019	AABBAmAm	L1	177	181	10.7	10.4	13.5	8.4	22.8	1.25	0.218	39.4	18.8	14.5	12.2	8	103.6	23	1.59533	0.517667
Ldn/KU-8276	2019	AABBAmAm	L1	177	182	9.6	10.2	12.3	6.7	21.4	1.2	0.206	36.7	16.8	15.2	13.2	10.4	101.9	22	1.59433	0.484667
Ldn/KU-8276	2019	AABBAmAm	L1	173	178	10.3	9.4	13.9	9.6	24.5	1.3	0.222	35.8	16.7	17.1	12	19.9	111.8	24	1.556	0.552333
Ldn/KU-8276	2019	AABBAmAm	L1	173	179	9.7	10.3	14.6	3.9	21.3	1.3	0.249	37	18	15.1	14.9	17.7	112.4	23	1.573	0.558333
Ldn/KU-8276	2019	AABBAmAm	L1	174	179	9.4	8.5	13	8.8	19.9	1.3	0.215	34.5	17.1	13	13	18.5	105.5	25	1.49467	0.546333
Ldn/KU-101-2	2018	AABBAmAm	L2	157	162	12.2	9.5	12.2	10	19.5	1.3	0.261	56.7	26.5	21.6	18.9	26.3	162.2	28	1.673	0.489
Ldn/KU-101-2	2018	AABBAmAm	L2	158	163	11.2	8.4	13.5	11.8	20.3	1.3	0.21	54.3	24.9	22.4	20.7	26.6	160.1	29	1.58733	0.479667
Ldn/KU-101-2	2018	AABBAmAm	L2	158	164	11.8	10.1	13.7	11	21.4	1.4	0.225	54.3	24.6	23.9	20.9	19.1	154.6	30	1.595	0.489667
Ldn/KU-101-2	2018	AABBAmAm	L2	157	162	11.9	9.7	12.3	9.8	20.7	1.3	0.268	58.1	24.9	21.1	20.6	26.5	163.1	32	1.62333	0.485333
Ldn/KU-101-2	2018	AABBAmAm	L2	159	164	10.6	9.8	12.3	9.8	19.7	1.3	0.216	48.1	20.9	21.8	22.4	24.3	148.1	29	1.47633	0.438667
Ldn/KU-101-2	2018	AABBAmAm	L2	161	165	10.9	7	12	9.3	19.4	1.3	0.239	NA	NA	NA	NA	NA	NA	30	1.55233	0.466333
Ldn/KU-101-2	2018	AABBAmAm	L2	158	162	11.2	5.1	11.8	9.3	19	1.2	0.219	53.6	24.6	21.3	19.9	40.8	171.4	31	1.53267	0.518333
Ldn/KU-101-2	2018	AABBAmAm	L2	159	164	10.8	7.6	12.1	10	22.6	1.3	0.226	50.7	22.4	22.5	21.4	24.1	151.9	26	1.448	0.45
Ldn/KU-101-2	2018	AABBAmAm	L2	159	164	10.4	7.3	11	9.5	21.5	1.3	0.195	48.6	21.4	21.6	19.2	25.3	146.5	27	1.39733	0.442667
Ldn/KU-101-2	2018	AABBAmAm	L2	157	162	9.5	10.4	10	7.6	24	1.4	0.273	57.1	27.2	24.3	20.9	29.9	168.9	31	1.56533	0.558
Ldn/KU-101-2	2018	AABBAmAm	L2	158	162	11.6	8.9	12.2	10	23.7	1.4	0.22	55	22.8	21.5	19.1	23.2	153.2	29	1.60633	0.526667
Ldn/KU-101-2	2018	AABBAmAm	L2	158	163	9.8	8.9	12.6	7.8	23	1.3	0.237	54.6	26.9	22.4	20.7	30.5	164.9	31	1.52833	0.542333
Ldn/KU-1501	2018	AABBAmAm	L2	158	163	12.7	13.4	17.6	11.2	24.5	1.5	0.254	65.5	29.8	23	18.6	15.8	165.4	28	1.61233	0.555667
Ldn/KU-1501	2018	AABBAmAm	L2	159	163	11.3	13.2	17.8	12	21.7	1.3	0.228	58.4	24.2	23.2	21.6	23.4	162.1	26	1.534	0.543333
Ldn/KU-1501	2018	AABBAmAm	L2	159	163	11.3	13.7	17.2	12.7	22.1	1.3	0.232	58.3	24.6	21.8	21.6	23.5	161.1	27	1.48367	0.518
Ldn/KU-1501	2018	AABBAmAm	L2	156	161	12.4	12	14.5	13	26.8	1.5	0.287	74	29.7	23.8	21.8	19.5	181.2	28	1.586	0.531333
Ldn/KU-1501	2018	AABBAmAm	L2	156	163	10.5	10.4	15.7	13.2	26.1	1.4	0.238	64.6	28	21.7	22.2	17.1	164.1	27	1.53033	0.473667
Ldn/KU-1501	2018	AABBAmAm	L2	160	165	10.2	12.8	15.3	10.7	23.6	1.2	0.19	59.9	23.7	22.4	18.7	16.6	151.5	26	1.46	0.478333
Ldn/KU-1501	2018	AABBAmAm	L2	156	160	10.3	6.7	16.2	14.1	22.1	1.4	0.282	74.1	30.3	23.2	22.7	25.6	186.2	27	1.69767	0.528
Ldn/KU-1501	2018	AABBAmAm	L2	156	160	9.8	12.1	14	14	22.7	1.3	0.299	76.3	30	22.8	23.1	24.6	186.6	28	1.661	0.54
Ldn/KU-1501	2018	AABBAmAm	L2	157	161	9.4	10.1	16	11.5	20.5	1.2	0.253	69.5	28.7	24.2	22.7	21.5	176	25	1.60033	0.522
Ldn/KU-1501	2018	AABBAmAm	L2	154	160	12.5	9.2	16.7	13.8	21.5	1.3	0.293	74.8	28.9	21.4	21.3	24.7	183.6	28	1.775	0.51
Ldn/KU-1501	2018	AABBAmAm	L2	155	160	12	9.5	15.7	12.1	22.2	1.3	0.28	73.7	28.6	20.6	21.7	25.1	181.7	26	1.722	0.513333
Ldn/KU-1501	2018	AABBAmAm	L2	157	162	11	11	16.6	12.2	20.3	1.2	0.205	64.5	27.1	22.3	21.2	22	168.1	24	1.646	0.488
Ldn/KU-1507	2018	AABBAmAm	L2	161	165	10	12.6	12.9	13.8	26.7	1	0.186	60.6	23.2	24.5	19.2	6.5	144	22	1.52867	0.468333
Ldn/KU-1507	2018	AABBAmAm	L2	161	165	10.6	9.9	15.6	13.9	28.7	1.1	0.179	55	23.1	19.4	17.1	8.4	133.6	23	1.55767	0.469333
Ldn/KU-1507	2018	AABBAmAm	L2	162	166	10	11.7	15	13.3	NA	NA	NA	55	20.4	24.3	18.2	5.8	133.7	21	1.564	0.454333
Ldn/KU-1507	2018	AABBAmAm	L2	158	162	11.1	11.4	16.2	13.3	24.4	1.2	0.236	65.5	25.5	22.8	19.1	17	161	24	1.62	0.531333
Ldn/KU-1507	2018	AABBAmAm	L2	158	162	12.2	12.9	16.3	13.8	32.8	1.5	0.274	69.5	25.7	19.2	15.9	2.8	145.3	26	1.628	0.535667
Ldn/KU-1507	2018	AABBAmAm	L2	158	163	12	14	15.7	13.5	31.3	1.5	0.254	71.5	27.5	22.1	14.9	3.3	151.3	25	1.60467	0.518667
Ldn/KU-1507	2018	AABBAmAm	L2	158	162	13.4	13.5	15.1	12.5	31	1.6	0.301	66.7	25.4	22.9	22.1	18.2	168.7	30	1.57	0.534333
Ldn/KU-1507	2018	AABBAmAm	L2	158	162	12.9	12.1	15.4	12.1	29.3	1.5	0.294	67.5	25.2	23.8	21.2	18.4	169	30	1.56933	0.537667
Ldn/KU-1507	2018	AABBAmAm	L2	159	163	12.8	9.7	15.8	11.9	30.4	1.5	0.254	67.7	23.8	21.7	21.2	18.3	165.5	29	1.61133	0.56
Ldn/KU-1516	2018	AABBAmAm	L2	159	163	12.5	12.6	17.2	12.7	26.7	1.3	0.276	62.9	25.8	22.5	19.6	14.9	158.2	26	1.77967	0.534667
Ldn/KU-1516	2018	AABBAmAm	L2	160	164	10.7	12.3	16.6	11	24	1.3	0.258	55.4	21.9	21.8	19.8	15.3	144.9	25	1.659	0.499333
Ldn/KU-1516	2018	AABBAmAm	L2	161	165	11.7	9.8	15.3	11.4	23.7	1.2	0.248	58.3	23.5	18.1	15.4	13.3	140.3	27	1.748	0.512667
Ldn/KU-1516	2018	AABBAmAm	L2	158	163	13.5	10.3	16.5	12.6	29.5	1.4	0.286	68.5	27.6	23	18.5	11.2	162.3	28	1.78633	0.535333
Ldn/KU-1516	2018	AABBAmAm	L2	159	163	12	10.2	16.7	13	27.5	1.4	0.269	65.8	25.6	25.7	20.6	11.3	161	26	1.74567	0.513667
Ldn/KU-1516	2018	AABBAmAm	L2	160	165	12	10.6	15.5	12.8	27.3	1.4	0.232	60.6	22.9	22.2	17.7	10.6	146	26	1.66733	0.506
Ldn/KU-1516	2018	AABBAmAm	L2	158	162	12.8	10	15	11.3	21.4	1.1	0.207	50.2	23.3	20.4	19.3	28.2	154.2	28	1.761	0.502667
Ldn/KU-1516	2018	AABBAmAm	L2	162	166	9.8	11.4	13	10.2	18.9	1.1	0.185	38.2	17.9	17.6	20.8	21.1	125.4	20	1.584	0.449333
Ldn/KU-1516	2018	AABBAmAm	L2	162	166	10.7	8.5	13.2	11	15	1	0.163	33.8	15.4	15.2	20.8	29	124.9	23	1.60633	0.446333
Ldn/KU-1516	2018	AABBAmAm	L2	158	162	12.6	6.7	15	10.1	24.4	1.5	0.256	53.7	26.1	22.7	20	17.9	153	29	1.78667	0.581333
Ldn/KU-1516	2018	AABBAmAm	L2	159	163	11.6	11.2	14.9	10.6	19.5	1.3	0.197	48.5	23.1	19.8	19.2	20.7	142.9	27	1.72033	0.523
Ldn/KU-1516	2018	AABBAmAm	L2	159	163	11.2	9.7	14.5	10.3	21.7	1.3	0.226	48.3	24	20.4	19	16.7	139.6	26	1.68467	0.518333
Ldn/KU-3620	2018	AABBAmAm	L2	152	158	13.5	9.6	15.3	11.8	22.3	1.4	0.248	62.1	24.1	19.4	18.5	8.4	146	25	1.61767	0.54
Ldn/KU-3620	2018	AABBAmAm	L2	155	160	12.1	10	13.5	10.9	20.5	1.3	0.2	57.3	21.6	15.9	17.8	12.2	136.9	24	1.49633	0.485
Ldn/KU-3620	2018	AABBAmAm	L2	156	160	11.4	9	13.5	11.4	20.1	1.2	0.212	53.6	22.6	15.2	17.6	9	129.4	23	1.514	0.499
Ldn/KU-3620	2018	AABBAmAm	L2	154	159	12	7.5	14.9	11.3	24.5	1.3	0.255	60.3	24.1	18	18	9.4	141.8	24	1.62833	0.537333
Ldn/KU-3620	2018	AABBAmAm	L2	155	159	12.3	9	11.7	11.3	24.8	1.4	0.269	64.9	25.8	18.3	16.2	7.2	144.7	26	1.62933	0.526
Ldn/KU-3620	2018	AABBAmAm	L2	156	160	11.7	9.2	13.5	11.2	23.6	1.3	0.242	60.5	23.8	16.4	17.4	5.2	135	25	1.544	0.508333
Ldn/KU-3620	2018	AABBAmAm	L2	157	160	11.5	5.4	14.6	12.3	28	1.4	0.281	61.1	21.8	17.2	17.3	11.5	140.4	24	1.63933	0.567333
Ldn/KU-3620	2018	AABBAmAm	L2	157	161	10.5	10.6	14.4	11.8	24.9	1.3	0.261	60.9	22.2	16.9	16.4	9.7	136.6	25	1.55133	0.526333
Ldn/KU-3620	2018	AABBAmAm	L2	158	162	10.6	8.3	11.6	10.9	22.8	1.2	0.261	59.3	20.8	16.2	16.5	13.2	136.6	24	1.52767	0.499333
Ldn/KU-3620	2018	AABBAmAm	L2	157	160	11	6.8	15.2	11.8	29.4	1.5	0.278	69.1	24.6	18.8	18	9.8	151.3	27	1.58567	0.586
Ldn/KU-3620	2018	AABBAmAm	L2	158	161	10.6	6.7	12.5	10.7	25.7	1.3	0.268	62.5	22.2	17.4	18.8	11.1	142.6	24	1.56633	0.594667
Ldn/KU-3620	2018	AABBAmAm	L2	159	162	9.1	8.7	14.5	7.6	23	1.2	0.248	56.5	21.6	16.7	18.1	14.4	136.4	22	1.571	0.531
Ldn/KU-3630	2018	AABBAmAm	L2	152	159	12.7	9.6	13.5	12.3	29.2	1.4	0.261	73.2	27.3	24.4	18.2	5.7	161.5	28	1.50733	0.522333
Ldn/KU-3630	2018	AABBAmAm	L2	156	161	10	7.4	13.9	13	23.8	1.1	0.199	62.7	24	22.8	19.4	4.7	143.6	24	1.525	0.443
Ldn/KU-3630	2018	AABBAmAm	L2	156	161	12.7	9.8	13.9	12.5	26	1.2	0.202	65.3	25.7	20.1	14.8	4.3	142.9	26	1.476	0.448667
Ldn/KU-3630	2018	AABBAmAm	L2	154	159	12.7	9.8	13.9	12.5	32.4	1.3	0.285	77.5	28.2	23.9	15.3	5.9	163.5	28	1.573	0.514667
Ldn/KU-3630	2018	AABBAmAm	L2	155	160	11.5	11.2	11.8	12	31.3	1.3	0.269	71.9	27.3	21.1	16.4	5.7	153.9	27	1.545	0.500333
Ldn/KU-3630	2018	AABBAmAm	L2	157	161	9.5	10.4	13.1	12	24.5	1.1	0.206	61.6	23.5	21.8	17.2	6.4	140	24	1.46133	0.459667
Ldn/KU-3630	2018	AABBAmAm	L2	155	161	11.5	11	14	11.6	29.2	1.3	0.243	79.7	31.7	23.4	21.2	8.3	175.8	29	1.61067	0.512
Ldn/KU-3630	2018	AABBAmAm	L2	156	161	11.1	10.3	13.7	12	28.5	1.3	0.267	77.5	29.4	24.5	21.3	8.5	172.3	29	1.51933	0.471667
Ldn/KU-3630	2018	AABBAmAm	L2	157	162	11	9.3	10.5	10.5	27.1	1.3	0.207	73.4	30.1	26	19.8	7	167.3	29	1.561	0.465
Ldn/KU-3630	2018	AABBAmAm	L2	156	163	14.2	7	13.2	9.9	32.9	1.6	0.303	73.2	28.5	24.8	16.5	6.1	163.3	30	1.59333	0.520667
Ldn/KU-3630	2018	AABBAmAm	L2	158	165	10.3	8.2	11.8	8.7	19.3	1.1	0.204	57.1	24.4	23.7	21.2	24.9	161.6	25	1.38133	0.468
Ldn/KU-3630	2018	AABBAmAm	L2	158	165	11.9	10	11.3	9.8	25.1	1.3	0.228	61.2	23.4	22.8	20.8	18	158.1	27	1.48833	0.506333
Ldn/KU-8111	2018	AABBAmAm	L2	149	156	12.5	9.5	15.5	12.5	34	1.6	0.322	73.6	28.7	23.8	15.8	7.9	162.3	26	1.76	0.564333
Ldn/KU-8111	2018	AABBAmAm	L2	151	158	11	10.7	14.4	10.5	31	1.5	0.254	66	27.1	15.3	18.1	10.2	147.7	23	1.72233	0.529667
Ldn/KU-8111	2018	AABBAmAm	L2	152	159	10.7	11.5	15.8	10.4	28.6	1.4	0.244	64.7	28.8	19.9	20.2	9.3	153.6	23	1.72333	0.529333
Ldn/KU-8111	2018	AABBAmAm	L2	151	158	11.5	10	17.4	11.8	34.2	1.5	0.283	71.6	28.9	21.1	20.8	9.7	163.6	23	1.68033	0.546
Ldn/KU-8111	2018	AABBAmAm	L2	152	159	13.3	11	14.5	12.2	34	1.6	0.253	68.9	30.3	16.1	14.2	5.1	147.9	26	1.71467	0.540333
Ldn/KU-8111	2018	AABBAmAm	L2	152	159	11.2	10	16.2	11	31.1	1.4	0.252	70	28.4	21.2	20.4	9.8	161	25	1.68567	0.545333
Ldn/KU-8111	2018	AABBAmAm	L2	151	158	11.7	8.9	16.3	10.5	33.4	1.6	0.289	65.2	31.9	22.6	18.9	13.9	164.2	25	1.692	0.563
Ldn/KU-8111	2018	AABBAmAm	L2	152	159	10.6	9	14.9	11	28	1.5	0.247	60.5	27.8	21.2	21.4	16.4	157.9	23	1.65233	0.549
Ldn/KU-8111	2018	AABBAmAm	L2	153	159	9.4	9	15.2	12.5	31.5	1.5	0.21	52.1	27	21	18.2	11.4	139.1	19	1.704	0.502333
Ldn/KU-8111	2018	AABBAmAm	L2	151	158	11.5	9.8	15.8	9.5	29.4	1.4	0.291	67.2	32.7	23.8	23.1	30.7	189	24	1.67067	0.572667
Ldn/KU-8111	2018	AABBAmAm	L2	152	159	9.5	9.6	15	9.1	34	1.5	0.231	66.7	35.9	25.1	22.7	22.3	182.2	22	1.638	0.517333
Ldn/KU-8111	2018	AABBAmAm	L2	154	160	9.8	7.4	14	9.5	24.3	1.2	0.208	58.2	33.4	24.4	22.5	28.2	176.5	23	1.70767	0.543667
Ldn/KU-8345	2018	AABBAmAm	L2	159	163	9.7	6.2	12.5	7.9	27.3	1.1	0.268	64.9	27.9	21	15.5	3.9	142.9	25	1.69067	0.504
Ldn/KU-8345	2018	AABBAmAm	L2	160	164	8.9	4.7	11.6	5.8	21.1	0.9	0.192	58.3	25.2	20.8	16.5	3	132.7	24	1.65233	0.467
Ldn/KU-8345	2018	AABBAmAm	L2	162	165	9	4.7	12.2	7	23.6	1	0.244	61.5	25.3	23.8	15.8	2.2	137.6	24	1.61633	0.494667
Ldn/KU-8345	2018	AABBAmAm	L2	158	161	12	7	12.3	11.6	23.3	1	0.241	66.2	29.8	25.4	19.2	8.1	160.7	24	1.73633	0.452667
Ldn/KU-8345	2018	AABBAmAm	L2	159	162	10.6	7.4	13.8	10.2	21.4	1	0.212	61.8	29.1	24.8	19.2	12.1	157.6	23	1.65533	0.449333
Ldn/KU-8345	2018	AABBAmAm	L2	160	163	10.3	6.6	13	10.4	19	0.9	0.192	54.5	23.8	23.7	20	12	144.3	24	1.54	0.419667
Ldn/KU-8345	2018	AABBAmAm	L2	157	161	12	6.5	13	10.5	22.2	1.3	0.274	67.6	30.6	23.6	20.9	13.9	168.6	29	1.71233	0.503667
Ldn/KU-8345	2018	AABBAmAm	L2	157	162	11.5	10.1	14	11.2	20.7	1.2	0.254	61.4	29.3	23.3	20.1	16.5	162.1	25	1.653	0.497333
Ldn/KU-8345	2018	AABBAmAm	L2	158	162	11.3	6.5	12.6	10	18.6	1.1	0.25	62	28.5	23.8	20.6	16.9	163.1	26	1.615	0.505
Ldn/KU-8345	2018	AABBAmAm	L2	157	161	12	9	13.2	10.3	23.9	1.3	0.286	68.8	33.9	24.7	20.7	12.8	172.9	29	1.69833	0.537
Ldn/KU-8345	2018	AABBAmAm	L2	158	162	11.3	7	12.4	11.2	22.3	1.3	0.252	67.5	31.6	24.9	19.5	12.2	167	26	1.65433	0.519667
Ldn/KU-8345	2018	AABBAmAm	L2	158	163	10.5	9.5	12.9	11	21.2	1.2	0.233	66.4	30.6	25.7	20.2	11.3	164.7	26	1.57767	0.503333
Ldn/KU-8381	2018	AABBAmAm	L2	160	164	7	6.6	12.8	9	18.4	1.2	0.26	60.4	26.1	22.2	18	13.1	146.8	18	1.54733	0.561667
Ldn/KU-8381	2018	AABBAmAm	L2	162	165	6.3	7.2	13.7	9.1	17.9	1.1	0.212	56.8	23	20.6	19.4	14.4	140.5	18	1.54567	0.565667
Ldn/KU-8381	2018	AABBAmAm	L2	162	165	7	6.4	13.5	10.5	18.3	1.1	0.233	54.1	22.4	20.4	18.9	12.7	135.5	18	1.494	0.558333
Ldn/KU-8381	2018	AABBAmAm	L2	161	165	7.5	8.1	14.4	9.6	24.1	1.2	0.271	64.1	24.2	20.4	18.4	10.1	144.7	21	1.69833	0.586
Ldn/KU-8381	2018	AABBAmAm	L2	162	165	7.2	5.2	13.9	10.6	29.1	1.3	0.224	57.8	23.4	20.9	17.2	10.1	136.6	19	1.64467	0.542333
Ldn/KU-8381	2018	AABBAmAm	L2	162	166	6.9	3.3	14.3	10.4	21.7	1.2	0.222	56.6	23.1	20.1	14.6	9.5	130.8	18	1.652	0.558333
Ldn/KU-8381	2018	AABBAmAm	L2	163	166	6.6	6.7	16	5.1	27.4	1.3	0.273	61.6	30.7	24.4	19.8	9.4	152.5	20	1.64667	0.635667
Ldn/KU-8381	2018	AABBAmAm	L2	163	166	6.4	9.8	15.2	10.9	24.2	1.3	0.267	66	29.1	23.6	19.7	11	155.8	18	1.63967	0.665667
Ldn/KU-8381	2018	AABBAmAm	L2	165	167	5.8	6	14.1	4.6	24.7	1.3	0.189	51.9	27.2	20.4	16.2	7.5	129	17	1.48267	0.535667
Ldn/KU-8381	2018	AABBAmAm	L2	164	167	6	10.5	11.4	3.5	23.4	1.3	0.212	60.8	29.1	25.3	19	9.8	150	16	1.69233	0.534333
Ldn/KU-8381	2018	AABBAmAm	L2	164	167	5.5	7.9	14.9	10.2	22.1	1.2	0.222	60.4	28.6	26.2	18.6	8.9	148.2	13	1.65733	0.499667
Ldn/KU-8381	2018	AABBAmAm	L2	166	169	4.9	10.1	13.7	8.5	14.1	1	0.175	44.9	23	21.9	20.5	22.1	137.3	11	1.63567	0.487667
Ldn/KU-10830	2018	AABBAmAm	L2	158	163	11.9	10.7	15.3	13	25.8	1.3	0.264	68.1	30.9	24.7	17.1	3.4	156.1	24	1.50967	0.534333
Ldn/KU-10830	2018	AABBAmAm	L2	158	163	10.3	7.3	14.3	12.3	21	1.2	0.196	58.3	28.5	24.5	16.1	2.5	140.2	22	1.51533	0.523333
Ldn/KU-10830	2018	AABBAmAm	L2	NA	NA	NA	NA	NA	NA	NA	NA	NA	NA	NA	NA	NA	NA	NA	NA	NA	NA
Ldn/KU-10830	2018	AABBAmAm	L2	156	163	11.8	8.6	12.7	11.3	23.5	1.3	0.245	60.6	29.9	22.6	13.6	3.8	142.3	24	1.54467	0.544333
Ldn/KU-10830	2018	AABBAmAm	L2	159	164	10.4	8.1	13.5	11.6	19.6	1.1	0.22	52.8	26.7	25	17.7	3.3	135.9	22	1.513	0.520333
Ldn/KU-10830	2018	AABBAmAm	L2	159	160	11	9.7	13	11.5	20.1	NA	0.22	54.3	28	23.5	13.6	2.5	132.9	23	1.59667	0.522667
Ldn/KU-10830	2018	AABBAmAm	L2	154	161	11.5	9.3	12	9.7	14	1.1	0.231	60.4	27.1	21.7	19.8	19	159.5	24	1.588	0.540333
Ldn/KU-10830	2018	AABBAmAm	L2	156	162	10.9	8.1	12.1	10	14.1	1.1	0.221	57.2	27.5	20.8	19.2	16.3	151.9	23	1.51033	0.538
Ldn/KU-10830	2018	AABBAmAm	L2	157	161	9.8	7.2	12.2	10	12.5	1.1	0.182	48.8	24.9	21.2	18.6	19.6	142.9	21	1.389	0.491667
Ldn/KU-10830	2018	AABBAmAm	L2	156	161	11.2	7.9	12.6	9.9	15.8	1.2	0.259	63.8	30.1	23.7	22	18.8	169.6	25	1.53433	0.524
Ldn/KU-10830	2018	AABBAmAm	L2	157	161	10.4	6.7	11.6	9	14.1	1.1	0.25	59.5	28.2	24.4	21.2	19.9	163.6	24	1.502	0.532667
Ldn/KU-10830	2018	AABBAmAm	L2	157	NA	10.2	8.6	8.9	10.7	13.7	1	0.238	57.1	28.5	23.5	19.4	20	158.7	22	1.53767	0.509333
Ldn/KU-10859	2018	AABBAmAm	L2	152	158	15	6	12.4	10.7	25	1.5	0.293	72.6	25.5	19.6	18.2	9.6	160.5	30	1.706	0.584
Ldn/KU-10859	2018	AABBAmAm	L2	156	160	11.2	5.8	11	11.2	16	1.1	0.245	57.4	24.9	17.7	17	20.2	148.4	28	1.592	0.509667
Ldn/KU-10859	2018	AABBAmAm	L2	156	160	13	6.1	10.8	11.4	22.7	1.4	0.281	66.7	26.5	16.6	15.3	4.4	142.5	30	1.72	0.552
Ldn/KU-10859	2018	AABBAmAm	L2	152	158	12.8	7.5	11.8	10.7	23.4	1.4	0.323	73.8	25.9	18.4	17.8	9.7	158.4	29	1.725	0.652333
Ldn/KU-10859	2018	AABBAmAm	L2	156	160	10.9	7.9	11.2	9.8	23.1	1.4	0.279	66.5	26.7	17.5	17.1	9.1	147.8	28	1.59967	0.578333
Ldn/KU-10859	2018	AABBAmAm	L2	156	160	11.7	8.5	13.4	7.1	22.9	1.4	0.288	66.7	25.6	17.8	15.2	18.2	155.2	29	1.68367	0.604
Ldn/KU-10859	2018	AABBAmAm	L2	155	160	14.9	7.1	14.5	11.3	24.4	1.5	0.314	74.5	26.7	19.9	18.4	11.7	166.1	33	1.70267	0.576667
Ldn/KU-10859	2018	AABBAmAm	L2	157	161	12.5	3.7	12.5	11.6	21	1.3	0.289	68.4	23.6	19.3	18.9	10.8	153.5	30	1.63067	0.530333
Ldn/KU-10859	2018	AABBAmAm	L2	158	163	13.3	7.4	10.8	11	16.6	1.2	0.265	69.1	26.5	18.7	17.1	17.8	162.5	30	1.63333	0.535667
Ldn/KU-10859	2018	AABBAmAm	L2	162	166	12.8	11.2	17.3	16.5	26.4	1.1	0.195	NA	NA	NA	NA	NA	NA	19	1.71333	0.530667
Ldn/KU-10859	2018	AABBAmAm	L2	166	169	12	12.2	15.7	10.7	30	1	0.158	NA	NA	NA	NA	NA	NA	17	1.628	0.458667
Ldn/KU-10859	2018	AABBAmAm	L2	167	170	12.3	9.1	16.2	12.5	25.9	1	0.152	NA	NA	NA	NA	NA	NA	16	1.59033	0.463667
Ldn/PI427634	2018	AABBAmAm	L2	153	159	9.5	7.3	14.4	9.3	23.2	1.2	0.232	46.2	22.1	17.9	19.6	22.5	137.8	26	1.65433	0.580667
Ldn/PI427634	2018	AABBAmAm	L2	156	160	9.5	7.1	13.6	10.2	22.3	1.3	0.242	43.5	21.8	18.4	20.3	13.9	127.4	27	1.55433	0.570667
Ldn/PI427634	2018	AABBAmAm	L2	157	160	9.3	7.4	13.5	10.7	23	1.3	0.225	44	20.2	18.2	18.4	14	124.1	25	1.60367	0.606667
Ldn/PI427634	2018	AABBAmAm	L2	152	159	12.5	10.6	14.5	11.2	20.4	1.2	0.223	49.4	24.2	17.6	20.2	22.3	146.2	26	1.63833	0.56
Ldn/PI427634	2018	AABBAmAm	L2	156	160	11.3	8.1	14.2	9.5	19	1.2	0.208	45	21.3	17.9	16.6	18.3	130.4	23	1.58467	0.508667
Ldn/PI427634	2018	AABBAmAm	L2	156	160	11.3	9.6	14.4	8.1	26.9	1.3	0.224	45.7	21.1	18.2	18.4	4.9	119.6	23	1.509	0.515667
Ldn/PI427634	2018	AABBAmAm	L2	152	160	13.5	9.5	13	9.8	20.5	1.3	0.247	60.3	25.2	18.1	19.4	20	156.5	28	1.56133	0.554
Ldn/PI427634	2018	AABBAmAm	L2	155	161	11.7	8.4	13.1	10.6	19	1.2	0.222	53.1	22.3	16.5	17.7	21.6	142.9	25	1.52733	0.535667
Ldn/PI427634	2018	AABBAmAm	L2	156	162	10.8	7.5	13.3	10.1	18	1.1	0.227	48.7	21.2	17.9	17.2	22.2	138	22	1.49967	0.554
Ldn/PI427634	2018	AABBAmAm	L2	152	158	13.3	7.5	14.2	10	19.4	1.3	0.258	62.6	27.1	19.2	19.7	23.2	165.1	29	1.668	0.557
Ldn/PI427634	2018	AABBAmAm	L2	152	158	13	8.6	13.5	9	19.9	1.3	0.266	62.3	26.1	18.3	18.8	23.3	161.8	28	1.70233	0.562
Ldn/PI427634	2018	AABBAmAm	L2	152	159	12	10.7	13.7	11.5	19.1	1.3	0.267	60.8	25.7	18.1	19.6	22.5	158.7	27	1.68267	0.559
Ldn/KU-10603	2018	AABBAmAm	L2	141	145	9.4	6	11	NA	NA	NA	0.176	21.8	11.8	16.9	14.5	21.3	NA	19	1.54633	0.521
Ldn/KU-10603	2018	AABBAmAm	L2	146	146	12.5	11	13	10.1	27.2	1.5	0.172	32.5	19.6	18.4	15.5	10.9	109.4	26	1.532	0.479667
Ldn/KU-10603	2018	AABBAmAm	L2	NA	148	11	10.5	13.1	11	19.5	1.1	0.125	34.6	16.3	18.6	17.8	7.9	106.2	23	1.33133	0.387333
Ldn/KU-10603	2018	AABBAmAm	L2	138	144	NA	NA	NA	NA	30.8	1.6	0.208	32.6	18.9	15.9	17.2	13.9	NA	29	1.612	0.565
Ldn/KU-10603	2018	AABBAmAm	L2	139	145	12.3	9.3	12.2	9.3	32	1.9	0.174	36.9	21.9	14.6	13.7	10.6	110	26	1.53367	0.506
Ldn/KU-10603	2018	AABBAmAm	L2	140	146	12.5	12.5	13	9.4	30.2	1.6	0.18	30.2	19.3	17.9	16.3	9	105.2	27	1.48733	0.476333
Ldn/KU-10603	2018	AABBAmAm	L2	138	144	12	8.1	10.5	9.2	31.5	1.5	0.195	35.9	24	21.1	18.1	16.3	NA	28	1.51467	0.503667
Ldn/KU-10603	2018	AABBAmAm	L2	139	145	15.5	6	14.4	9.7	NA	NA	0.153	23.2	17.6	18.5	17.4	13.6	NA	26	1.40633	0.445667
Ldn/KU-10603	2018	AABBAmAm	L2	140	146	13.6	6	14	11.1	30	1.6	0.159	25.8	19.7	19.1	17.2	11.5	106.9	26	1.385	0.458
Ldn/KU-10603	2018	AABBAmAm	L2	138	144	NA	NA	NA	NA	30.2	1.7	0.229	41.2	26.3	20.9	18.4	16.5	123.3	29	1.68667	0.565333
Ldn/KU-10603	2018	AABBAmAm	L2	138	144	NA	NA	NA	NA	37.4	1.8	0.236	41.3	26.2	18.7	18.8	11.7	116.7	30	1.563	0.537667
Ldn/KU-101-2	2019	AABBAmAm	L2	166	172	10.9	9.6	11.8	7.7	17.8	1.3	0.264	61.9	18	13.2	11.9	15.5	131.4	29	1.55967	0.579
Ldn/KU-101-2	2019	AABBAmAm	L2	168	173	9.9	8.7	10.2	4.7	18.2	1.3	0.251	56.9	17.8	12	13.3	11.6	121.5	27	1.48867	0.579
Ldn/KU-101-2	2019	AABBAmAm	L2	170	174	9.7	8.5	9	4.9	18.8	1.2	0.271	56.8	18	10.8	13.5	14.2	123	27	1.48533	0.582333
Ldn/KU-101-2	2019	AABBAmAm	L2	166	170	11.9	8.8	10.9	4.9	18.2	1.3	0.293	61	17.9	14.9	14.1	15.2	135	31	1.62	0.632667
Ldn/KU-101-2	2019	AABBAmAm	L2	167	171	10.5	8.2	11.1	3.4	17.5	1.3	0.292	55.2	17.3	14	14.7	16.9	128.6	29	1.554	0.621
Ldn/KU-101-2	2019	AABBAmAm	L2	170	175	8.7	8.3	6.7	6	17.5	1.2	0.227	51.1	19.1	10	15.8	16.7	121.4	24	1.343	0.555333
Ldn/KU-101-2	2019	AABBAmAm	L2	165	171	13	9.7	12.3	4.3	24.5	1.45	0.28	65.9	22.8	15.6	14.6	17.6	149.5	31	1.69533	0.567667
Ldn/KU-101-2	2019	AABBAmAm	L2	168	174	12.4	7.8	10.4	4	22.5	1.35	0.284	58.9	24.4	13.5	12.7	13.3	135.2	30	1.616	0.538667
Ldn/KU-101-2	2019	AABBAmAm	L2	168	174	12.4	10.4	10.8	5.7	21.8	1.25	0.28	58.6	22.4	12.4	13	14.9	133.7	29	1.639	0.508
Ldn/KU-101-2	2019	AABBAmAm	L2	167	173	11.4	2.9	10.6	3.5	20.8	1.4	0.266	59.2	20.9	14	13.7	15	134.2	30	1.606	0.563667
Ldn/KU-101-2	2019	AABBAmAm	L2	170	174	10.5	9.8	11.2	4.4	20.1	1.25	0.248	53.5	21.2	12	13.8	15.9	126.9	28	1.58667	0.540333
Ldn/KU-101-2	2019	AABBAmAm	L2	170	175	10.7	8.5	9.7	4.3	19.5	1.2	0.228	51.4	20.5	10.5	13.4	16.7	123.2	27	1.516	0.541667
Ldn/KU-1501	2019	AABBAmAm	L2	164	168	9.9	9.9	14.7	8.1	18.4	1.5	0.298	53	17.7	14.5	13.9	34.8	143.8	27	1.51367	0.788
Ldn/KU-1501	2019	AABBAmAm	L2	166	170	9.2	8	14.9	5.5	20.8	1.6	0.286	53.3	15.6	14.2	15.2	19.8	127.3	26	1.56567	0.730667
Ldn/KU-1501	2019	AABBAmAm	L2	167	171	8.9	9.6	14.4	6.2	21	1.55	0.257	47.1	13.1	13.1	14.5	17.3	114	24	1.445	0.725
Ldn/KU-1501	2019	AABBAmAm	L2	163	170	11.6	12.7	15.3	6.4	22.2	1.2	0.246	55.1	19.3	16.2	16.8	15.8	134.8	20	1.49833	0.589333
Ldn/KU-1501	2019	AABBAmAm	L2	168	173	10.9	11.4	14.4	3.4	20.4	1.2	0.212	47.8	21.9	14	15.2	15.9	125.7	18	1.399	0.513333
Ldn/KU-1501	2019	AABBAmAm	L2	168	173	9.7	10.6	14.2	7	19.9	1.2	0.212	44.3	20.1	12.4	15	16.3	117.8	17	1.444	0.609667
Ldn/KU-1501	2019	AABBAmAm	L2	168	174	14.7	9.2	13.5	6.1	24	1.6	0.302	36	20.3	12.9	18.4	22	124.3	27	1.687	0.676333
Ldn/KU-1501	2019	AABBAmAm	L2	170	177	14.7	9.1	14.2	8.4	21.3	1.3	0.256	45.7	17.3	8.8	18.1	25.3	129.9	25	1.45167	0.607333
Ldn/KU-1501	2019	AABBAmAm	L2	173	179	15.9	10.5	13.1	10	21.4	1.35	0.228	40.7	16.9	8.3	17.5	25	124.3	26	1.58633	0.613667
Ldn/KU-1501	2019	AABBAmAm	L2	166	171	13.3	9.3	15.4	3.8	21	1.6	0.286	51	16.1	16.3	17.1	19.7	133.5	27	1.59033	0.684667
Ldn/KU-1501	2019	AABBAmAm	L2	168	172	12.4	8.3	14.6	5.5	19.3	1.5	0.264	44.6	15.8	14.8	17.9	21	126.5	26	1.525	0.643333
Ldn/KU-1501	2019	AABBAmAm	L2	170	173	11.7	9.3	14.5	6.6	20.4	1.45	0.238	40.2	13.8	11.9	17.6	21	116.2	25	1.35433	0.584667
Ldn/KU-1507	2019	AABBAmAm	L2	165	171	11.5	8.9	11.8	7.1	19.5	1.4	0.28	46.9	18.2	12.2	17	17.9	123.7	27	1.56733	0.608667
Ldn/KU-1507	2019	AABBAmAm	L2	165	171	11.4	8.8	12.4	5.5	18.2	1.3	0.253	47.3	18.1	11.8	14.7	20.4	123.7	27	1.533	0.600333
Ldn/KU-1507	2019	AABBAmAm	L2	168	171	11.5	10	11.7	5.6	14.4	1.1	0.237	44.1	18.9	12.1	13.4	20.5	120.5	27	1.54367	0.543333
Ldn/KU-1507	2019	AABBAmAm	L2	164	174	13	6.7	10.2	4.7	21.5	1.4	0.249	42	17.7	11.8	12.3	8.3	105.1	24	1.62433	0.625667
Ldn/KU-1507	2019	AABBAmAm	L2	166	175	12.4	7	11.4	8.1	13.8	1.2	0.26	41.9	16.3	12	12.7	17.9	113.2	24	1.64467	0.611333
Ldn/KU-1507	2019	AABBAmAm	L2	167	177	12.4	7.2	10	6.2	19.9	1.35	0.25	38.8	15.8	11.5	13.1	7.5	99.1	22	1.62933	0.621
Ldn/KU-1507	2019	AABBAmAm	L2	165	172	12.5	10.9	13.8	5.9	26.8	1.35	0.266	59.6	20	16.2	17.2	15.4	140.9	26	1.58967	0.570333
Ldn/KU-1507	2019	AABBAmAm	L2	168	173	12.7	10.5	12.8	8.5	23.9	1.25	0.267	55.1	21.9	15.8	16.9	19.9	142.3	26	1.576	0.57
Ldn/KU-1507	2019	AABBAmAm	L2	169	174	12.5	10.9	12.7	7.2	22.5	1.2	0.26	54.1	21.3	14.1	17.8	20.8	140.6	26	1.591	0.585
Ldn/KU-1507	2019	AABBAmAm	L2	164	172	16.7	7.5	13	6.8	30	1.75	0.299	62.1	21.8	17.8	15.9	27.1	161.4	28	1.71033	0.677
Ldn/KU-1507	2019	AABBAmAm	L2	166	174	16	9.9	13.4	3.7	27.1	1.6	0.287	57.2	21.1	16.7	16.7	26.3	154	28	1.62967	0.644
Ldn/KU-1507	2019	AABBAmAm	L2	167	174	15.2	11.2	12.5	4.6	25.3	1.5	0.269	56.1	20.6	15.6	17.6	27.2	152.3	27	1.68233	0.646667
Ldn/KU-1516	2019	AABBAmAm	L2	162	169	15.6	9.9	11.6	7.8	20.4	1.6	0.315	52.6	20.9	11.8	13.6	25.8	140.3	28	1.72667	0.673
Ldn/KU-1516	2019	AABBAmAm	L2	165	172	14.5	7.7	13.7	5.3	16.4	1.4	0.292	46	20.8	11	10.9	22.3	125.5	27	1.712	0.683667
Ldn/KU-1516	2019	AABBAmAm	L2	173	178	12	7.7	11.7	6.8	14.5	1.3	0.262	39.3	17.3	11.1	7.7	21.8	109.2	25	1.591	0.633
Ldn/KU-1516	2019	AABBAmAm	L2	164	168	13.1	9.8	12.7	3.5	19.5	1.5	0.309	50.4	20.3	11.2	14.4	33.2	142.6	27	1.723	0.708
Ldn/KU-1516	2019	AABBAmAm	L2	164	170	13.1	9	13.9	6.9	23.1	1.15	0.297	50.5	19	10.4	16.7	16.8	126.5	26	1.67167	0.72
Ldn/KU-1516	2019	AABBAmAm	L2	168	174	12.6	10.8	12.2	6.4	22	1.3	0.298	45.4	19.1	7.9	15.7	12.1	112.8	25	1.627	0.651667
Ldn/KU-1516	2019	AABBAmAm	L2	169	174	12.9	10.7	15.6	6.1	32.5	1.8	0.317	37	21.4	15.7	17.3	28.7	133	27	1.78133	0.66
Ldn/KU-1516	2019	AABBAmAm	L2	171	175	12.7	9.4	15.3	6.1	27.9	1.7	0.303	54.4	19.3	13.8	16.7	31.6	148.5	27	1.779	0.618
Ldn/KU-1516	2019	AABBAmAm	L2	172	177	11.2	9.2	15.5	6	26	1.5	0.257	44.4	18.6	15.4	16.1	30.5	136.2	25	1.63733	0.599
Ldn/KU-1516	2019	AABBAmAm	L2	172	177	10.7	6.6	13.2	8.3	24.9	1.5	0.278	48.5	21.1	16.7	15.9	39.4	152.3	26	1.63867	0.670667
Ldn/KU-1516	2019	AABBAmAm	L2	173	178	10.6	8.2	12.7	6.9	22	1.3	0.254	42.8	18.3	15.2	15.7	41	143.6	26	1.65167	0.614667
Ldn/KU-1516	2019	AABBAmAm	L2	180	183	7.2	10.8	11.7	10.1	26.5	1.4	0.177	17.6	12.8	10	15.5	24.5	87.6	14	1.255	0.492
Ldn/KU-3620	2019	AABBAmAm	L2	160	163	13.1	10.1	13.5	11.8	25.5	1.5	0.275	58.5	17.1	14.1	17.9	20.5	141.2	NA	1.52733	0.656
Ldn/KU-3620	2019	AABBAmAm	L2	165	171	11.8	10.6	12	8.9	21	1.25	0.261	48.8	18.1	11.7	15.1	17.7	123.2	NA	1.33267	0.518667
Ldn/KU-3620	2019	AABBAmAm	L2	167	173	12	9.8	11.1	4.2	19.4	1.3	0.242	45.9	19.5	9.4	13.2	21	121	NA	1.58733	0.67
Ldn/KU-3620	2019	AABBAmAm	L2	161	165	13.4	10.9	15.1	8.3	30.9	1.55	0.267	62.5	17	16.6	16	19.8	145.3	NA	1.54267	0.67
Ldn/KU-3620	2019	AABBAmAm	L2	163	168	11.8	10.5	14.2	8.2	27.1	1.4	0.26	54.9	13.7	14.1	17.1	22.6	134.2	NA	1.521	0.633667
Ldn/KU-3620	2019	AABBAmAm	L2	164	168	11.1	9.6	13.8	8	25.3	1.35	0.248	53.9	14.2	12.6	16.4	23.4	131.6	NA	1.44267	0.611667
Ldn/KU-3620	2019	AABBAmAm	L2	160	165	12.7	12.8	13.9	9.1	26.4	1.4	0.255	59.6	19.2	17.8	16.2	22.3	147.8	NA	1.52967	0.573667
Ldn/KU-3620	2019	AABBAmAm	L2	162	167	11.8	10	13.6	9.4	22.4	1.3	0.239	57.4	16.5	16.3	17.9	24	143.9	NA	1.45267	0.555333
Ldn/KU-3620	2019	AABBAmAm	L2	165	170	10.7	12.1	14.1	7.6	23.2	1.2	0.208	52.3	14.8	17.3	18.6	21.3	135	NA	1.39467	0.510667
Ldn/KU-3620	2019	AABBAmAm	L2	158	162	14.7	8.9	15.8	10.9	24.4	1.4	0.285	54.9	19.7	19.3	18.6	24.6	151.8	NA	1.594	0.644667
Ldn/KU-3620	2019	AABBAmAm	L2	160	165	12.8	9.6	14.3	11	22.5	1.4	0.268	50.9	15.6	19	18	23.3	139.6	NA	1.544	0.619667
Ldn/KU-3620	2019	AABBAmAm	L2	162	166	11.9	10	14.5	7.5	21.1	1.35	0.249	49.9	14.7	17.8	17.8	23.4	135.5	NA	1.50467	0.609667
Ldn/KU-3630	2019	AABBAmAm	L2	164	173	13.7	8.1	12.3	7.1	25.9	1.4	0.306	59.7	22.7	12.7	15.5	28.9	153.2	30	1.55933	0.648333
Ldn/KU-3630	2019	AABBAmAm	L2	169	176	11.3	6.1	10.5	4.8	19.6	1.3	0.284	56.2	19.7	14.5	13.1	26.6	141.4	30	1.50733	0.605333
Ldn/KU-3630	2019	AABBAmAm	L2	169	177	10.2	8.7	11.5	5.1	25	1.4	0.284	50.1	21.4	11.7	15.5	17.5	126.4	25	1.466	0.577667
Ldn/KU-3630	2019	AABBAmAm	L2	168	176	12.3	6.5	11.7	6.7	38.5	1.8	0.305	63.1	23.9	14.1	12.9	11.7	138	29	1.59133	0.587667
Ldn/KU-3630	2019	AABBAmAm	L2	170	178	10.6	8.2	11.4	6.9	27.8	1.45	0.372	57.4	21.7	11.9	14.2	15.9	131.7	27	1.48333	0.564
Ldn/KU-3630	2019	AABBAmAm	L2	171	178	12	5.3	7.6	6	28.7	1.5	0.277	60.9	20.1	11.1	12.7	14	130.8	30	1.555	0.559333
Ldn/KU-3630	2019	AABBAmAm	L2	163	169	11.6	9.1	12.4	4	32.1	1.65	0.312	60.4	17	17.1	17.9	29.6	153.6	26	1.53467	0.669667
Ldn/KU-3630	2019	AABBAmAm	L2	163	170	11.4	8	12.2	6.8	30.1	1.5	0.313	57.6	15.5	16.1	16.2	30.6	147.4	28	1.519	0.677667
Ldn/KU-3630	2019	AABBAmAm	L2	NA	NA	NA	NA	NA	NA	NA	NA	NA	NA	NA	NA	NA	NA	NA	NA	NA	NA
Ldn/KU-3630	2019	AABBAmAm	L2	163	169	11.7	9.6	12.8	8	34.5	1.7	0.302	61.9	17	20	15.8	24.6	151	30	1.52	0.679667
Ldn/KU-3630	2019	AABBAmAm	L2	164	169	10.9	8.7	11.9	6.5	32.5	1.7	0.314	57.4	14.8	18.4	16.6	23.4	141.5	28	1.47667	0.663333
Ldn/KU-3630	2019	AABBAmAm	L2	164	170	11.5	9.2	12.4	6.9	30.7	1.6	0.311	59.7	15.5	17.5	19	25.5	148.7	28	1.513	0.670667
Ldn/KU-8111	2019	AABBAmAm	L2	154	160	12.4	9.4	11.3	2.7	20.6	1.45	0.22	35.6	17.6	18.4	16.7	19.9	120.6	30	1.591	0.661
Ldn/KU-8111	2019	AABBAmAm	L2	156	160	11	10.7	13.5	6.6	19.1	1.3	0.203	31	16.2	18	16	23	115.2	25	1.58967	0.647333
Ldn/KU-8111	2019	AABBAmAm	L2	159	161	10.4	8.9	12.4	8.7	18.7	1.25	0.182	32.7	14.3	16.5	16.4	22.9	113.2	25	1.638	0.646667
Ldn/KU-8111	2019	AABBAmAm	L2	153	160	13.3	10.6	13.9	3.4	25.7	1.5	0.247	46.1	21.5	16.3	16.8	15.8	129.8	30	1.70667	0.691667
Ldn/KU-8111	2019	AABBAmAm	L2	154	160	12.3	10.1	14	2.6	19.2	1.25	0.209	40.2	18.9	14.9	12.2	20.7	119.2	28	1.655	0.658333
Ldn/KU-8111	2019	AABBAmAm	L2	154	160	12.2	10.7	13.8	6.2	20.7	1.3	0.209	36.1	18	11.4	15.1	20.8	113.6	26	1.57	0.663
Ldn/KU-8111	2019	AABBAmAm	L2	151	160	12.5	8.4	13.9	6.7	22.8	1.25	0.224	43.4	21.7	19	20.8	32.5	149.9	28	1.64333	0.663667
Ldn/KU-8111	2019	AABBAmAm	L2	153	160	10.9	8.8	13.8	8	26.3	1.35	0.189	35.1	20	20.6	21.9	17.2	125.7	24	1.50833	0.546
Ldn/KU-8111	2019	AABBAmAm	L2	154	160	11.4	9.2	13.3	6	27.2	1.4	0.195	36.5	19.9	20.8	22.8	15	126.4	25	1.542	0.545667
Ldn/KU-8111	2019	AABBAmAm	L2	157	160	12.4	10.2	16.3	7.2	26.9	1.5	0.238	41.8	24	21.3	21.4	24.6	145.5	27	1.735	0.719
Ldn/KU-8111	2019	AABBAmAm	L2	158	162	10.4	10.2	14.1	7.8	26.6	1.4	0.202	34.6	16.7	20.8	19.3	25.2	127	25	1.57333	0.653
Ldn/KU-8111	2019	AABBAmAm	L2	158	162	10.8	8.8	13.4	9	21.5	1.3	0.209	33.1	16.6	19.8	19.6	26	125.9	25	1.592	0.652333
Ldn/KU-8345	2019	AABBAmAm	L2	167	172	9.3	7.4	11.3	4.5	14.8	0.9	0.216	46.6	22.5	15.5	16.4	34.4	144.7	23	1.44867	0.534
Ldn/KU-8345	2019	AABBAmAm	L2	171	177	8.8	9.3	12.5	2.8	16.4	0.9	0.194	48.1	20.3	15.3	16.8	28.8	138.1	23	1.41867	0.442
Ldn/KU-8345	2019	AABBAmAm	L2	172	178	8	6.5	11	5.7	14.9	0.8	0.183	38	17.4	15.4	16	28.9	123.7	22	1.29067	0.542667
Ldn/KU-8345	2019	AABBAmAm	L2	168	172	9.6	9.2	13	2.9	23.4	1.3	0.324	57.2	25.8	19.9	19.5	19.4	151.4	26	1.68433	0.665667
Ldn/KU-8345	2019	AABBAmAm	L2	172	177	8.8	6	10.7	4.7	21.4	1.05	0.296	46	21.3	17.2	19.2	15	127.5	23	1.596	0.645333
Ldn/KU-8345	2019	AABBAmAm	L2	173	178	7.5	5.5	10.6	2.7	22.6	1.1	0.254	57.3	10.7	16.2	13.4	14.3	119.4	24	1.53	0.576333
Ldn/KU-8345	2019	AABBAmAm	L2	NA	NA	NA	NA	NA	NA	NA	NA	NA	NA	NA	NA	NA	NA	NA	NA	NA	NA
Ldn/KU-8345	2019	AABBAmAm	L2	NA	NA	NA	NA	NA	NA	NA	NA	NA	NA	NA	NA	NA	NA	NA	NA	NA	NA
Ldn/KU-8345	2019	AABBAmAm	L2	NA	NA	NA	NA	NA	NA	NA	NA	NA	NA	NA	NA	NA	NA	NA	NA	NA	NA
Ldn/KU-8345	2019	AABBAmAm	L2	174	180	9.6	5.8	13.5	6.2	24.5	1.35	0.362	53.9	26.7	20.2	18.1	25.1	153.6	28	1.73633	0.660333
Ldn/KU-8345	2019	AABBAmAm	L2	176	181	8.2	3.2	13	3.6	25.8	1.3	0.301	50.5	22	16	17.3	35.6	149.6	26	1.67433	0.588
Ldn/KU-8345	2019	AABBAmAm	L2	177	182	8.9	3.5	10	1.6	34.2	1.5	0.356	52.6	23.5	19.2	19.3	24	147.5	30	1.53033	0.616
Ldn/KU-8381	2019	AABBAmAm	L2	171	175	7.1	8.3	14.1	7.7	23	1.55	0.26	50	22.8	13	16.7	24	133.6	16	1.61067	0.700667
Ldn/KU-8381	2019	AABBAmAm	L2	171	175	6.5	9	15.2	3.2	24	1.45	0.255	55.8	21.8	13.5	15	24	136.6	15	1.825	0.743333
Ldn/KU-8381	2019	AABBAmAm	L2	172	177	5.9	11.4	14.6	8.9	21.7	1.35	0.245	48	19.7	16	15.7	27.7	133	16	1.707	0.658667
Ldn/KU-8381	2019	AABBAmAm	L2	165	172	11.9	10.1	12.9	5.2	28.5	1.7	0.303	65.9	22.4	17.6	17.9	19.6	155.3	28	1.584	0.641333
Ldn/KU-8381	2019	AABBAmAm	L2	167	172	11.9	8.5	12.9	4	31.9	1.8	0.334	67.6	18.3	16.7	14	14.8	143.3	29	1.62567	0.647
Ldn/KU-8381	2019	AABBAmAm	L2	171	177	10.4	10.5	12.5	8	27.1	1.5	0.292	47.8	18.8	11	16.6	16.6	121.2	24	1.61333	0.583667
Ldn/KU-8381	2019	AABBAmAm	L2	170	174	9.7	9.1	15.6	7.3	33.1	1.8	0.313	60.1	26.8	17.3	20.8	23.4	158.1	16	1.77467	0.730333
Ldn/KU-8381	2019	AABBAmAm	L2	172	177	8.2	10.2	15.4	4.3	24	1.6	0.29	53.4	24.4	17.4	16.4	41.6	161.4	14	1.784	0.728667
Ldn/KU-8381	2019	AABBAmAm	L2	172	177	8.6	8.2	15.4	3.8	21.9	1.5	0.264	51.9	23.9	18	16.5	41.3	160.2	15	1.76533	0.7
Ldn/KU-8381	2019	AABBAmAm	L2	177	180	6.5	6.4	12.7	7.2	27	1.6	0.284	45.3	22.8	14.3	17.5	22.5	128.9	14	1.605	0.715
Ldn/KU-8381	2019	AABBAmAm	L2	178	181	5.4	10.1	13.1	2.9	21.3	1.35	0.256	46.8	19.8	16.3	17.8	21.6	127.7	12	1.76933	0.714667
Ldn/KU-8381	2019	AABBAmAm	L2	NA	NA	NA	NA	NA	NA	NA	NA	NA	NA	NA	NA	NA	NA	NA	NA	NA	NA
Ldn/KU-10603	2019	AABBAmAm	L2	161	169	14.8	7.9	11.5	8.1	24	1.5	0.295	60.1	21	18.7	17.1	24	155.7	33	1.72433	0.576
Ldn/KU-10603	2019	AABBAmAm	L2	162	170	13.9	8.8	11.5	7.6	21.1	1.4	0.282	56.4	18.8	17.2	18	28.2	152.5	31	1.61767	0.565
Ldn/KU-10603	2019	AABBAmAm	L2	162	170	13.5	8.3	11.2	5.5	22	1.45	0.29	54.6	18.6	17.9	17.3	23.4	145.3	30	1.679	0.550333
Ldn/KU-10603	2019	AABBAmAm	L2	168	175	12.2	6.6	6.9	4.1	21.2	1.3	0.244	46	21	17.1	17.3	22	135.6	27	1.593	0.519
Ldn/KU-10603	2019	AABBAmAm	L2	174	179	7.5	5.5	6.2	3.2	18.1	1.2	0.19	27.9	14.4	16.8	13.3	23.8	103.7	19	1.29933	0.514333
Ldn/KU-10603	2019	AABBAmAm	L2	NA	NA	NA	NA	NA	NA	NA	NA	NA	NA	NA	NA	NA	NA	NA	NA	NA	NA
Ldn/KU-10603	2019	AABBAmAm	L2	163	171	14.4	7	11.3	4	27.5	1.5	0.288	60.9	24.4	16.9	18.5	31	166.1	32	1.70167	0.599667
Ldn/KU-10603	2019	AABBAmAm	L2	169	175	12	7.7	11.4	7.2	25.5	1.4	0.291	51.6	20.8	14.3	15.5	29	143.2	27	1.675	0.571333
Ldn/KU-10603	2019	AABBAmAm	L2	169	175	11.4	7.5	9	4.7	25.9	1.4	0.259	49	19.5	12.6	15.7	24	132.2	27	1.606	0.535667
Ldn/KU-10603	2019	AABBAmAm	L2	161	169	15	7.9	12.4	8.3	27.7	1.5	0.294	59.3	22.5	18.8	17.5	34.1	167.2	33	1.67033	0.597333
Ldn/KU-10603	2019	AABBAmAm	L2	166	172	12.3	7.6	10.7	6.1	22.8	1.3	0.252	45.9	22.2	17.5	17.6	34	149.5	27	1.57067	0.542
Ldn/KU-10603	2019	AABBAmAm	L2	166	172	11.2	7	10.2	6	23.7	1.2	0.225	43.8	20.7	14.2	18.3	25	133.2	NA	NA	NA
Ldn/KU-10830	2019	AABBAmAm	L2	159	164	11.8	11	13.4	6.3	18.3	1.3	0.256	56.7	22.1	19.8	17.5	21.4	149.3	28	1.60867	0.599
Ldn/KU-10830	2019	AABBAmAm	L2	160	165	11.5	10.6	13.7	4.3	18.3	1.25	0.265	54.8	19.6	19.2	18.1	21.3	144.5	27	1.5	0.591667
Ldn/KU-10830	2019	AABBAmAm	L2	161	167	11	10.7	13	9.3	18.2	1.3	0.28	53.6	18.4	18.3	18.5	20.3	140.1	28	1.56033	0.564333
Ldn/KU-10830	2019	AABBAmAm	L2	163	170	10.9	10.7	12.2	6.1	19.8	1.35	0.272	56.3	21.5	18.6	16.4	16.3	140	25	1.48433	0.618
Ldn/KU-10830	2019	AABBAmAm	L2	165	170	9.5	10.3	12.4	7.7	17.8	1.2	0.221	49.6	21.2	16.9	17.3	21.3	135.8	23	1.371	0.597333
Ldn/KU-10830	2019	AABBAmAm	L2	165	171	10.2	11	11.5	7	18.4	1.3	0.226	50.5	20.4	17.4	15.5	17.9	131.9	25	1.42033	0.549
Ldn/KU-10830	2019	AABBAmAm	L2	160	164	11.8	10.4	13.5	8	22.5	1.5	0.264	52.7	18	21.9	20.2	23.2	147.8	29	1.54467	0.688333
Ldn/KU-10830	2019	AABBAmAm	L2	161	164	11.4	9.8	13.7	4.3	19.9	1.4	0.236	44.6	18.7	21.6	28.6	24.5	149.4	30	1.534	0.658
Ldn/KU-10830	2019	AABBAmAm	L2	161	164	10.8	11.3	14	5.1	19.1	1.3	0.238	46.2	18.8	21.1	20.8	25.8	143.5	28	1.54	0.670333
Ldn/KU-10830	2019	AABBAmAm	L2	159	163	12.9	7	13	5.8	19.5	1.45	0.269	47.8	19.3	21	19.2	23.1	143.3	30	1.59267	0.645667
Ldn/KU-10830	2019	AABBAmAm	L2	160	165	11.5	11	13.3	7.5	17.3	1.3	0.207	42.6	16.8	18.9	18	25.8	133.6	29	1.527	0.626667
Ldn/KU-10830	2019	AABBAmAm	L2	162	167	11	11.6	12.9	6.4	19.7	1.35	0.225	41.7	15.5	20.2	17.5	18.3	124.2	27	1.51367	0.647
Ldn/KU-10859	2019	AABBAmAm	L2	161	167	13.3	9.4	11.1	3.9	20.7	1.45	0.278	63.2	23.2	17.1	15.3	17.1	149.2	31	1.59533	0.602667
Ldn/KU-10859	2019	AABBAmAm	L2	161	168	12.5	9.4	9.3	5.2	21.8	1.4	0.265	60.8	21.1	16.5	15.6	13.3	139.8	30	1.51767	0.562333
Ldn/KU-10859	2019	AABBAmAm	L2	162	169	11.7	9	10.6	5.5	21	1.3	0.272	61.4	19.8	15.9	15.5	16.2	140.5	29	1.542	0.586333
Ldn/KU-10859	2019	AABBAmAm	L2	167	172	10.6	6.7	11	5.4	22.4	1.4	0.274	64.5	24.2	14.8	16.3	18.2	148.6	22	1.755	0.7
Ldn/KU-10859	2019	AABBAmAm	L2	NA	NA	NA	NA	NA	NA	NA	NA	NA	NA	NA	NA	NA	NA	NA	NA	NA	NA
Ldn/KU-10859	2019	AABBAmAm	L2	NA	NA	NA	NA	NA	NA	NA	NA	NA	NA	NA	NA	NA	NA	NA	NA	NA	NA
Ldn/KU-10859	2019	AABBAmAm	L2	159	163	12.9	7.8	10.2	3.2	31.4	1.5	0.313	65.5	23.4	20.9	17.2	9.7	149.6	31	1.68967	0.604
Ldn/KU-10859	2019	AABBAmAm	L2	162	166	11.4	9.5	8.8	5.3	28.7	1.5	0.285	59.1	18.9	21.1	15.2	9.3	135	30	1.67733	0.604333
Ldn/KU-10859	2019	AABBAmAm	L2	162	167	10.8	10.2	10.2	5.3	28	1.5	0.278	58.4	19.7	19.4	14.6	8.6	131.5	27	1.61367	0.590333
Ldn/KU-10859	2019	AABBAmAm	L2	160	164	11.3	8	10.1	4.7	30	1.45	0.308	63	21.9	21.2	15.8	9.2	142.4	30	1.59567	0.589667
Ldn/KU-10859	2019	AABBAmAm	L2	165	168	8.8	8.5	9.7	6.2	24.5	1.3	0.265	52.6	18	20.7	18	6.1	124.2	25	1.51367	0.566
Ldn/KU-10859	2019	AABBAmAm	L2	167	170	8.3	9.2	8	5	24.3	1.3	0.249	41.6	14	20.1	15.8	7.2	107	22	1.281	0.479333
Ldn/PI427634	2019	AABBAmAm	L2	158	164	14.3	9	12.6	6.1	16.1	1.3	0.268	45.3	15	14.8	16	25	130.4	28	1.602	0.644
Ldn/PI427634	2019	AABBAmAm	L2	NA	NA	NA	NA	NA	NA	14.6	1.05	0.213	NA	NA	NA	NA	NA	NA	NA	NA	NA
Ldn/PI427634	2019	AABBAmAm	L2	NA	NA	NA	NA	NA	NA	NA	NA	NA	NA	NA	NA	NA	NA	NA	NA	NA	NA
Ldn/PI427634	2019	AABBAmAm	L2	160	168	12.5	7.6	11.4	7	16.2	1.2	0.257	42.4	15.6	12.5	14.4	25.3	122.7	24	1.46333	0.683667
Ldn/PI427634	2019	AABBAmAm	L2	165	176	12.7	7.4	12.9	5.5	NA	NA	NA	33.2	16.3	8.3	13.4	26.1	110	25	1.51133	0.515333
Ldn/PI427634	2019	AABBAmAm	L2	NA	NA	NA	NA	NA	NA	NA	NA	NA	NA	NA	NA	NA	NA	NA	NA	NA	NA
Ldn/PI427634	2019	AABBAmAm	L2	160	167	15	10.5	13.4	6.2	30.2	1.5	0.298	62.6	24.1	18.8	19.6	37.8	177.9	34	1.737	0.579333
Ldn/PI427634	2019	AABBAmAm	L2	163	170	11.7	10	12	5.7	24.6	1.3	0.236	53.7	21.3	18.1	18.9	33.9	157.6	29	1.56233	0.583333
Ldn/PI427634	2019	AABBAmAm	L2	164	170	12.9	9.8	13.1	7.7	28	1.5	0.274	55.7	17.9	17.6	17.7	33	154.8	32	1.55433	0.614333
Ldn/PI427634	2019	AABBAmAm	L2	158	164	16.3	9	12.8	7.5	29.2	1.5	0.246	59.5	24.1	18.7	20.7	35	174.3	32	1.56033	0.576
Ldn/PI427634	2019	AABBAmAm	L2	161	168	12.4	10.8	13.6	12.2	22	1.25	0.229	52.9	20.2	19.1	19.5	37.4	161.5	29	1.48533	0.557667
Ldn/PI427634	2019	AABBAmAm	L2	162	169	12.3	11.5	14.5	12.2	22.1	1.2	0.225	53.6	19.7	17.7	20.2	39.8	163.3	28	1.496	0.559
Ldn/KU-199-16	2018	AABBAA	NA	155	158	10	3.3	9.3	7.5	18.7	1.3	0.168	44.4	19.1	14	12.9	7.4	107.8	27	1.61967	0.581
Ldn/KU-199-16	2018	AABBAA	NA	157	159	9.9	3.6	8.1	7.5	19.6	1.3	0.218	40.6	17.3	12.4	13.3	7.5	101	24	1.568	0.582
Ldn/KU-199-16	2018	AABBAA	NA	158	161	9.5	5	7.8	7.5	18.3	1.2	0.171	33.8	12.3	9.6	12.7	5.1	83	23	1.538	0.515667
Ldn/KU-199-16	2018	AABBAA	NA	153	158	11	4.5	9	6.8	19.4	1.3	0.222	41.1	18.6	13.8	14.9	5.8	105.2	24	1.635	0.503667
Ldn/KU-199-16	2018	AABBAA	NA	153	158	10.3	3.2	8.8	7.4	16.8	1.2	0.189	38.5	15.3	11.9	12.2	5	93.2	22	1.66067	0.525667
Ldn/KU-199-16	2018	AABBAA	NA	156	159	10.5	5.1	8.2	7.4	16	1.2	0.2	40.6	15.7	11.9	12.1	4.9	95.7	23	1.645	0.526667
Ldn/KU-199-16	2018	AABBAA	NA	157	161	10.7	4.4	9.1	7.7	20.4	1.4	0.201	35.9	19.2	12.7	13.2	4	95.7	20	1.53967	0.543667
Ldn/KU-199-16	2018	AABBAA	NA	157	162	10.9	4.2	8.3	7.6	14.7	1.1	0.174	32.2	17.8	13.2	11.7	14.6	100.4	24	1.53633	0.539333
Ldn/KU-199-16	2018	AABBAA	NA	159	164	9	2.3	8.1	7.3	13	1	0.158	27.5	14	11.8	11.1	15.4	88.8	20	1.43467	0.518
Ldn/KU-199-16	2018	AABBAA	NA	155	159	10.9	6.4	8.9	7.5	20.8	1.5	0.201	46.8	21.1	15	14.9	6.9	115.6	25	1.622	0.541667
Ldn/KU-199-16	2018	AABBAA	NA	157	161	10.2	5.5	8	7.6	20.2	1.4	0.192	38.8	16.2	13.4	13.7	6	98.3	22	1.58667	0.507
Ldn/KU-199-16	2018	AABBAA	NA	157	161	10.2	5.6	8.4	7.1	20	1.4	0.193	38	13.3	11.7	11.2	5.9	90.3	23	1.619	0.507667
Ldn/KU-199-16	2019	AABBAA	NA	154	159	11.5	8.4	9.8	5	28.9	1.4	0.235	45.9	22.5	19.5	15.3	8.1	122.8	26	1.603	0.579667
Ldn/KU-199-16	2019	AABBAA	NA	156	160	12.2	8.9	8.5	5.2	23.4	1.3	0.221	45.6	21.1	18.2	16.2	12.3	125.6	26	1.66133	0.568667
Ldn/KU-199-16	2019	AABBAA	NA	156	160	10	8	8.8	5	21.5	1.1	0.201	37.7	16.5	18	16.7	16	114.9	23	1.51867	0.565667
Ldn/KU-199-16	2019	AABBAA	NA	147	154	9.8	6	8.2	4.6	20.5	1.15	0.207	43.6	18.3	17.2	17.6	27.2	133.7	24	1.37367	0.565333
Ldn/KU-199-16	2019	AABBAA	NA	149	156	9.8	6.2	9.2	5.7	26.7	1.2	0.206	46.2	20.5	19.1	18.9	8.8	123.3	24	1.50067	0.553333
Ldn/KU-199-16	2019	AABBAA	NA	152	157	8.6	6	8.6	4.5	17.9	1	0.147	32.5	16.1	13.3	13.5	26.8	110.8	19	1.338	0.544
Ldn/KU-199-16	2019	AABBAA	NA	153	160	11.6	7.2	8.7	2.9	19.9	1.3	0.227	42.5	19.3	19.1	17.8	21.8	132.1	27	1.562	0.56
Ldn/KU-199-16	2019	AABBAA	NA	154	160	11.2	7.4	8.8	4.5	25.2	1.5	0.236	40.6	21.9	21.1	18.4	7.1	120.3	25	1.564	0.563667
Ldn/KU-199-16	2019	AABBAA	NA	155	160	10.4	8.1	8.5	3.6	18.9	1.15	0.195	34.5	16.4	18.5	18.3	21.2	119.3	26	1.585	0.521667
Ldn/KU-199-16	2019	AABBAA	NA	152	158	10.6	6.7	9.2	4.6	30.9	1.5	0.299	50	25.4	19.8	20.4	8.5	134.7	29	1.597	0.601667
Ldn/KU-199-16	2019	AABBAA	NA	154	160	10.1	6.2	9.7	3.3	25.2	1.25	0.229	45.3	23	19.9	19.4	13.9	131.6	26	1.60467	0.585667
Ldn/KU-199-16	2019	AABBAA	NA	155	160	8.9	6.9	8.1	3.3	27.3	1.2	0.226	38.9	19.8	18.2	18.4	7.2	111.4	21	1.54967	0.569
Ldn	2018	AABB	NA	152	158	9	11.4	13.6	10	19.5	1.5	0.25	55.5	22.2	15.6	15.1	32.3	149.7	22	1.574	0.664333
Ldn	2018	AABB	NA	155	159	8.5	10.9	13.5	10	20.5	1.4	0.255	52.7	21.9	15.2	14	16.7	129	21	1.47767	0.623667
Ldn	2018	AABB	NA	156	159	8	8.5	12.6	10	21.3	1.3	0.221	49.6	21.8	14.3	14.9	15.3	123.9	20	1.42233	0.600333
Ldn	2018	AABB	NA	154	158	9.5	12.5	14	10.3	20.5	1.4	0.248	52.5	22.5	15.5	16	33	149	23	1.57733	0.630333
Ldn	2018	AABB	NA	154	158	8.2	11.1	14.5	10.5	20.2	1.4	0.241	48.7	21.4	14.2	15	28.4	135.9	21	1.54467	0.623667
Ldn	2018	AABB	NA	154	158	8	12.5	13.5	10.3	21.5	1.4	0.228	49.7	21.9	15.2	14.8	21.4	131	20	1.44467	0.571667
Ldn	2018	AABB	NA	151	157	9.6	11	11.5	9.5	22.5	1.4	0.299	54	16	14.2	13.4	16.8	124	22	1.47133	0.605667
Ldn	2018	AABB	NA	154	159	8.3	8.5	12.3	7.7	17.8	1.2	0.202	44.3	19.5	11.4	14.2	20.2	117.9	21	1.34667	0.547
Ldn	2018	AABB	NA	156	159	9	9.5	12.3	9.4	19.8	1.4	0.246	46.1	16.1	11	12.4	18.2	112.8	19	1.37133	0.579667
Ldn	2018	AABB	NA	152	157	9	12.5	12	9	22.7	1.5	0.277	49.4	15.3	12.8	13.9	17.9	118.3	22	1.42367	0.633
Ldn	2018	AABB	NA	155	159	8	9.3	12	10.5	20.3	1.4	0.246	48.9	17.7	11.2	14.7	18.9	119.4	21	1.38533	0.598
Ldn	2018	AABB	NA	155	159	8	9.8	11.7	10.3	18.5	1.2	0.217	45.8	18.7	11.7	15.3	19.2	118.7	19	1.26933	0.573333
Ldn	2019	AABB	NA	155	159	9.5	7	13.2	7.1	24.7	1.6	0.234	43.6	19.1	17.3	16.3	31.2	137	26	1.55167	0.683667
Ldn	2019	AABB	NA	158	161	8.3	10.6	13.9	8	21	1.4	0.242	42.4	14.7	15.9	14.7	31.6	127.6	23	1.46267	0.610333
Ldn	2019	AABB	NA	159	161	8.8	9.6	14	6.2	21.4	1.5	0.273	42.1	15.8	14.9	15.1	30.9	127.6	25	1.57267	0.626333
Ldn	2019	AABB	NA	155	159	9.6	6.4	13.1	7.4	23.2	1.55	0.228	40.3	19.7	16.2	16.3	23.4	125.5	24	1.59133	0.689333
Ldn	2019	AABB	NA	159	161	8.9	9.3	12.5	4.2	19.5	1.35	0.257	41.6	14.6	14.6	13.3	29.2	122.2	24	1.50633	0.643
Ldn	2019	AABB	NA	159	162	8	9.3	12.9	10.3	18.9	1.3	0.224	42.1	15.4	16.3	13.9	29.2	124.9	21	1.47133	0.621333
Ldn	2019	AABB	NA	159	161	8.9	10.4	14.9	10.2	20.8	1.5	0.277	44.6	17.9	17.9	18.1	42.3	149.7	24	1.622	0.661667
Ldn	2019	AABB	NA	161	162	8.3	9.5	13.7	10.4	23.8	1.5	0.24	45	15.1	17.9	16.5	34.2	137	21	1.54467	0.604333
Ldn	2019	AABB	NA	161	163	7.5	9.6	12.3	8.5	23.5	1.4	0.215	40.2	14.8	17.6	16.8	25.8	122.7	20	1.472	0.591667
Ldn	2019	AABB	NA	159	162	8.2	10.2	13.7	10.4	22.4	1.45	0.248	41.1	15.7	18.1	16.4	34	133.5	21	1.49633	0.593333
Ldn	2019	AABB	NA	161	162	8.4	10.7	13.8	8.1	26.4	1.65	0.254	45.6	16.9	18.3	11.7	26.9	127.8	23	1.47333	0.622333
Ldn	2019	AABB	NA	161	162	7.4	10.1	12.8	9.6	23.7	1.4	0.208	41.3	13.5	17.3	17.1	26.7	123.3	18	1.38667	0.597667
NA: not mesured or growth failed including no germination

## Sheet: 18 traits Einkorn
Table S5-2 Raw data of 18 traits in einkorn
accession	Year	Lineage	Heading time (days)	Flowering time (days)	Spike length (cm)	Top awn length (cm)	Middle awn length (cm)	Bottom awn length (cm)	Flag leaf length (cm)	Flag leaf width (m)	Stem width (cm)	1st Internode length (cm)	2nd Internode length (cm)	3rd Internode length (cm)	4th Internode length (cm)	5th Internode length (cm)	Plant height (cm)	Number of spikelets	Spikelet length (cm)	Spikelet width (cm)
KU-101-2	2018	L2	181	186	9.4	2.5	8.2	9.5	6	0.4	0.086	36.3	17.2	11.6	9.6	10.9	95	23	0.946333	0.178
KU-101-2	2018	L2	181	187	8.3	1.7	8	8.9	5.8	0.3	0.089	20.2	15.5	11.8	8.4	15	79.2	28	0.947667	0.214
KU-101-2	2018	L2	183	187	8.8	2.9	11.5	8	5.4	0.45	0.077	21	15.8	10.9	8.4	10.5	75.4	30	0.921333	0.195333
KU-101-2	2018	L2	183	186	9.8	1.5	7.4	9.6	7.3	0.4	0.093	28.5	18.2	12.6	10.4	11.6	91.1	31	0.976	0.200667
KU-101-2	2018	L2	183	187	9.4	1.8	6.8	9.5	7.4	0.45	0.092	25.8	16.6	11.1	9.4	11.5	83.8	35	0.96	0.198
KU-101-2	2018	L2	184	188	8.8	2	7.4	8.5	6.4	0.4	0.083	21	16.2	12	9.8	13.2	81	31	0.923	0.194667
KU-101-3	2018	L1	147	153	7.3	5.1	9.5	7.5	4.1	0.5	0.153	42.4	21	11.5	8.4	4.7	95.3	18	1.256	0.286333
KU-101-3	2018	L1	156	154	7.9	2.8	9.8	7.5	4.3	0.45	0.157	47.3	22.5	12.3	9.2	6.7	105.9	21	1.23933	0.274
KU-101-3	2018	L1	147	154	7.4	2.1	9.7	7.2	4.7	0.5	0.15	43.7	22.4	12.8	8.5	5.4	100.2	20	1.271	0.295333
KU-101-3	2018	L1	156	163	8	3.5	10.3	8	5.5	0.5	0.14	49	24.5	12.9	9	4.4	107.8	22	1.28567	0.300333
KU-101-3	2018	L1	147	163	8.6	3.9	10.3	7	5.8	0.55	0.161	47	22.5	12.8	10.5	3.7	105.1	24	1.24667	0.297
KU-101-3	2018	L1	157	164	7.9	3.7	9.8	7.1	4.8	0.45	0.155	45.9	23.3	13.5	9.3	6.5	106.4	21	1.25633	0.297333
KU-101-3	2018	L1	146	152	6.9	5.3	8.9	6.4	NA	NA	NA	NA	NA	NA	NA	NA	NA	18	1.242	0.306667
KU-101-3	2018	L1	147	152	6	4.7	8.1	7.5	NA	NA	NA	NA	NA	NA	NA	NA	NA	16	1.18867	0.301
KU-101-3	2018	L1	148	153	6	3.6	8.4	7.4	NA	NA	NA	NA	NA	NA	NA	NA	NA	15	1.18467	0.296
KU-1501	2018	L2	181	184	13	10.9	12.5	11.5	6.4	NA	0.102	23.6	15	12.3	10.2	7.1	81.2	28	1.175	0.239
KU-1501	2018	L2	180	186	12.7	7.5	12.7	12.5	7.3	0.4	0.106	25.8	16.8	11.9	10.3	8.9	86.4	25	1.17433	0.236667
KU-1501	2018	L2	182	189	9.3	9	11	11.6	6.2	0.3	NA	25.4	10.5	8.9	7.1	3.7	64.9	19	0.963333	0.227
KU-1501	2018	L2	183	186	12.4	3	12.4	12.7	6.2	0.35	0.115	29.5	17.3	12.9	11	8.4	91.5	28	1.15067	0.251
KU-1501	2018	L2	187	188	11	7.9	12.1	12.6	5.7	0.4	0.094	22	13.8	11.1	9	10.5	77.4	25	1.045	0.248
KU-1501	2018	L2	186	188	10.5	6.8	12.7	11.6	6.2	0.4	0.09	20	13.9	10.8	5.3	7.3	67.8	24	1.069	0.237
KU-1507	2018	L2	177	181	9	7.3	11	9.6	6	0.4	0.083	NA	NA	NA	NA	NA	NA	24	1.041	0.258333
KU-1507	2018	L2	184	181	9.2	8.6	1.4	10	7	0.45	0.092	NA	NA	NA	NA	NA	NA	27	1.04367	0.245333
KU-1507	2018	L2	180	181	9.2	10.9	11.5	9.3	7.5	0.6	0.094	18.3	12.2	11.1	10.7	5.5	67	24	1.05133	0.246667
KU-1507	2018	L2	184	188	12.1	8.5	11.3	9.6	10	0.7	0.109	24.9	17	13.8	11.4	3.5	82.7	32	1.075	0.238
KU-1507	2018	L2	180	188	11.5	8.8	10.8	11.5	8.7	0.65	0.116	24.6	16.7	11.6	10.7	6.5	81.6	29	1.061	0.232
KU-1507	2018	L2	188	189	10	9.5	11.3	9.1	9.7	0.6	0.089	18.8	14	11.6	10.9	4.9	70.2	26	1.04833	0.241667
KU-1516	2018	L2	182	184	10.1	3.6	10.2	11.2	6.1	0.4	0.114	15.2	9.8	10.2	10.6	6.3	62.2	27	1.19333	0.266333
KU-1516	2018	L2	184	184	8.8	8	10.8	10.5	7.4	0.5	0.097	13.9	9.9	10	6.9	1.4	50.9	22	1.11433	0.274333
KU-1516	2018	L2	184	185	9	3.2	10.1	10.1	4.9	0.4	0.085	13.2	8.4	10.5	7.3	1.5	49.9	23	1.17167	0.256
KU-3620	2018	L2	170	176	12.5	8.5	12.1	10.1	9.3	0.55	0.123	42.7	21.3	13.6	11.3	2.5	103.9	34	1.25467	0.283667
KU-3620	2018	L2	171	178	11.3	9.5	13.5	9.9	6.4	0.4	0.119	36.3	20.3	13.1	11.1	3.9	96	31	1.17167	0.255667
KU-3620	2018	L2	172	179	11.8	10.9	13.1	0.4	12.6	0.7	0.132	39.1	18.5	13.2	6.8	NA	89.4	33	1.18033	0.265667
KU-3620	2018	L2	173	178	12	7.2	13.5	8.2	10	0.65	0.142	49.4	22	13.8	8.2	1	106.4	33	1.19933	0.264
KU-3620	2018	L2	173	180	11.4	5.7	13.9	10.2	10.7	0.6	0.123	40.4	20.3	12.4	9.2	1.5	95.2	31	1.15833	0.24
KU-3620	2018	L2	173	180	12	5.8	14.5	9.7	10.3	0.65	0.126	39.9	19.4	12.6	9.4	1.5	94.8	35	1.162	0.257333
KU-3630	2018	L2	178	187	10.5	2.2	4.2	5.8	8.8	0.5	0.108	30	15.1	9.7	8.8	7.5	81.6	36	0.952	0.185667
KU-3630	2018	L2	174	188	9.8	1.8	4.4	4.2	8.4	0.5	0.109	22.9	11.6	8	6.8	5.7	64.8	28	0.891	0.191333
KU-3630	2018	L2	179	191	9.5	3.7	6	5	6.9	0.35	0.11	27.8	15	8.5	7.8	7.8	76.4	32	NA	NA
KU-3630	2018	L2	179	185	13.7	5.2	6.5	6.1	14.1	0.7	0.148	38.4	17	11	7.8	1.8	89.7	39	1.01767	0.196667
KU-3630	2018	L2	182	188	10.3	2.9	5.2	6.4	9	0.45	0.122	33.2	17.3	11.8	9.7	7.7	90	35	0.925333	0.180333
KU-3630	2018	L2	182	191	9.9	2.1	5.6	5.4	9.3	0.5	0.104	30	15	9.9	8	1.9	74.7	36	0.938667	0.187333
KU-3646	2018	L1	174	179	10	10.4	12.3	9.9	7.8	0.4	0.113	32.4	18.2	12.8	10.8	8.5	92.7	25	1.21333	0.257
KU-3646	2018	L1	173	181	10	9.9	12	11.9	6.4	0.35	0.114	32.4	17.4	14.2	10.9	11	95.9	26	1.208	0.264333
KU-3646	2018	L1	174	181	10.4	10.6	12.2	11	9.1	0.45	0.12	29.7	17.5	11.7	11.6	7.5	88.4	27	1.14033	0.264
KU-3646	2018	L1	174	179	10.8	9.1	12.3	10.6	5.7	0.4	0.118	34	17	12.9	11.7	11.9	98.3	29	1.18067	0.29
KU-3646	2018	L1	176	179	10.3	9.6	12.8	9.8	6.1	0.4	0.126	30.2	17.3	11.9	9.7	3	82.4	25	1.23967	0.268667
KU-3646	2018	L1	175	181	10.8	10.2	12.7	11.5	7.5	0.5	0.116	33.1	17.9	13.3	11.8	10	96.9	28	1.229	0.270667
KU-8001	2018	L1	150	159	8.7	3.6	7.1	5.3	6.6	0.6	0.139	30.8	16.4	8.3	7.9	3.3	75.4	21	1.143	0.269667
KU-8001	2018	L1	150	159	8	2.5	7.3	5.4	6.7	0.5	0.141	31.2	16.4	8.8	7.8	2.4	74.6	19	1.148	0.258
KU-8001	2018	L1	151	160	7.3	2.5	6.6	5	5.4	0.5	0.115	25.3	14.6	6.9	7.4	2.4	63.9	21	1.14967	0.264333
KU-8001	2018	L1	151	159	9	2.5	8.3	5.3	8.2	0.6	0.143	29.4	15.1	8.9	8.8	2	73.2	22	1.17333	0.309333
KU-8001	2018	L1	154	159	8.5	3	7.2	5.3	6.2	0.5	0.129	27.7	14.8	8.6	8.8	5.1	73.5	22	1.17933	0.295
KU-8001	2018	L1	151	159	9.3	2.3	7.5	5.6	7.9	0.5	0.154	29.4	15.1	8.3	7.9	1.3	71.3	24	1.09567	0.265667
KU-8111	2018	L2	152	160	9.5	2.2	7.1	6.1	6.1	0.5	0.15	39.7	19.5	19.2	7.6	3.9	99.4	27	1.28633	0.289333
KU-8111	2018	L2	153	162	9.5	3.6	7.6	5.8	5.7	0.55	0.15	35.5	18.1	12.2	6.7	4.2	86.2	23	1.248	0.251667
KU-8111	2018	L2	154	162	8.6	2.6	6.5	6	7.9	0.7	0.149	35.9	17.8	8	5.8	1.5	77.6	24	1.207	0.257333
KU-8111	2018	L2	154	161	8.6	2.1	5.5	5.9	6.8	0.6	0.164	37.9	19	11.5	8.6	3.5	89.1	25	1.23933	0.283333
KU-8111	2018	L2	154	162	8	2.1	7	6	6.9	0.55	0.164	40.4	20.4	11.8	7.6	2.7	90.9	29	1.264	0.293667
KU-8111	2018	L2	155	162	7.7	2.1	7.2	5.9	5.4	0.5	0.154	36.2	18.8	7.8	7.4	5.3	83.2	27	1.27567	0.266
KU-8116	2018	L1	154	162	8.8	2.5	9.2	7.4	5.9	0.6	0.147	34.4	15.1	9.2	6.3	1.7	75.5	22	1.28033	0.299
KU-8116	2018	L1	156	163	8.4	2.9	9.3	6.8	4.1	0.5	0.147	33	12.9	9.7	7.7	7.4	79.1	20	1.21233	0.293333
KU-8116	2018	L1	155	164	8.2	4.7	8.9	7.2	3.9	0.5	0.123	29.3	12.2	9.4	6.1	6.2	71.4	21	1.186	0.273
KU-8116	2018	L1	156	164	7.9	2.5	10.3	8.6	4.5	0.5	0.13	35	14.2	10	7.3	7.2	81.6	19	1.274	0.276667
KU-8116	2018	L1	156	164	NA	NA	NA	NA	5	0.6	0.139	28.5	12.5	9.8	7.3	5.4	NA	20	1.239	0.292667
KU-8116	2018	L1	156	165	7.9	2.1	9.7	8.5	5.1	0.5	0.141	37.8	14.6	10.5	6.1	5.5	82.4	20	1.205	0.277667
KU-8120	2018	L1	158	166	11.22	4.7	12.3	10.9	7.5	0.5	0.164	47.9	19.5	15.1	10.4	4.1	108.22	29	1.36133	0.275333
KU-8120	2018	L1	159	167	9.7	7	12.7	11.3	7.5	0.5	0.113	40.4	18.3	14.3	12.9	5.4	101	25	1.34967	0.266333
KU-8120	2018	L1	160	167	10.3	6.5	12.8	10.3	10	0.6	0.135	49.8	18	13.4	7.5	1	100	26	1.32233	0.257
KU-8120	2018	L1	160	166	10.5	6.9	12.6	10.7	9.6	0.75	0.152	46.4	19.6	14.4	7.4	2	100.3	26	1.33	0.283
KU-8120	2018	L1	162	167	10.2	6	11.4	9.9	10	0.65	0.144	46.5	18.4	13.8	8.2	1	98.1	25	1.28833	0.269
KU-8120	2018	L1	161	168	9.8	5.7	13	11.6	9.7	0.65	0.129	39.8	17.9	13.2	8.4	1.9	91	24	1.302	0.265
KU-8122	2018	L1	165	172	9.1	7.2	10.3	10.7	4.8	0.4	0.105	30.7	15.5	9.2	7.3	5.5	77.3	24	1.258	0.259
KU-8122	2018	L1	165	173	9.6	8.3	11.3	9.7	5.4	0.5	0.128	30.3	14.4	10.1	6.2	3	73.6	25	1.246	0.269667
KU-8122	2018	L1	166	174	9	7.6	10.3	10	5.5	0.5	0.12	27.1	14.6	9.2	7.5	3.9	71.3	24	1.25933	0.243
KU-8125	2018	L1	164	171	10.4	5.7	14.1	11.6	7.4	0.6	0.137	41.1	19.1	11	6.4	1.2	89.2	25	1.34967	0.284667
KU-8125	2018	L1	163	171	9.4	4.3	12.2	11.1	5	0.5	0.122	33.4	16.3	10.9	7.3	4.9	82.2	24	1.37	0.291667
KU-8125	2018	L1	165	172	10.3	10.2	12.9	10.3	5.7	0.5	0.133	37.9	17.9	11.3	6.9	4.7	89	25	1.32333	0.267333
KU-8125	2018	L1	165	170	10.2	7.8	13.9	11.2	5.6	0.5	0.102	34	17.2	10.4	7.3	4.6	83.7	25	1.411	0.283667
KU-8125	2018	L1	166	171	9.5	4.1	13.1	10.5	6.8	0.6	0.109	32.9	15.3	10.6	6.5	2	76.8	23	1.35767	0.3
KU-8125	2018	L1	167	172	8.3	8.7	12.7	11.2	5.6	0.5	0.117	28.6	15	9.9	7.5	3.2	72.5	20	1.309	0.286667
KU-8136	2018	L1	158	166	11.7	9.7	12.6	10.3	7.6	0.8	0.17	46.7	25.1	16	6.9	0.9	107.3	26	1.42033	0.313
KU-8136	2018	L1	159	168	10.5	4.9	13.6	10.5	7.4	0.75	0.145	41.9	22	12.9	6.1	0.7	94.1	26	1.33833	0.281
KU-8136	2018	L1	161	168	9.5	7.4	12.6	10.5	5.3	0.6	0.124	38	20.5	12.8	7.8	3.4	92	22	1.29033	0.271667
KU-8136	2018	L1	160	166	11.4	10.3	12.4	9.9	7.3	0.7	0.167	40.4	21.7	13.7	6.6	1.7	95.5	26	1.299	0.279
KU-8136	2018	L1	162	167	10.2	7.7	12.1	9.4	6.5	0.55	0.147	34.9	17.6	13.1	6.9	1.9	84.6	25	1.24933	0.275667
KU-8136	2018	L1	161	168	9.8	9.2	12.2	10.5	5.7	0.55	0.122	33.3	19.5	12.9	7.6	1.9	85	24	1.26067	0.261333
KU-8139	2018	L1	162	169	10.6	6.7	14	10.9	6.3	0.6	0.132	36.5	20.8	14.2	7.9	2.2	92.2	24	1.34767	0.301333
KU-8139	2018	L1	164	170	9.2	8.9	14.5	10.7	4.6	0.45	0.113	31.7	18.9	11.8	8.8	4.3	84.7	22	1.259	0.295
KU-8139	2018	L1	164	171	9.6	11.1	14	11.6	7.1	0.6	0.109	30.1	17.3	12	6.8	2.6	78.4	19	1.279	0.279
KU-8139	2018	L1	164	170	10.8	10	15.1	10.5	6.9	0.6	0.121	39.1	22.2	12.2	6.1	0.7	91.1	24	1.29767	0.287667
KU-8139	2018	L1	166	170	9.5	8.8	15.1	12.2	6.7	0.6	0.117	33.4	19.4	12.2	6.3	1.9	82.7	18	1.25867	0.265667
KU-8139	2018	L1	165	171	8.3	9.4	13.7	12.3	NA	NA	NA	NA	NA	NA	NA	NA	8.3	22	1.281	0.298667
KU-8143	2018	L1	168	175	10	9.1	13.2	10.6	10.5	0.7	0.114	39.1	19.7	13.2	8.3	4	94.3	23	1.16433	0.293667
KU-8143	2018	L1	169	177	8.8	11.3	13	11.5	8.8	0.45	0.128	30.7	17	11.9	9.5	10	87.9	21	1.162	0.294667
KU-8143	2018	L1	172	178	9.9	10.8	12.9	11.7	12.1	0.8	0.113	37.2	20.1	12.2	8.9	4.1	92.4	21	1.16333	0.301333
KU-8143	2018	L1	169	175	10.4	9.3	13	11.5	10.7	0.7	0.135	36.7	20.9	13.6	9.7	5.1	96.4	24	1.18133	0.296333
KU-8143	2018	L1	172	176	10.7	11.1	13.3	11.1	9.6	0.65	0.128	35.2	20.2	14.5	9.9	4.5	95	23	1.15033	0.275667
KU-8143	2018	L1	172	178	9.2	10.3	12.4	11	10.9	0.5	0.124	29.2	17.2	12.7	10.4	9	87.7	22	1.13233	0.273
KU-8162	2018	L1	172	178	9.2	3.9	6	6	7.5	0.5	0.122	24.9	14.7	10.8	7.9	4.8	72.3	24	1.03667	0.275333
KU-8162	2018	L1	173	178	8.2	2.9	5.9	5.8	7.1	0.45	0.119	24.2	14.6	9.9	5.4	4.6	66.9	20	1.04433	0.263667
KU-8162	2018	L1	172	179	9.2	3	5.3	6.2	7.5	0.5	0.132	26.2	14.1	9.1	4.8	3.6	67	25	1.096	0.272333
KU-8162	2018	L1	174	179	9	2.6	6.3	6.2	9	0.6	0.129	26.1	15.3	11.5	6.9	3.7	72.5	25	1.07867	0.271667
KU-8162	2018	L1	172	179	8.3	3.9	6.4	6	8.9	0.55	0.122	23.2	14.1	10.6	8.2	5.4	69.8	20	1.03933	0.272
KU-8162	2018	L1	176	182	8.3	3.4	5.3	6.2	11.4	0.6	NA	22.4	13.9	9.9	8.3	6.5	69.3	22	1.06933	0.266
KU-8186	2018	L1	166	173	9.2	9.5	12	10	6.3	0.6	0.117	36.4	18.2	10.2	7.4	4.8	86.2	24	1.22	0.265
KU-8186	2018	L1	165	174	9	6.6	12.3	10.2	4.7	0.5	0.128	31.9	16.6	10.4	8.8	9.4	86.1	26	1.21833	0.263333
KU-8186	2018	L1	166	174	8.3	7.6	12.8	11.1	5.4	0.45	0.11	31.1	15.4	9.9	8.6	9.4	82.7	21	1.19333	0.258667
KU-8186	2018	L1	166	172	9.1	6.2	12.4	10.9	5.3	0.45	0.113	31.2	16.2	11.5	9	11.6	88.6	26	1.19367	0.268333
KU-8186	2018	L1	166	173	8.9	8.2	12.2	10.3	4.9	0.4	0.118	32.8	17.3	11.8	9.3	13.9	94	25	1.21433	0.283667
KU-8186	2018	L1	166	174	8.5	1.6	12.2	10.9	6.1	0.5	0.104	30.9	16.2	9.7	8.4	7	80.7	22	1.199	0.285667
KU-8201	2018	L1	169	175	7.1	9.9	12	11.6	4.6	0.45	0.109	29.6	15.9	11.2	8.1	5.4	77.3	18	1.18367	0.275667
KU-8201	2018	L1	168	176	7.4	8.8	11.5	10	5.1	0.6	0.129	35.4	16.4	9.4	5.2	3.7	77.5	20	1.14333	0.269
KU-8201	2018	L1	171	176	7.3	10.3	12.3	7.4	5.2	0.5	0.134	35.5	16.6	10.6	8.2	4.6	82.8	18	1.19967	0.272333
KU-8201	2018	L1	170	173	7.5	10.5	12.1	11.6	4.7	0.5	0.092	35.4	16.6	12.2	7.1	4.1	82.9	20	1.187	0.293333
KU-8201	2018	L1	172	174	7.4	8.4	12	11.1	4	0.5	0.095	29	15	9.6	6.9	4.9	72.8	19	1.216	0.288667
KU-8201	2018	L1	170	175	7.5	8.2	12	11	4.6	0.5	0.111	33.2	16.3	11	7.5	4.9	80.4	20	1.16733	0.278667
KU-8223	2018	L1	152	159	8	8	10.6	8.4	5.2	0.5	0.163	44.3	23.8	11.9	8.3	2.5	98.8	19	1.24367	0.291
KU-8223	2018	L1	153	159	8	8.2	11.1	7.9	4.9	0.5	0.156	42.1	23	11.7	8.6	4.1	97.5	19	1.23767	0.281333
KU-8223	2018	L1	153	159	7.5	7.4	11.1	8.1	7.3	0.5	0.159	37.9	19.4	10.4	7.6	NA	82.8	19	1.23433	0.254333
KU-8223	2018	L1	155	159	7.7	8.6	10.5	7.8	NA	NA	NA	27.2	14.3	7.1	8.5	2.1	66.9	17	1.231	0.272333
KU-8223	2018	L1	153	NA	NA	NA	NA	NA	NA	NA	NA	NA	NA	NA	NA	NA	NA	NA	NA	NA
KU-8241	2018	L1	173	181	10.5	8	10.7	9.4	6.4	0.6	0.129	30.4	14.4	10.2	7.4	3.5	76.4	25	1.151	0.249
KU-8241	2018	L1	173	182	10.5	8.7	10.7	9	5.2	0.5	0.129	30.1	14.7	9.7	7.7	4.9	77.6	27	1.149	0.250667
KU-8241	2018	L1	173	182	9.5	8.9	10.4	9.9	5.7	0.55	0.109	25.3	12.4	9.5	7.2	4.7	68.6	21	1.161	0.243667
KU-8241	2018	L1	173	181	11.1	10.3	11.5	10	6.6	0.55	0.132	33.5	18.8	12.2	8.9	3.4	87.9	26	1.17667	0.259667
KU-8241	2018	L1	176	181	10.7	8.4	11.2	10.6	7.2	0.6	0.121	34.4	16.2	11.7	8.4	4.8	86.2	25	1.19433	0.256667
KU-8241	2018	L1	174	182	10.8	9.4	10.8	9.7	6.7	0.6	0.124	31.9	16.1	11.2	7.4	4.4	81.8	21	1.21733	0.241667
KU-8266	2018	L1	172	179	12.9	8.5	15.6	13.4	6.9	0.6	0.128	40.6	19.6	15.3	9.5	3.3	101.2	29	1.27067	0.271667
KU-8266	2018	L1	172	181	12.4	9.1	14	13.8	8	0.65	0.134	33.3	16.8	11.9	7.8	4.2	86.4	29	1.24933	0.262
KU-8266	2018	L1	174	181	10.5	7.5	14.7	12.2	8.7	0.6	0.104	31	17.3	11.5	8	3.4	81.7	24	1.25133	0.24
KU-8266	2018	L1	176	180	12.9	7.5	13.7	10.8	9.9	0.7	0.135	38.6	20	14.9	9.5	2.6	98.5	31	1.21733	0.246333
KU-8266	2018	L1	176	181	10.8	10.5	13.5	12.1	7.8	0.55	0.096	26.9	15.4	11.5	10.1	6.1	80.8	25	1.145	0.233
KU-8266	2018	L1	177	181	11.4	8	13.7	11.4	9.5	0.7	0.103	29.7	16.2	9.7	5.8	1.2	74	26	1.10433	0.247
KU-8267	2018	L1	172	178	12.2	7.2	13	9.3	9.2	0.45	0.149	37.5	18.9	12.8	8.3	2.3	92	35	1.28633	0.297
KU-8267	2018	L1	178	179	11.8	6.8	12.3	9.5	8.6	0.45	0.147	35.6	17.3	13.7	9.4	3.7	91.5	34	1.29233	0.275667
KU-8267	2018	L1	172	179	11.9	5.1	12.2	9.3	9.1	0.4	0.156	35.8	16.5	12.9	7.1	1.2	85.4	35	1.225	0.28
KU-8267	2018	L1	172	184	12.1	7.4	10.6	8.9	8.5	0.45	0.133	28.8	15.4	10.2	7.4	1.6	75.5	30	1.225	0.261
KU-8269	2018	L1	174	181	10.9	7.1	11.7	10.5	10.3	0.5	0.141	32.8	14.7	11.2	6.3	3.7	79.6	27	1.18867	0.282
KU-8269	2018	L1	174	182	9.4	10.3	11.5	10.7	7.9	0.4	0.121	19.5	15.3	10	7.3	5.7	67.2	25	1.12333	0.249333
KU-8269	2018	L1	176	182	9.5	6.8	10.9	10.9	NA	NA	0.121	NA	NA	NA	NA	NA	NA	23	1.181	0.259
KU-8269	2018	L1	174	181	11.3	9.6	12.7	10.8	9.8	0.55	0.116	39.2	17.3	12.3	6.8	4.5	91.4	29	1.21067	0.270667
KU-8269	2018	L1	179	181	10.1	9.3	11.7	11.2	9.7	0.45	0.131	31.7	13.5	9.6	6.3	3.5	74.7	27	1.166	0.267
KU-8269	2018	L1	176	182	10.1	8.5	11.4	10	9.3	0.5	0.116	29.6	13.4	8.7	4.9	1.5	68.2	26	1.18067	0.262667
KU-8276	2018	L1	169	177	11.5	11.3	11.7	9.2	3.7	0.45	0.137	31.8	16.6	11.5	6.6	3.9	81.9	26	1.20967	0.262333
KU-8276	2018	L1	169	178	9.8	11.2	11	9.4	4.3	0.5	0.116	27.6	16	10.1	7.1	5.8	76.4	26	1.172	0.265333
KU-8276	2018	L1	172	179	9.8	9.5	10.5	9.5	5.6	0.45	0.117	22.9	14	8.8	6.7	2.6	64.8	22	1.11833	0.271
KU-8276	2018	L1	172	176	10.7	10.6	11.6	9.5	4.5	0.45	0.123	27	14.5	10.3	6	1.7	70.2	26	1.16767	0.253
KU-8276	2018	L1	173	176	9.3	10.3	11.5	9.6	4.7	0.5	0.091	24.8	13.7	8.6	2.7	NA	59.1	22	1.162	0.272
KU-8276	2018	L1	172	179	9.9	9.3	10.4	9	3.2	0.4	0.11	21.3	12.8	8.8	6	3	61.8	21	1.159	0.269333
KU-8279	2018	L1	177	183	11.2	7.4	12.4	9.4	11.5	0.55	0.145	34.4	19	13.1	10.4	8.3	96.4	31	1.20067	0.293
KU-8279	2018	L1	169	184	10.9	9.5	11.5	9.6	11.8	0.6	0.112	28.1	15.6	11.5	8.8	3	77.9	26	1.118	0.268667
KU-8279	2018	L1	179	184	10	10.3	11.8	9.5	8.5	NA	0.108	24.9	15.4	11.3	7.7	7.4	76.7	27	NA	NA
KU-8279	2018	L1	173	174	9.7	7.6	11.3	10.3	10.6	0.6	0.113	32.5	17.2	13	8.3	5	85.7	25	1.22833	0.293
KU-8279	2018	L1	180	176	8.4	6.8	11.7	10.1	9.4	0.55	0.107	22.8	15	11.5	8.8	6.4	72.9	21	1.20667	0.277333
KU-8279	2018	L1	174	177	7.3	7.2	10.3	10	9.3	0.6	0.078	19.6	13	10.2	7.6	5	62.7	18	1.09167	0.264
KU-8287	2018	L1	178	183	10	5.9	9.7	8	5	0.35	0.105	25.2	18.1	13.3	10	10.7	87.3	28	1.12167	0.240333
KU-8287	2018	L1	179	183	9.2	7.2	9.9	8.5	5.9	0.45	0.09	21.7	17.9	11.9	9.4	9.2	79.3	24	1.096	0.226333
KU-8287	2018	L1	179	183	9.2	5.5	9.6	8.5	7	0.5	0.079	21.6	17.1	11.1	9.4	6.6	75	23	1.09967	0.243333
KU-8287	2018	L1	183	184	10	2.8	9.5	9	7.7	0.6	0.129	29.9	21.8	12.7	8.9	4.1	87.4	25	1.19967	0.272
KU-8287	2018	L1	179	185	8.4	5	9.4	8.6	9.1	0.55	0.098	24.9	17.4	13	9.4	6.5	79.6	22	1.13467	0.254333
KU-8287	2018	L1	183	186	7.9	4.7	9.1	8.8	8	0.5	0.106	23.7	16.5	12.8	8.7	6	75.6	20	1.16633	0.248667
KU-8297	2018	L1	178	182	10.4	5.5	8.2	8.4	6.9	0.4	0.089	19.7	16.6	9.9	7.3	6.3	70.2	25	1.29533	0.257
KU-8297	2018	L1	175	185	8	5.1	7.4	7.5	5	0.3	0.081	19.1	11.5	8.1	7.4	10.2	64.3	18	1.202	0.251667
KU-8297	2018	L1	181	185	7.9	5.8	7.7	8.5	6.3	0.35	0.085	20.6	12.2	8	6.3	6.7	61.7	14	1.28267	0.261667
KU-8297	2018	L1	179	183	10.5	6.4	8	8	7	0.4	0.096	25.6	14.7	9.2	7.3	7.3	74.6	24	1.27667	0.272667
KU-8297	2018	L1	182	184	9.1	4.1	7	7.1	4.8	0.3	0.071	22.4	15.1	9.7	6.5	7.9	70.7	21	1.20133	0.247667
KU-8297	2018	L1	182	186	8	4.5	6.6	8	4.4	0.3	0.076	17.1	11.6	7.5	6.1	12.2	62.5	18	1.22967	0.257
KU-8315	2018	L1	171	179	10.3	4.3	8.9	7.6	6.9	0.4	0.137	43	19.5	11.7	7	NA	91.5	28	1.243	0.259
KU-8315	2018	L1	167	181	9.3	7.8	9.2	8.9	5.9	0.35	0.104	NA	NA	NA	NA	NA	NA	25	1.29033	0.239667
KU-8315	2018	L1	176	181	9.6	7	9	8.3	6.1	0.35	0.117	29.9	19.6	13.3	10.3	5.8	88.5	26	1.22067	0.246667
KU-8315	2018	L1	173	178	11.5	4.2	9.6	7.2	NA	NA	NA	41	17.9	12.6	7.1	2.5	92.6	29	1.32567	0.257333
KU-8315	2018	L1	177	179	10.3	3.7	9.2	7.4	5.3	0.35	0.134	36.1	22.4	13.4	9.8	6	98	28	1.26167	0.269
KU-8315	2018	L1	174	180	9.8	5.7	9.1	8	5.1	0.3	0.091	31	18.9	11.5	8.7	6.4	86.3	28	1.22067	0.254667
KU-8322	2018	L1	184	188	9	3.4	6.2	6.3	7.3	0.45	0.097	17.6	12.2	9.3	5.2	2.2	55.5	29	1.061	0.255
KU-8322	2018	L1	186	188	8.1	2.8	6.1	0.9	5	0.35	0.11	NA	NA	NA	NA	NA	NA	27	1.08233	0.255667
KU-8322	2018	L1	188	190	8.5	3.2	5.6	6	7.5	0.45	0.096	17.9	11.1	9.6	6.7	3.7	57.5	26	1.03033	0.252667
KU-8332	2018	L1	186	190	8	5.4	9.3	9	6.2	0.45	0.105	25.9	13.9	12.1	11.1	8.2	79.2	23	1.18067	0.223667
KU-8332	2018	L1	184	191	8.3	5	8.9	8.6	6.5	0.5	0.104	19.9	13.3	10.6	10.4	5.2	67.7	20	1.129	0.236667
KU-8332	2018	L1	189	194	8.3	6.4	7.6	7	NA	NA	NA	17.2	12.6	9.6	8.4	8.1	64.2	21	NA	NA
KU-8332	2018	L1	188	189	9.5	4.2	9.9	8.5	5.4	0.4	0.109	27.7	14.8	12.3	11.2	10.7	86.2	26	1.188	0.232667
KU-8332	2018	L1	189	192	8	4.5	8.2	8.2	5.2	0.4	0.108	25.7	13.7	9.2	7.8	8.5	72.9	22	1.11233	0.228
KU-8332	2018	L1	188	192	8.3	5.5	8	7.7	7.2	0.6	0.095	22.9	13.1	10.2	7.6	3.2	65.3	21	1.14633	0.227333
KU-8345	2018	L2	181	185	10.8	1.9	4.2	4.6	NA	NA	0.09	22	15.1	13.3	9.3	5.4	75.9	32	1.04033	0.222667
KU-8345	2018	L2	178	186	10	2.3	5.2	6.4	4.2	0.35	0.088	20.5	14.9	10.6	8.8	3.6	68.4	25	1.096	0.225667
KU-8345	2018	L2	182	187	8.9	2.1	6.8	7.5	4.1	0.3	0.085	20.2	14.8	12.4	8.9	5.5	70.7	26	1.08167	0.226
KU-8345	2018	L2	182	184	10.2	1.7	6.2	5.9	3.2	0.3	0.104	25.5	15.5	10	8.1	4.4	73.7	25	1.10167	0.235333
KU-8345	2018	L2	183	186	8.2	2	5.9	6.4	3.7	NA	0.085	19.1	13	9.5	8.4	6.2	64.4	23	1.09	0.216333
KU-8345	2018	L2	183	187	8.4	1.8	5.1	6.1	4.1	0.3	0.085	19.9	14	10.4	8.7	7.4	68.8	27	1.066	0.205
KU-8381	2018	L2	178	182	12.1	3.8	9	10.7	8.8	0.5	0.102	27.5	15.9	11.3	10.1	4.4	81.3	32	1.103	0.225333
KU-8381	2018	L2	176	183	10.7	4.3	9.8	9.5	8	0.5	0.095	22.5	15.6	9.8	8.4	3.3	70.3	28	1.00933	0.215
KU-8381	2018	L2	179	184	9.5	4.3	8.9	8.7	5.3	0.35	0.083	17.5	12.8	7.2	7.6	10.4	65	26	1.009	0.211667
KU-8381	2018	L2	177	182	12.8	5	10	9.8	8	0.5	0.092	27.3	16.3	11.2	10	4.8	82.4	34	1.12	0.224667
KU-8381	2018	L2	178	182	11.9	2	9.7	9.5	7.8	0.5	0.094	28.2	15.1	10.1	8.9	4.4	78.6	32	1.04433	0.221
KU-8381	2018	L2	NA	182	11	4.6	9.6	10.1	8.9	0.5	0.105	24.7	15.8	9.8	9.6	4.7	75.6	31	1.073	0.228667
KU-8404	2018	L1	165	174	12.4	9.5	14	11.8	5.3	0.55	0.148	37.2	15.6	10.9	9.1	5.3	90.5	31	1.36433	0.271333
KU-8404	2018	L1	166	175	9.8	11.2	13.7	12.1	5.5	0.6	0.1	27.3	11.6	8.1	6.9	5.3	69	24	1.161	0.265
KU-8404	2018	L1	169	175	10.1	11.8	13	10.8	5.9	0.6	0.1	28.9	11.5	8.9	7.9	5.4	72.7	26	1.17333	0.257667
KU-8404	2018	L1	166	172	10.4	9.9	13.3	10.8	4.7	0.65	0.128	35.2	13.5	9.5	8.6	5.5	82.7	27	1.27533	0.288
KU-8404	2018	L1	169	174	10.5	9.3	13.2	11.7	4	0.5	0.118	32.9	12.7	9.7	8.8	6.7	81.3	26	1.27	0.288667
KU-8404	2018	L1	168	174	9.6	7.9	12	11	4.5	0.6	0.108	31.2	12.4	9	7.5	6.1	75.8	23	1.256	0.248
KU-8405	2018	L1	168	175	9.2	9.8	12.6	10.5	6.9	0.65	0.099	31.1	13.3	10.8	9	5.8	79.2	24	1.16333	0.261333
KU-8405	2018	L1	167	176	10	12.4	12.7	11.2	6.6	0.6	0.109	34.4	14.3	11.2	9.6	7.4	86.9	26	1.185	0.307333
KU-8405	2018	L1	169	176	10.4	10.5	12.8	10.7	7.6	0.7	0.108	35.6	14.2	11	8.8	4.9	84.9	28	1.16033	0.264
KU-8405	2018	L1	167	175	10.8	10	11.8	11.1	7.6	0.6	0.137	36.3	14	10.9	9.1	6.5	87.6	28	1.24433	0.283333
KU-8405	2018	L1	169	175	10.3	9.4	12.8	11	8.5	0.65	0.135	34.6	14.1	11.3	7.4	3.3	81	26	1.266	0.280333
KU-8405	2018	L1	168	175	10.1	10.8	12.5	10.8	7.1	0.6	0.107	30.2	13.7	10.6	8	5.7	78.3	24	1.213	0.269
KU-8414	2018	L1	169	176	10.4	4	6.7	6.3	5.5	0.55	0.127	28.5	15.9	10.9	6.4	3.2	75.3	28	1.167	0.280333
KU-8414	2018	L1	168	176	10.3	3.1	6.4	6.1	5.3	0.45	0.121	29.9	14.6	10.5	6.3	3.2	74.8	27	1.19067	0.267
KU-8414	2018	L1	169	181	7.6	5.2	7	7.2	5	0.45	0.104	17	11.2	6.4	5.5	3.7	51.4	20	1.15233	0.241667
KU-8414	2018	L1	169	176	9.5	2.7	5.9	6.2	3.1	0.45	0.132	27.7	15.3	10.2	7.9	9	79.6	27	1.203	0.264333
KU-8414	2018	L1	179	176	10.5	2.8	5.8	5.5	5.5	0.5	0.116	27.7	15.7	10.9	6.5	3.9	75.2	28	1.15033	0.265333
KU-8414	2018	L1	169	NA	NA	NA	NA	NA	NA	NA	NA	NA	NA	NA	NA	NA	NA	NA	NA	NA
KU-10603	2018	L2	178	183	9.8	5.2	8.2	6.8	7.7	0.45	0.101	39.8	10.2	8.4	6.6	2.5	77.3	29	1.031	0.213
KU-10603	2018	L2	179	184	9.8	6.6	7.3	6.7	7.9	0.5	0.095	20.1	13.1	8.6	6.7	5.5	63.8	28	1.004	0.197333
KU-10603	2018	L2	179	184	8.6	6.3	8.2	6.7	11	0.6	0.069	19.1	12.1	8.6	7.6	3.8	59.8	24	0.995667	0.196333
KU-10603	2018	L2	179	184	9.3	5.2	7.4	7.2	9.4	0.55	0.104	24	14.4	9.3	8.2	7.1	72.3	29	1.02433	0.201
KU-10603	2018	L2	181	184	9.5	6.1	8.3	6.9	8.9	0.55	0.098	23.1	14.7	9.1	7.3	4.3	68	28	1.06767	0.214667
KU-10603	2018	L2	182	184	8.2	6.1	7.4	6.8	7.7	0.5	0.087	16.8	12.1	9.1	7.6	6.2	60	25	0.977	0.190667
KU-10653	2018	L1	165	173	11.5	8.1	13.2	10.1	6.5	0.65	0.128	35.1	18.1	13.2	8.6	1.8	88.3	29	1.23367	0.295667
KU-10653	2018	L1	170	173	11	6.7	13	10.4	NA	NA	0.117	NA	NA	NA	NA	NA	NA	25	1.19767	0.299667
KU-10653	2018	L1	167	174	9.1	10.1	12.1	16.2	5.4	0.5	0.109	25.2	15.2	10.9	8.7	2.8	71.9	22	1.11867	0.260333
KU-10653	2018	L1	170	175	9.8	7	11.4	9.8	5.1	0.5	0.108	29.1	15.9	12.1	9	4.2	80.1	24	1.18867	0.277
KU-10653	2018	L1	172	176	9.5	9.3	11.9	9.9	7.1	0.6	0.129	36.2	17.5	12.1	8.2	2.4	85.9	24	1.10867	0.298
KU-10653	2018	L1	171	176	9	5.6	11.5	11	5.8	0.55	0.117	32.9	17	11.5	8.5	3.1	82	22	1.14733	0.292
KU-10653	2018	L1	162	169	11.5	7.3	12.4	8.6	5.2	0.4	0.128	32.1	16.4	12	11.5	9.9	93.4	33	1.172	0.285333
KU-10653	2018	L1	163	169	10.5	8.7	12.3	8.8	NA	NA	0.127	28.1	11.8	10.8	8.8	1.8	71.8	29	1.11233	0.276333
KU-10653	2018	L1	164	171	10.6	8.4	11.7	9.7	NA	NA	0.112	26.7	13	10.8	11	5.8	77.9	29	1.09933	0.274
KU-10859	2018	L2	173	180	12.6	1.7	9.5	10.4	3.2	0.4	0.135	31	17.7	10.8	8.7	2.8	83.6	35	1.177	0.251667
KU-10859	2018	L2	173	181	12.4	1.1	7.7	9.2	2.8	0.35	0.115	28.2	17.3	10.7	9.1	2.3	80	36	1.15467	0.231333
KU-10859	2018	L2	174	181	12.5	1.5	7.7	9	5.6	0.55	0.141	33.4	18	10.4	5.7	NA	80	32	1.14433	0.238333
PI427634	2018	L2	164	172	10	3.9	6.5	6.1	5.5	0.6	0.143	36.1	16.7	11.1	8.8	2	84.7	32	1.24567	0.263333
PI427634	2018	L2	163	172	10.1	4	8.4	6.9	7.2	0.7	0.14	37.9	17.2	11.3	5.5	NA	82	29	1.19767	0.254333
PI427634	2018	L2	164	173	8.9	2.4	9	7	5.4	0.55	0.102	29.4	14.3	10.4	7.8	1.9	72.7	27	1.185	0.259667
PI427634	2018	L2	165	171	10	3	8.9	7.5	6.6	0.7	0.136	34.5	15.4	11.1	8	NA	79	32	1.23033	0.285667
PI427634	2018	L2	165	172	9.3	5.5	9.3	6.8	5	0.6	0.129	32.9	15.5	10.1	7.8	1.2	76.8	29	1.2	0.272
PI427634	2018	L2	165	174	9	4.3	9.7	6.6	5.9	0.6	0.121	27.3	12.6	9	6.2	NA	64.1	28	1.14567	0.242667
KU-101-2	2019	L2	191	198	12.3	7.1	7	1.3	14.7	0.75	0.151	41.9	18.9	17.8	14.6	14	119.5	46	1.046	0.242
KU-101-2	2019	L2	192	199	11.9	6.6	7.1	1.9	15.2	0.75	0.134	36.9	16.5	14.3	13	13	105.6	46	0.957	0.224667
KU-101-2	2019	L2	193	199	11.1	7.5	6.3	1.8	12.1	0.65	0.122	36.2	17.3	13.4	11.5	17	106.5	41	1.01833	0.220333
KU-101-2	2019	L2	190	197	11.7	8.4	8	2.2	12.4	0.75	0.139	41.2	19.9	18.2	15.7	9.4	116.1	43	1.05167	0.213
KU-101-2	2019	L2	191	197	11.7	8.4	6.3	1.2	8	0.6	0.134	34.6	19.1	15.1	13.6	12.6	106.7	47	0.967	0.247667
KU-101-2	2019	L2	192	198	10.6	8.5	6.5	1.8	7.9	0.55	0.124	31.2	15.9	14.9	15.8	16.3	104.7	43	0.956	0.203333
KU-101-3	2019	L1	166	174	9.5	6.7	9.4	3.4	9.4	0.8	0.142	48	21.4	13.6	12.1	6.5	111.1	27	1.207	0.299667
KU-101-3	2019	L1	166	174	9.4	7.7	9.4	5.7	7.5	0.5	0.14	44.6	21.5	13.3	9.6	7.3	105.7	26	1.268	0.316667
KU-101-3	2019	L1	167	175	7.9	7.7	8.8	4.2	7.9	0.6	0.136	41.5	18.2	12.6	8.9	7.6	96.7	20	1.22967	0.300333
KU-101-3	2019	L1	166	174	9	7	8.5	4.2	7.5	0.5	0.154	45.1	21.6	14.5	12.5	9.3	112	26	1.22433	0.31
KU-101-3	2019	L1	166	174	9.5	6.9	9.5	5.6	8.7	0.75	0.151	46	20	13.7	13.3	7.2	109.7	28	1.23033	0.321
KU-101-3	2019	L1	167	175	8.5	7.1	8.9	4	6.4	0.5	0.12	40.4	19.9	13.5	12.8	11	106.1	22	1.19033	0.305
KU-1501	2019	L2	189	195	16.1	9.8	12.5	1.2	17.6	0.9	0.166	48.8	21.8	16.3	14.6	9.8	127.4	35	1.282	0.293
KU-1501	2019	L2	190	196	15.7	10.5	9	1.3	19.7	0.9	0.158	46.6	21.6	16.7	13.4	4.5	118.5	37	1.26733	0.288667
KU-1501	2019	L2	191	197	15.8	10	11.5	1.4	10.5	0.75	0.155	41.4	23	14.7	13.4	14.4	122.7	38	1.219	0.277
KU-1501	2019	L2	190	196	17.6	10.6	10.5	2	13	0.7	0.161	40.8	19.5	13.9	14.5	17.8	124.1	37	1.25067	0.303333
KU-1501	2019	L2	191	198	15.5	9.3	11.4	1.9	14.1	0.75	0.158	38.3	19.8	13.2	13.5	6.9	107.2	38	1.14067	0.263
KU-1501	2019	L2	191	198	15	9	11	1.2	15.4	0.8	0.138	32.3	16.7	14.3	13	5.1	96.4	38	1.17033	0.251
KU-1507	2019	L2	191	196	13.8	8.5	11.1	2	9.3	0.75	0.136	42.8	21.3	14.7	14.5	11.8	118.9	40	1.17967	0.253667
KU-1507	2019	L2	191	197	13	7.8	10.2	2.1	5.7	0.5	0.142	39.7	21.9	13.4	13.1	15	116.1	39	1.08767	0.241667
KU-1507	2019	L2	192	197	13	8.6	10.8	2.5	10.3	0.75	0.141	41.8	19.8	14.8	13	7.9	110.3	37	1.143	0.251
KU-1507	2019	L2	179	184	12.7	7.2	11.2	2.5	8	0.7	0.12	38.4	19.7	15	14.5	8.5	108.8	38	1.147	0.25
KU-1507	2019	L2	179	185	12.8	9	11.2	2	9.5	0.7	0.144	42.9	19.9	14.5	15.2	9.8	115.1	37	1.18633	0.267333
KU-1507	2019	L2	181	186	12.7	9.2	11.1	2	7	0.6	0.121	38	19.3	12.5	13.7	10.5	106.7	35	1.149	0.246333
KU-1516	2019	L2	176	182	12.9	9.4	12	3	8.5	0.6	0.15	34.1	17.2	11.7	11	9	95.9	35	1.34733	0.276667
KU-1516	2019	L2	179	183	11.9	10.1	11.8	3.8	11.9	0.7	0.13	23.4	14.9	11.3	6	3.2	70.7	33	1.217	0.291667
KU-1516	2019	L2	182	187	14.1	9.5	9.6	5.5	9.7	0.6	0.114	24.9	15.7	10.9	9.7	6.3	81.6	32	1.14967	0.24
KU-1516	2019	L2	174	179	13.1	10.8	12.9	3.6	10.3	0.7	0.15	38.9	18.7	13.8	10	8.2	102.7	37	1.352	0.279
KU-1516	2019	L2	174	180	12	9.8	13.8	4.7	13.2	0.8	0.144	32.2	17.2	12.3	9.5	6.5	89.7	36	1.228	0.269667
KU-1516	2019	L2	177	182	14.5	11.2	12.5	2.5	12.4	0.75	0.125	32.6	15.4	12.3	8.5	2.3	85.6	31	1.19167	0.229333
KU-3620	2019	L2	183	189	14.4	10.3	11.6	4.8	24.9	0.9	0.201	57.4	26.3	18.2	12.3	NA	NA	38	1.23733	0.305
KU-3620	2019	L2	184	190	13.7	10.5	12.5	3.9	20.6	0.86	0.188	54.6	27.6	15.4	6.2	NA	NA	40	1.24733	0.291667
KU-3620	2019	L2	184	190	13	10	13.5	5.6	20.5	0.9	0.196	53.1	24.8	16.5	8.8	NA	NA	39	1.25933	0.286333
KU-3620	2019	L2	172	178	11.7	8.5	9.7	4.7	14.5	0.75	0.202	53.3	27	16.6	9.8	2.3	120.7	39	1.27633	0.302333
KU-3620	2019	L2	172	178	10.8	9.9	14.9	4.5	14.4	0.75	0.172	49.9	24.7	16.2	11.3	4	116.9	36	1.29	0.284333
KU-3620	2019	L2	173	178	13.1	9	13	6.5	13.6	0.75	0.16	44.2	21.4	13.3	9.3	3.2	104.5	35	1.16933	0.281667
KU-3630	2019	L2	186	194	12.7	6.2	6.6	2.9	18.4	0.7	0.151	45.5	19.7	14.2	12	15.5	119.6	43	1.03333	0.241
KU-3630	2019	L2	186	194	13.7	5	7	3.8	15.3	0.6	0.159	48.4	18.7	14.8	13.4	11.6	120.6	44	0.996667	0.237667
KU-3630	2019	L2	186	195	12.7	6.4	6.1	2.3	18.3	0.7	0.152	46.7	17.8	13.9	12.7	14	117.8	43	0.973667	0.219
KU-3630	2019	L2	183	192	13.1	7.5	6.9	3.1	16.5	0.8	0.182	52.5	21.4	15	12.8	14.8	129.6	44	1.04333	0.241333
KU-3630	2019	L2	185	194	12.8	7	7.2	1.2	16.5	0.8	0.169	49.1	19.5	12.5	10.6	6.2	110.7	43	0.973667	0.223333
KU-3630	2019	L2	186	196	13.5	6.2	7.3	2.5	16.6	0.7	0.157	50.1	16.8	13.4	10.4	9.4	113.6	43	0.971	0.219667
KU-3646	2019	L1	179	185	13.5	12.8	13.7	9	14.5	0.9	0.174	45.6	24.8	16.8	14.2	7.7	122.6	35	1.26633	0.33
KU-3646	2019	L1	181	186	11.9	12.5	13.5	8.1	9.7	0.7	0.146	42.7	23.8	18	15.5	10.3	122.2	33	1.27067	0.324333
KU-3646	2019	L1	182	186	11.6	13	12.5	10.2	11.6	0.8	0.155	39.3	23.1	17	13.7	5.4	110.1	31	1.20267	0.309667
KU-3646	2019	L1	180	186	12.5	11	12.5	11.4	8.2	0.65	0.157	39.9	22.5	16.8	14.4	16.7	122.8	35	1.20767	0.324
KU-3646	2019	L1	182	186	11.3	11.5	12.6	8.2	8.9	0.6	0.154	37.5	23.2	15.8	14.2	17.4	119.4	33	1.22867	0.323
KU-3646	2019	L1	184	189	9.6	10.4	10.7	8.5	6.9	0.55	0.129	36	20.3	16.5	15.4	16.3	114.1	28	1.185	0.301333
KU-8001	2019	L1	163	172	10.5	7.2	7.4	2.3	11.9	0.8	0.157	39.5	18.4	13	7.3	2.3	91	28	1.21733	0.323
KU-8001	2019	L1	164	174	8.9	5.7	6.8	2.3	8	0.6	0.127	36.4	16.3	13.5	10.7	9.7	95.5	26	1.171	0.326333
KU-8001	2019	L1	164	174	9.3	6	7	2.2	10.5	0.7	0.136	35.1	16.3	10	8.3	4	83	27	1.155	0.311
KU-8001	2019	L1	161	169	10.5	7.2	8.2	3.2	10.4	0.75	0.144	40.6	20.7	14.4	11.7	5.6	103.5	28	1.22	0.334
KU-8001	2019	L1	162	170	10.4	6.7	8	2.9	10.9	0.7	0.152	38.3	18.9	12.6	10	7.1	97.3	28	1.19933	0.328333
KU-8001	2019	L1	163	172	9.4	6.7	7.3	2.6	10.5	0.65	0.134	35	18	12.3	10.8	5.1	90.6	27	1.194	0.338
KU-8111	2019	L2	166	176	10.4	6.5	8	1.5	18.4	1.05	0.182	42.8	20.8	13.2	8.9	NA	NA	32	1.27233	0.295
KU-8111	2019	L2	168	177	8.6	6.8	7	2.1	15.5	0.9	0.153	34.5	15.4	9.3	7.8	1.9	77.5	28	1.26033	0.286333
KU-8111	2019	L2	168	177	8.8	6.9	6.8	2.4	15.9	0.9	0.122	29.8	14.1	10.5	9.4	2.2	74.8	30	1.232	0.271667
KU-8111	2019	L2	166	176	10.5	6.5	8.2	2.5	17.9	1	0.175	44.6	22.2	15.6	11.4	2.6	106.9	34	1.34733	0.319
KU-8111	2019	L2	166	176	10.2	6	7.1	2.6	11.1	0.75	0.153	41.4	21.9	14	14.3	7.8	109.6	34	1.31833	0.304333
KU-8111	2019	L2	167	177	9.8	6.3	6.7	2.1	11.2	0.75	0.153	40.2	20.9	14.7	12.9	9.6	108.1	32	1.276	0.297333
KU-8116	2019	L1	164	175	10.4	8.5	10.4	2.7	6.1	0.65	0.163	43.8	22.8	14.7	13.7	8.7	114.1	26	1.28133	0.334333
KU-8116	2019	L1	165	175	9.3	8.8	9.6	4.8	8.4	0.8	0.169	44.9	15	12.9	10.5	6.2	98.8	24	1.21633	0.318667
KU-8116	2019	L1	165	176	9.7	8.9	10.8	3.8	8.4	0.8	0.156	43.5	16.5	12.6	11.8	7.5	101.6	27	1.20633	0.323
KU-8116	2019	L1	164	175	9.7	8.5	9.9	3.5	8	0.8	0.153	43.8	16.4	12.8	11.3	5.6	99.6	25	1.214	0.32
KU-8116	2019	L1	165	175	9	9.5	10.5	3.5	9.4	0.8	0.157	46.4	17.9	12.7	9.5	6.5	102	23	1.23533	0.342
KU-8116	2019	L1	165	176	9.3	8.7	10.5	5.7	8	0.8	0.163	43.6	16.9	12.5	11	8.3	101.6	26	1.26033	0.319667
KU-8120	2019	L1	173	180	9.8	8.8	9.9	5.3	10	0.65	0.122	28.8	14	11.9	10.6	6	81.1	26	1.18733	0.308
KU-8120	2019	L1	174	180	9.9	9.9	9.3	7.5	10.2	0.65	0.119	23.5	12.5	10.6	8.3	6.5	71.3	26	1.16967	0.294333
KU-8120	2019	L1	174	183	9.2	9.7	10.3	5.2	13.5	0.7	0.121	29.2	14.4	11.9	10	4.5	79.2	25	1.22833	0.279
KU-8120	2019	L1	168	178	11.3	9.2	9.3	5.5	7.5	0.5	0.151	35	17.9	12.3	9.7	5.9	92.1	29	1.29667	0.311
KU-8120	2019	L1	168	178	11.3	8.1	8.1	4.1	8.6	0.65	0.132	34.1	16.9	13.4	11.6	8.1	95.4	29	1.264	0.300667
KU-8120	2019	L1	169	179	10.7	8.1	8.8	5.8	9.9	0.7	0.136	32.8	14	12.5	11.7	8.4	90.1	27	1.25267	0.311
KU-8122	2019	L1	174	180	10	9.5	10.5	3.9	19.1	0.85	0.159	51.3	23.6	15.5	9.7	6	116.1	28	1.31567	0.312333
KU-8122	2019	L1	174	180	9.7	10	11.8	9.7	19.7	0.9	0.165	51.2	23.2	15	10	4	113.1	26	1.31033	0.294
KU-8122	2019	L1	176	182	10.6	9.5	11.4	7.1	21.8	0.9	0.176	56.4	25.5	16.2	9.2	4.3	122.2	28	1.39467	0.307
KU-8122	2019	L1	158	164	10.8	11.2	11.2	5.8	25.6	1	0.186	59.8	28.8	17.5	8.4	1.1	126.4	27	1.36433	0.301667
KU-8122	2019	L1	160	166	10.1	11	12	5.1	24.2	0.9	0.176	58.4	25.8	18.5	8.9	2	123.7	26	1.35033	0.316667
KU-8122	2019	L1	162	168	10.1	9.8	10.2	4.2	15.5	0.8	0.179	54.8	26.3	13.5	10.5	5	120.2	28	1.35367	0.296333
KU-8125	2019	L1	175	183	13.3	11	12.9	3.5	17.2	1	0.185	47	24.8	14.5	13.8	6.8	120.2	35	1.357	0.321667
KU-8125	2019	L1	176	184	13.5	10	13.2	3.8	15.2	1	0.188	48.2	24.8	15.5	14.6	11	127.6	36	1.37033	0.347667
KU-8125	2019	L1	176	184	12.3	10.7	12.9	6.1	14.8	0.9	0.178	45.3	24.4	14.7	12.8	8.2	117.7	34	1.34833	0.324667
KU-8125	2019	L1	164	171	12.7	11	12.5	2.5	9.1	0.7	0.191	45.8	27.7	16.4	13	12.9	128.5	33	1.39567	0.363667
KU-8125	2019	L1	164	171	12.3	10.4	12.5	3.7	16.1	1	0.192	47.7	23.7	14.9	13.7	5.3	117.6	32	1.371	0.356
KU-8125	2019	L1	165	172	12.3	9.7	12.5	4.8	10.5	0.8	0.175	41.4	23.4	15.1	13.9	13.1	119.2	33	1.396	0.366
KU-8136	2019	L1	170	179	13	9	10.7	4.9	14.8	0.95	0.163	35	18.4	13.6	7.5	1.7	89.2	31	1.32533	0.353667
KU-8136	2019	L1	173	181	11.5	9	11	4	11.2	0.8	0.153	34.5	19.4	12.8	7.7	5.1	91	29	1.35167	0.313
KU-8136	2019	L1	175	181	10.9	8.5	10	2.1	16.7	1.1	0.191	32	16.1	10.5	5.8	1.7	77	26	1.31667	0.334667
KU-8136	2019	L1	162	169	11.1	8.7	10.9	7.2	13.2	0.9	0.161	38.7	19.5	11.9	5.3	0.6	87.1	27	1.337	0.325333
KU-8136	2019	L1	165	171	10	8.3	9.7	6.1	14.5	0.9	0.147	32.4	16.9	11.3	5.6	0.7	76.9	25	1.245	0.282667
KU-8136	2019	L1	175	178	8.3	9.8	10.6	5.1	10.8	0.65	0.12	25	11.9	6.9	5.5	0.7	58.3	19	1.27467	0.31
KU-8139	2019	L1	172	179	10.4	10.7	12.7	9.6	10	0.7	0.135	32.9	18.7	12.9	9.8	6.8	91.5	27	1.276	0.321
KU-8139	2019	L1	173	179	10	10.7	11.7	9.2	11.5	0.85	0.138	34.4	17.5	12.8	9	4.3	88	26	1.22	0.298
KU-8139	2019	L1	173	179	10.7	11.2	12.8	10	13.3	0.9	0.152	34.3	17.4	13.5	8.5	3.5	87.9	25	1.26833	0.317333
KU-8139	2019	L1	170	179	10.4	10.8	13	9.5	10.5	0.75	0.161	38.3	22.3	14.8	11.4	4.9	102.1	24	1.28167	0.314667
KU-8139	2019	L1	172	179	10	11.5	13.8	8.5	12.2	0.8	0.141	38.5	20.8	12.5	8.2	3.5	93.5	25	1.275	0.301333
KU-8139	2019	L1	173	179	10.9	9.9	12	9.4	14.7	0.95	0.131	33.3	17.7	12.7	6.3	4	84.9	23	1.26167	0.315667
KU-8143	2019	L1	195	199	8.6	7	8.7	4.9	11.4	0.5	0.13	25.3	14.3	8.8	6.1	6.3	69.4	26	1.063	0.273333
KU-8143	2019	L1	195	199	8.2	9.9	10.8	3.8	16	0.85	0.137	33.5	12.7	8.4	4.5	6.2	73.5	24	1.14833	0.286
KU-8143	2019	L1	196	190	8.6	8.9	9.7	4.6	15.7	0.8	0.141	37.7	14.8	8.4	4.4	2.4	76.3	24	1.14	0.292
KU-8162	2019	L1	179	187	10.5	6	5.6	2.6	11.8	0.8	0.19	41.2	19.8	14.3	11.6	7.7	105.1	34	1.16833	0.294333
KU-8162	2019	L1	180	187	10.4	6.1	6.4	2.6	14.8	0.9	0.188	43.8	21	14.2	8.7	3.5	101.6	31	1.12933	0.323333
KU-8162	2019	L1	180	187	9.9	5.9	5.8	3.8	14.1	0.9	0.172	39.2	20.2	13.4	9.2	1.8	93.7	31	1.13067	0.3
KU-8162	2019	L1	179	187	10	5.7	6.7	2.8	13	0.85	0.188	42.1	19.8	13.6	11.2	3.5	100.2	30	1.15867	0.322
KU-8162	2019	L1	180	189	9.6	5.7	6.6	2.7	9.9	0.7	0.171	40.2	18.8	13.7	9.9	6	98.2	31	1.16333	0.304
KU-8162	2019	L1	182	189	9.2	6	6.7	3.4	10.9	0.8	0.176	40.7	18.3	13.2	9.1	4.5	95	29	1.138	0.296667
KU-8186	2019	L1	178	186	10	10.1	12	3.6	11.2	0.65	0.172	38.1	12.8	13.6	9.7	15.9	100.1	33	1.209	0.308333
KU-8186	2019	L1	179	187	9.6	10.1	11.2	4.3	10.5	0.7	0.166	42.6	17.4	11.2	7.9	12.2	100.9	30	1.20067	0.272667
KU-8186	2019	L1	179	187	11.1	9.8	11.7	7.7	11.7	0.75	0.178	35.3	10.8	12.9	9	12.2	91.3	33	1.25433	0.297333
KU-8186	2019	L1	180	187	9.7	11.3	13.4	6.1	9.9	0.6	0.174	40.3	14.1	13.3	11	14.3	102.7	31	1.205	0.318667
KU-8186	2019	L1	181	188	8.3	10.5	13	3.9	8.9	0.55	0.163	48.7	20.4	12.4	10	12.2	112	27	1.23133	0.326333
KU-8186	2019	L1	181	188	8.2	12.6	13.8	5	11.6	0.65	0.151	46.7	16.9	13.2	9.2	6.2	100.4	26	1.23833	0.305667
KU-8201	2019	L1	181	185	7.4	8.8	8.8	6.7	5.7	0.55	0.114	17.5	15.1	9.9	6.7	7.6	64.2	21	1.25167	0.301667
KU-8201	2019	L1	183	186	6.9	8.8	9.4	5.8	6.7	0.6	0.129	28.5	12.7	8.4	5.2	4.7	66.4	21	1.25	0.298667
KU-8201	2019	L1	185	188	7.2	8.2	8.2	4.6	7.5	0.65	0.151	20.8	11	8.2	6.8	7.2	61.2	20	1.259	0.279667
KU-8201	2019	L1	181	185	6.9	9.9	9.9	3.1	6.2	0.65	0.131	29.4	12.7	9.1	5.4	2.5	66	19	1.28733	0.300333
KU-8201	2019	L1	181	186	7.4	8.5	9.1	6	8.3	0.6	0.127	19	11.4	8.4	5.2	2.7	54.1	22	1.22933	0.297667
KU-8201	2019	L1	183	187	7.1	8.8	9.8	4.9	8.8	0.65	0.152	26.2	14.1	7.9	4.5	2.1	61.9	20	1.28167	0.293667
KU-8223	2019	L1	162	169	9.8	6.3	10.1	6.3	9	0.8	0.166	43.4	25.6	16.9	12.6	4.6	112.9	26	1.33467	0.346
KU-8223	2019	L1	162	169	10.6	7.3	10.9	6.8	9.5	0.8	0.164	46.7	26.2	16.5	11.9	3.2	115.1	27	1.32933	0.352333
KU-8223	2019	L1	162	169	8.8	7.5	9.7	5.5	9.5	0.75	0.143	38.9	22.6	15.6	11.1	3.2	100.2	24	1.25333	0.320333
KU-8223	2019	L1	162	169	9.5	7	9.6	7.6	11.5	0.9	0.162	40.6	23.1	17.1	13.1	2.7	106.1	26	1.27167	0.336
KU-8223	2019	L1	162	169	9.8	7.2	9.8	7.2	12.2	0.9	0.137	40.2	23.3	17.1	11.3	1.8	103.5	26	1.248	0.341
KU-8223	2019	L1	163	169	9.6	6.9	9.6	6.8	11.4	0.9	0.154	36.2	22.2	16.2	12.2	1.2	97.6	26	1.243	0.324333
KU-8241	2019	L1	183	189	11	8.4	9.5	4.7	8.5	0.7	0.149	32.1	17.8	12.1	9.7	4.9	87.6	31	1.19433	0.269
KU-8241	2019	L1	184	190	10.5	8.7	10	4.9	7.5	0.6	0.126	32.6	16.9	12.1	9.2	3.5	84.8	30	1.21933	0.282
KU-8241	2019	L1	188	193	9.9	8.7	8.9	3.2	6.5	0.5	0.126	30.8	14.6	11	10.1	6	82.4	26	1.18833	0.272333
KU-8241	2019	L1	177	187	12.1	8	9.7	5.1	9.6	0.8	0.181	37.3	19.8	12.5	9.1	4.8	95.6	30	1.23567	0.301
KU-8241	2019	L1	183	190	10.4	8.1	9.3	4	6.8	0.6	0.151	29.7	16.7	9.5	9.4	10.7	86.4	28	1.25933	0.276667
KU-8241	2019	L1	184	190	11.4	8.5	9.2	4.7	7.9	0.7	0.167	29.5	17.9	10.1	8.3	6.3	83.5	31	1.19567	0.265
KU-8266	2019	L1	180	187	14.8	12.3	15.7	3.6	13.3	1	0.182	45.9	24	15.6	12.3	4.3	116.9	38	1.356	0.309333
KU-8266	2019	L1	180	187	13.6	12.6	14.5	3.6	11.6	0.9	0.171	42.8	21.5	16.1	14.7	6.8	115.5	36	1.337	0.292667
KU-8266	2019	L1	181	188	13.3	11.3	14	4.2	11.9	0.9	0.154	40.9	21.3	15.3	12.4	2.3	105.5	37	1.34833	0.299
KU-8266	2019	L1	183	NA	NA	NA	NA	NA	NA	NA	NA	NA	NA	NA	NA	NA	NA	NA	NA	NA
KU-8266	2019	L1	187	NA	NA	NA	NA	NA	NA	NA	NA	NA	NA	NA	NA	NA	NA	NA	NA	NA
KU-8266	2019	L1	NA	NA	NA	NA	NA	NA	NA	NA	NA	NA	NA	NA	NA	NA	NA	NA	NA	NA
KU-8269	2019	L1	180	186	12.8	10.1	11.9	6.5	18.2	1	0.186	49.3	22.4	13.4	9.5	2	109.4	37	1.19767	0.317333
KU-8269	2019	L1	182	189	11.2	9.2	10.5	4.6	15.7	0.9	0.181	46	20.1	11.6	8.2	3.5	100.6	33	1.18233	0.287333
KU-8269	2019	L1	183	189	9.4	10.2	10.9	5.7	14.5	0.45	0.162	44.5	16	11.5	7.3	2.8	91.5	26	1.15733	0.286667
KU-8269	2019	L1	183	189	10.1	8.9	10	7.9	13	0.7	0.161	35.6	17	10.3	8.9	9	90.9	34	1.13333	0.279
KU-8269	2019	L1	183	189	10.2	9	10.2	6.7	12.8	0.8	0.157	39.3	17.5	11.3	7.5	6.5	92.3	30	1.185	0.276667
KU-8269	2019	L1	184	189	11.2	9.7	10.5	5	19.4	1	0.149	37	18.2	10.7	6.9	2.5	86.5	32	1.16	0.285
KU-8279	2019	L1	186	192	12.8	7	12.2	4.7	21	1	0.206	62.6	25.7	17.9	14.8	4.8	138.6	40	1.32267	0.309
KU-8279	2019	L1	186	193	12.4	7.4	11.2	4.9	18	0.9	0.196	59.9	25.8	17.4	13.2	4.9	133.6	37	1.29467	0.297667
KU-8279	2019	L1	186	193	12.2	8.5	12.3	2.1	16.1	0.9	0.199	59.3	24.4	17.9	14.3	6.9	135	38	1.32633	0.303333
KU-8279	2019	L1	187	194	12.5	7.2	11.5	4.9	20	0.95	0.188	62.2	20.3	16.3	12.2	5.6	129.1	36	1.297	0.312
KU-8279	2019	L1	189	195	11.9	7.7	11	3.2	20	0.9	0.193	54.2	19.3	15.8	11.5	7	119.7	36	1.28067	0.308333
KU-8279	2019	L1	189	195	11	8.8	9.8	4	15.5	0.9	0.156	43.6	16.5	14.3	10.8	9.2	105.4	34	1.2	0.298667
KU-8287	2019	L1	183	189	10.9	9.2	10.5	5.4	10.1	0.8	0.157	40.4	21.1	15.7	10.1	3.8	102	33	1.232	0.296333
KU-8287	2019	L1	185	190	10.4	8.7	9.7	4.2	6.9	0.6	0.153	35.6	19.3	13.8	11	6.7	96.8	34	1.214	0.290667
KU-8287	2019	L1	186	190	8.5	8.7	9.5	2.3	6.7	0.6	0.132	39.7	21.8	12.7	12.2	8.5	103.4	28	1.169	0.264
KU-8287	2019	L1	185	190	9.8	8.9	9.9	3.8	7.8	0.65	0.164	39.5	21.8	13.9	10.4	5	100.4	32	1.18967	0.293667
KU-8287	2019	L1	186	191	9.1	8.4	8.1	3.1	7.4	0.65	0.156	40.8	20.5	13.3	10.3	5.5	99.5	30	1.083	0.268667
KU-8287	2019	L1	188	191	9.2	8.7	9.5	2.4	8.4	0.65	0.149	40.9	20.1	12.9	9.8	4	96.9	30	1.1495	0.275667
KU-8297	2019	L1	186	193	14	6.3	8.2	2.5	12.6	0.7	0.177	54.9	26.4	17.7	13.6	9.8	136.4	38	1.36267	0.317
KU-8297	2019	L1	186	195	13.8	7	8	2.5	15	0.7	0.178	50.2	19.7	16.7	12.4	7.8	120.6	36	1.35167	0.292667
KU-8297	2019	L1	189	195	11.2	8.1	6.7	3.2	10.4	0.55	0.123	40.3	19.8	14.8	13.7	9.3	109.1	31	1.25567	0.261667
KU-8297	2019	L1	173	181	14.2	8.6	8.9	3.2	13.5	0.75	0.159	58.4	26.6	18.8	12.9	6.5	137.4	36	1.36833	0.311
KU-8297	2019	L1	174	181	13.6	7	8.2	2.1	12.9	0.7	0.151	50.7	24.8	18.9	11.3	4.3	123.6	35	1.33467	0.308
KU-8297	2019	L1	174	181	13.2	7.9	8	3.2	13.5	0.7	0.154	48.2	22.1	18.1	11.8	6	119.4	34	1.32733	0.285333
KU-8315	2019	L1	185	190	10.6	7.3	8.1	1.8	8.7	0.6	0.14	40.7	20.8	15.7	10.5	9.5	107.8	32	1.18867	0.280667
KU-8315	2019	L1	185	190	10.6	7.6	8.5	1.5	8.3	0.6	0.143	42.6	21	14.6	10.7	9.3	108.8	32	1.238	0.286333
KU-8315	2019	L1	186	190	10.5	7.6	8.9	0.6	10.3	0.7	0.124	41.9	20.3	13.3	9.3	5.3	100.6	32	1.248	0.284333
KU-8315	2019	L1	184	189	11.1	8.4	8.5	0.9	8.8	0.6	0.152	42.1	22.5	16.3	11.3	13.5	116.8	35	1.27633	0.293667
KU-8315	2019	L1	186	190	10.2	7.1	7	1.7	7.2	0.5	0.131	34.5	20.4	12.4	9.9	11.3	98.7	34	1.21167	0.266667
KU-8315	2019	L1	187	191	10.3	7.9	8	2	7.5	0.55	0.13	36.6	20.4	14.9	11.6	12.5	106.3	31	1.18333	0.266667
KU-8322	2019	L1	172	177	11.2	7.6	8	1.8	10.5	0.7	0.153	45.5	19.5	14.3	10.2	10.7	111.4	35	1.3	0.317333
KU-8322	2019	L1	173	178	11.4	6.3	7.2	2.4	13.6	0.8	0.152	45.1	19.9	13.7	9.6	4.2	103.9	36	1.22267	0.318667
KU-8322	2019	L1	174	180	12.6	6.4	7.3	1.6	10.2	0.7	0.16	44.1	21.2	14.3	8.2	6.5	106.9	39	1.27033	0.324
KU-8322	2019	L1	172	177	13.7	6.6	7.3	2.4	10	0.7	0.173	45.6	22.5	15.8	11.3	9.5	118.4	39	1.297	0.334333
KU-8322	2019	L1	172	178	12.1	7	6.3	2.5	9.7	0.7	0.159	42.5	19.1	12.8	8.7	11.4	106.6	37	1.274	0.304667
KU-8322	2019	L1	173	178	11.3	6.9	7.3	2.1	9.8	0.7	0.141	35.6	17.1	10.2	7.7	10.5	92.4	35	1.295	0.308
KU-8332	2019	L1	187	191	10.8	8.7	8.8	3.5	14.5	0.7	0.138	33.9	16.7	12.1	8.7	5.4	87.6	30	1.17567	0.314
KU-8332	2019	L1	NA	NA	NA	NA	NA	NA	NA	NA	NA	NA	NA	NA	NA	NA	NA	NA	NA	NA
KU-8332	2019	L1	NA	NA	NA	NA	NA	NA	NA	NA	NA	NA	NA	NA	NA	NA	NA	NA	NA	NA
KU-8332	2019	L1	199	204	10.6	7.5	6.7	2.4	19.5	0.7	0.128	43.2	15.7	12.3	8.9	6.3	97	31	1.19433	0.240667
KU-8332	2019	L1	200	204	10.7	7.2	5.6	3.2	19.2	0.7	0.123	24.8	14	10.9	6.5	7.5	74.4	29	1.19933	0.253667
KU-8332	2019	L1	204	209	9.2	6.9	5.8	2	19.8	0.75	0.14	36.7	15.5	10.2	5.3	3.5	80.4	25	1.18567	0.245333
KU-8345	2019	L2	196	200	12	4	2.5	1.1	12.2	0.6	0.127	30.4	15.4	11.5	9.8	5.5	84.6	38	1.13767	0.253333
KU-8345	2019	L2	196	200	12.7	5.6	3	1.4	16	0.65	0.118	24.3	14.3	16.3	11.5	2	81.1	37	1.12233	0.262333
KU-8345	2019	L2	196	201	10	5.6	2.1	1.4	15.3	0.6	0.109	24.9	11.5	11.2	7.7	2.2	67.5	31	1.04767	0.239667
KU-8381	2019	L2	189	194	13.1	7.7	7.4	1.9	10.3	0.7	0.161	43.8	21	14.4	12.9	8.9	114.1	41	1.07633	0.246333
KU-8381	2019	L2	189	194	12.1	6.4	8	2.4	8.9	0.7	0.149	39.5	19.5	12.6	12	13.1	108.8	40	1.08667	0.25
KU-8381	2019	L2	190	196	11.7	7.1	8.1	3.4	7.2	0.55	0.125	37.1	19.9	13.1	11	15.2	108	38	1.126	0.235667
KU-8381	2019	L2	174	180	13.1	8.9	7.5	2.3	8.3	0.6	0.147	44.7	21.8	15.7	13.7	15.2	124.2	39	1.21333	0.272667
KU-8381	2019	L2	176	180	13.3	8	9.4	2.4	12.3	0.8	0.169	50.2	20.7	15.3	11.4	7	117.9	39	1.164	0.272333
KU-8381	2019	L2	176	181	11.4	7.6	9.2	3.7	7.7	0.55	0.152	46.7	21.7	14.5	11.8	18	124.1	36	1.13967	0.259667
KU-8404	2019	L1	177	184	11.4	11	13.2	4.7	18.5	1.15	0.189	51.2	20.5	13.2	9.2	2.6	108.1	31	1.24767	0.323667
KU-8404	2019	L1	177	185	11.2	11.6	12.6	5.5	17.8	1.2	0.207	50	20.4	13.8	11.2	3.2	109.8	32	1.224	0.327333
KU-8404	2019	L1	179	186	10.5	11.5	13	3.5	18.4	1	0.175	46.6	19.9	13.1	11.1	2.1	103.3	31	1.19633	0.301
KU-8404	2019	L1	179	186	12	11.8	14	5.1	22.1	1.2	0.194	51.5	21.8	14.1	8.9	3	111.3	34	1.24833	0.313
KU-8404	2019	L1	180	187	10.6	11.9	13.5	6.5	21.9	1.2	0.192	47.8	18.9	11.7	8.2	3.2	100.4	30	1.21967	0.313
KU-8404	2019	L1	192	197	11.1	10.5	13.1	3.5	17.5	0.95	0.164	46.2	16.6	13.1	10.8	4	101.8	30	1.302	0.298
KU-8405	2019	L1	184	190	10.2	9.9	10.6	4.1	14.7	0.85	0.152	32.7	14.4	8.5	6.8	2.9	75.5	29	1.24067	0.298
KU-8405	2019	L1	185	191	10.7	10	9.1	4.9	15.4	0.75	0.141	30.1	13.1	8.3	5.1	3.8	71.1	31	1.242	0.31
KU-8405	2019	L1	185	191	10.4	8.5	8.9	4.7	15.3	0.8	0.124	26.6	13.1	7.3	5.7	4.5	67.6	31	1.202	0.292
KU-8414	2019	L1	179	185	10.9	7.9	7.9	3.2	13.3	0.75	0.159	49.6	14.8	13.1	13	13	114.4	34	1.24633	0.3
KU-8414	2019	L1	180	186	10.4	6.9	6.4	3	11.7	0.75	0.16	41.2	20	13.5	10.5	8.2	103.8	32	1.21667	0.306333
KU-8414	2019	L1	180	186	10.6	8	7.5	2.7	14.2	0.9	0.15	40.6	13.8	13.3	11.8	7.7	97.8	31	NA	NA
KU-10603	2019	L2	189	194	11.8	6.3	7.1	2.4	15.5	0.85	0.156	38.8	19	12.2	11.7	15.2	108.7	41	1.18733	0.246667
KU-10603	2019	L2	189	195	11.7	7.2	7.1	3.3	16.1	0.9	0.15	38.8	18.6	12.1	11.6	8.5	101.3	42	1.24133	0.257333
KU-10603	2019	L2	189	195	10.7	7.6	7.8	2.8	14	0.8	0.135	34.4	16	12.5	11.3	14	98.9	39	1.20233	0.240667
KU-10603	2019	L2	187	193	12.4	5.6	7.8	2	12.1	0.8	0.155	39.3	17.8	13.9	13.1	10.7	107.2	41	1.14933	0.26
KU-10603	2019	L2	187	193	11.8	7	7.1	2.2	18.8	1	0.124	38.1	17	12.2	11.8	14.4	105.3	40	1.10533	0.223
KU-10603	2019	L2	188	193	11.2	6.5	7.6	2.4	13.8	0.8	0.13	33.9	15.9	14.4	12.4	4.8	92.6	38	1.11567	0.235333
KU-10653	2019	L1	NA	NA	NA	NA	NA	NA	12.9	0.7	0.136	NA	NA	NA	NA	NA	NA	NA	NA	NA
KU-10653	2019	L1	NA	NA	NA	NA	NA	NA	21.7	0.7	0.159	NA	NA	NA	NA	NA	NA	NA	NA	NA
KU-10653	2019	L1	NA	NA	NA	NA	NA	NA	15.6	0.65	0.143	NA	NA	NA	NA	NA	NA	NA	NA	NA
KU-10653	2019	L1	192	196	9.6	9.2	11.2	3.4	NA	NA	NA	38.9	14.2	10.3	7	4.2	84.2	27	1.21667	0.291
KU-10653	2019	L1	195	201	10.2	8.8	9.1	3.1	NA	NA	NA	44.6	18.6	11.7	9.2	2.4	96.7	28	1.16867	0.278
KU-10653	2019	L1	202	206	9.7	9.5	12.8	3.5	NA	NA	NA	31.8	13.2	6.3	3.2	1.4	65.6	23	1.301	0.316
KU-10830	2019	L2	187	192	11.1	7.5	8.1	1.6	NA	NA	0.129	17.4	13.4	13	10.4	10.5	75.8	NA	NA	NA
KU-10830	2019	L2	189	193	8.8	7.7	8.7	1.5	18.1	0.4	0.079	18.3	9.2	9.6	7.5	3.3	56.7	NA	NA	NA
KU-10830	2019	L2	195	NA	NA	NA	NA	NA	NA	NA	NA	NA	NA	NA	NA	NA	NA	NA	NA	NA
KU-10859	2019	L2	184	189	8.3	9.4	10.1	5	13.4	0.8	0.124	31.5	14.8	11.5	9.8	5.4	81.3	25	1.34133	0.296
KU-10859	2019	L2	184	189	7.7	9.3	10.2	5	11.8	0.7	0.113	28.6	14.7	11.8	8.6	4.3	75.7	22	1.3665	0.3015
KU-10859	2019	L2	185	189	8.4	9.8	10.3	3.2	15.9	0.9	0.118	30.4	14	10.8	7.5	1.5	72.6	24	1.325	0.277667
KU-10859	2019	L2	181	187	9.4	9.5	10.4	6.7	11.1	0.8	0.14	35	17.6	12.8	9.4	8.3	92.5	27	1.33133	0.291
KU-10859	2019	L2	182	187	10.9	9.9	10.1	6.3	9.7	0.85	0.125	32.4	16	11.8	8.5	6.5	86.1	30	1.34167	0.299
KU-10859	2019	L2	182	188	10.1	10.2	10.3	3.7	10.3	0.8	0.142	38.8	19.5	11.7	7.5	6.9	94.5	29	1.42367	0.299
PI427634	2019	L2	178	186	11.1	7.2	8.7	4.2	15.2	0.9	0.17	40.7	19.2	10.2	5.2	0.2	86.6	35	1.18433	0.268667
PI427634	2019	L2	179	186	9.9	8.5	7.9	4.5	15.8	0.9	0.166	38	18.9	10.2	7	NA	NA	32	1.17633	0.275333
PI427634	2019	L2	180	187	9.1	7.8	8.4	4.9	13.5	0.9	0.139	37.4	18.3	10.2	6.3	NA	NA	NA	1.18333	0.264333
PI427634	2019	L2	176	184	11.5	8.5	8.6	2.5	11.8	0.8	0.169	40.7	19.8	12.8	10.2	5	100	38	1.23667	0.277667
PI427634	2019	L2	178	186	9.8	7.9	8.4	3.2	10.6	0.8	0.154	35.9	20.3	11.4	8.7	6.2	92.3	34	1.16833	0.264
PI427634	2019	L2	179	186	10	8.2	8.8	4.5	9.9	0.75	0.14	36.8	20.4	13	8.4	4.5	93.1	34	1.22233	0.280667
KU-8267	2019	L1	183	189	11.3	9.3	10.6	1.9	14.5	0.8	0.184	46.6	21.1	13.8	8.8	2.3	103.9	37	1.357	0.307333
KU-8267	2019	L1	185	190	10	10.2	10.5	2.7	14.2	0.7	0.176	47.8	18.6	11.9	9.6	3.8	101.7	33	1.276	0.288
KU-8267	2019	L1	186	191	9.6	8.6	10	1.5	12.4	0.65	0.162	46.1	17.5	12.4	8.3	3.5	97.4	35	1.242	0.273333
KU-8267	2019	L1	NA	NA	11.3	8.3	9.2	2.7	12.8	0.7	0.182	36.7	16.5	12.8	8.5	2.4	88.2	39	1.242	0.279333
KU-8267	2019	L1	NA	NA	9.6	7.7	7.3	3.8	13.4	0.7	0.143	38	15.4	11.1	7.1	2.1	83.3	36	1.205	0.271
KU-8267	2019	L1	NA	NA	9.8	7.8	6.8	2.7	14	0.7	0.145	34.8	14.3	9.2	6.8	1.8	76.7	35	1.17633	0.271
KU-8276	2019	L1	183	189	13.4	9.5	12.4	4.9	11.8	0.8	0.193	43.5	24	15.4	10.5	3.2	110	35	1.38	0.309
KU-8276	2019	L1	183	189	12.9	8.8	12	3.7	10.1	0.75	0.166	38.8	22.3	14.3	9.2	2.5	100	35	1.313	0.311
KU-8276	2019	L1	186	191	11.1	8.8	9.7	3.5	6.9	0.55	0.137	34.7	20.3	14.6	8.4	7.4	96.5	31	1.21533	0.289667
KU-8276	2019	L1	185	190	11.7	9.6	11.6	2.6	11.2	0.8	0.147	36.6	15.6	7.6	7.5	1.7	80.7	32	1.21633	0.292
KU-8276	2019	L1	186	192	12.5	9	10	3.9	11.3	0.8	0.162	38	18.3	11.3	6.6	1.2	87.9	33	1.21833	0.298
KU-8276	2019	L1	188	193	11.7	9	10.5	3.6	10.5	0.7	0.144	33.5	16.7	14.2	7.4	1.8	85.3	30	1.21533	0.294333

## Sheet: Grains of synthetic hexaploids
Table S5-3 Raw data of five grain-reated traits in synthetic hexaploids
accession	genome	Lineage	Grain area size (mm2)	Grain perimeter length (mm)	Grain length (mm)	Grain width (mm)	Grain circularity	Thermal time of 600℃ days
Ldn/KU-101-2	AABBAmAm	L2	13.6537	19.8206	8.62604	2.16865	0.436744	30.4167
Ldn/KU-101-2	AABBAmAm	L2	13.3147	19.3452	8.43733	2.19133	0.44709	30.4167
Ldn/KU-101-2	AABBAmAm	L2	13.7632	19.7137	8.74313	2.05152	0.445033	30.4167
Ldn/KU-101-2	AABBAmAm	L2	10.4795	17.2792	7.57469	1.7324	0.441065	30.4167
Ldn/KU-101-2	AABBAmAm	L2	10.2253	15.9515	6.8969	1.90517	0.504986	30.4167
Ldn/KU-101-2	AABBAmAm	L2	12.0966	19.476	8.63872	1.91626	0.40075	30.4167
Ldn/KU-101-2	AABBAmAm	L2	12.3367	17.7834	7.78434	2.19937	0.490207	30.4167
Ldn/KU-101-2	AABBAmAm	L2	12.8028	19.5337	8.36715	2.05152	0.421644	30.4167
Ldn/KU-101-2	AABBAmAm	L2	13.9291	20.2383	8.95185	2.15231	0.427352	30.4167
Ldn/KU-101-2	AABBAmAm	L2	15.2743	21.8817	9.52587	2.14244	0.400877	30.4167
Ldn/KU-101-2	AABBAmAm	L2	15.7016	20.7833	9.22573	2.3798	0.456799	30.4167
Ldn/KU-101-2	AABBAmAm	L2	10.8855	15.9719	6.85428	2.20578	0.536222	30.4167
Ldn/KU-101-2	AABBAmAm	L2	11.3481	18.9718	8.47074	1.63164	0.3962	30.4167
Ldn/KU-101-2	AABBAmAm	L2	11.4081	17.6357	7.78434	2.02031	0.460932	30.4167
Ldn/KU-101-2	AABBAmAm	L2	9.20839	16.1027	7.13445	1.72423	0.446267	30.4167
Ldn/KU-101-2	AABBAmAm	L2	12.2272	18.308	8.02026	2.05152	0.458414	30.4167
Ldn/KU-101-2	AABBAmAm	L2	13.0287	17.9226	7.80247	2.32425	0.509694	30.4167
Ldn/KU-101-2	AABBAmAm	L2	9.68505	16.685	7.32058	1.78658	0.43718	30.4167
Ldn/KU-101-2	AABBAmAm	L2	12.4391	18.1807	7.96593	2.31817	0.472909	30.4167
Ldn/KU-101-2	AABBAmAm	L2	10.3347	16.0416	7.02523	2.10084	0.50468	30.4167
Ldn/KU-101-2	AABBAmAm	L2	10.0417	18.0211	8.01806	1.81793	0.388556	30.4167
Ldn/KU-101-2	AABBAmAm	L2	15.2073	19.931	8.80751	2.57231	0.481065	30.4167
Ldn/KU-101-2	AABBAmAm	L2	9.95339	16.9396	7.45251	1.9181	0.43589	30.4167
Ldn/KU-101-2	AABBAmAm	L2	10.6137	16.9838	7.55789	1.843	0.462385	30.4167
Ldn/KU-101-2	AABBAmAm	L2	10.4053	16.9634	7.4563	1.96897	0.4544	30.4167
Ldn/KU-101-2	AABBAmAm	L2	9.49439	16.4881	7.25322	1.843	0.438871	30.4167
Ldn/KU-101-2	AABBAmAm	L2	8.40336	16.9142	7.51056	1.36797	0.369113	30.4167
Ldn/KU-101-2	AABBAmAm	L2	8.96123	17.488	7.82235	1.49618	0.36821	30.4167
Ldn/KU-101-2	AABBAmAm	L2	8.534	16.0127	7.07731	1.60546	0.418247	30.4167
Ldn/KU-101-2	AABBAmAm	L2	7.91611	15.9227	7.0433	1.44577	0.392363	30.4167
Ldn/KU-101-2	AABBAmAm	L2	9.57206	17.6645	7.81558	1.56312	0.385487	30.4167
Ldn/KU-101-2	AABBAmAm	L2	8.07146	16.2012	7.13445	1.54494	0.386429	30.4167
Ldn/KU-101-2	AABBAmAm	L2	7.95495	16.3081	7.20193	1.44577	0.375874	30.4167
Ldn/KU-101-2	AABBAmAm	L2	8.26213	16.4965	7.22884	1.44577	0.38152	30.4167
Ldn/KU-101-2	AABBAmAm	L2	8.33274	16.6765	7.36817	1.48671	0.376518	30.4167
Ldn/KU-101-2	AABBAmAm	L2	8.3504	16.4016	7.49078	1.4261	0.390073	30.4167
Ldn/KU-101-2	AABBAmAm	L2	8.73879	16.4304	7.41498	1.43104	0.406785	30.4167
Ldn/KU-101-2	AABBAmAm	L2	8.60109	16.9311	7.5373	1.58554	0.377044	30.4167
Ldn/KU-101-2	AABBAmAm	L2	11.1362	17.9634	7.90497	1.78262	0.433681	30.4167
Ldn/KU-101-2	AABBAmAm	L2	9.65327	17.2911	7.78616	1.66378	0.40573	30.4167
Ldn/KU-101-2	AABBAmAm	L2	8.85531	17.3488	7.68069	1.49618	0.369721	30.4167
Ldn/KU-101-2	AABBAmAm	L2	8.19151	17.2504	7.68069	1.32869	0.345922	30.4167
Ldn/KU-101-2	AABBAmAm	L2	6.87805	14.5374	6.3533	1.44577	0.40898	30.4167
Ldn/KU-101-2	AABBAmAm	L2	7.11814	15.2504	6.73581	1.43104	0.384602	30.4167
Ldn/KU-101-2	AABBAmAm	L2	9.73095	15.685	6.85428	2.08735	0.497044	30.4167
Ldn/KU-101-2	AABBAmAm	L2	11.2316	17.05	7.43781	1.95998	0.485516	30.4167
Ldn/KU-101-2	AABBAmAm	L2	10.7725	17.7342	7.82235	1.78658	0.430434	30.4167
Ldn/KU-101-2	AABBAmAm	L2	11.0691	17.8615	7.78616	1.9346	0.436003	30.4167
Ldn/KU-101-2	AABBAmAm	L2	12.718	17.8699	7.7857	2.26267	0.500479	30.4167
Ldn/KU-101-2	AABBAmAm	L2	10.1758	17.7426	7.76618	1.7984	0.406205	30.4167
Ldn/KU-101-3	AABBAmAm	L1	13.5831	21.9717	9.82619	1.90517	0.353575	31
Ldn/KU-101-3	AABBAmAm	L1	11.8106	20.9106	9.37116	1.70155	0.339431	31
Ldn/KU-101-3	AABBAmAm	L1	16.4501	22.5167	10.1022	2.43697	0.407728	31
Ldn/KU-101-3	AABBAmAm	L1	12.7251	21.8817	9.68722	1.66378	0.333972	31
Ldn/KU-101-3	AABBAmAm	L1	12.425	21.0786	8.97745	1.78262	0.351415	31
Ldn/KU-101-3	AABBAmAm	L1	15.5709	20.9717	9.34437	2.26111	0.444894	31
Ldn/KU-101-3	AABBAmAm	L1	13.6784	21.2502	9.54364	2.0238	0.380645	31
Ldn/KU-101-3	AABBAmAm	L1	12.9369	20.3979	9.07018	1.85065	0.390724	31
Ldn/KU-101-3	AABBAmAm	L1	13.35	21.4555	9.47048	1.90517	0.36443	31
Ldn/KU-101-3	AABBAmAm	L1	13.0429	19.6441	8.69494	1.86585	0.424737	31
Ldn/KU-101-3	AABBAmAm	L1	12.0578	19.4387	8.67624	1.72423	0.400997	31
Ldn/KU-101-3	AABBAmAm	L1	14.8648	21.3079	9.38359	2.03424	0.411423	31
Ldn/KU-101-3	AABBAmAm	L1	14.5117	22.3908	9.85202	1.9181	0.363737	31
Ldn/KU-101-3	AABBAmAm	L1	17.7706	21.009	9.17007	2.73594	0.505943	31
Ldn/KU-101-3	AABBAmAm	L1	17.2904	20.9971	9.15195	2.52241	0.492832	31
Ldn/KU-101-3	AABBAmAm	L1	13.3748	19.2672	8.25499	2.15231	0.452752	31
Ldn/KU-101-3	AABBAmAm	L1	13.5795	21.2263	9.16313	1.81793	0.378745	31
Ldn/KU-101-3	AABBAmAm	L1	15.4827	21.3859	9.42863	2.28596	0.425402	31
Ldn/KU-101-3	AABBAmAm	L1	14.9071	21.0582	9.20619	2.19133	0.422436	31
Ldn/KU-101-3	AABBAmAm	L1	15.1578	21.554	9.46302	2.20578	0.410007	31
Ldn/KU-101-3	AABBAmAm	L1	15.8922	21.374	9.2437	2.33638	0.437144	31
Ldn/KU-101-3	AABBAmAm	L1	14.7836	22.267	9.88601	1.86585	0.374683	31
Ldn/KU-101-3	AABBAmAm	L1	13.6502	20.6933	9.05148	2.0238	0.400581	31
Ldn/KU-101-3	AABBAmAm	L1	17.6824	22.2466	9.68576	2.61451	0.448974	31
Ldn/KU-101-3	AABBAmAm	L1	14.4728	22.4351	9.7479	1.96178	0.361333	31
Ldn/KU-101-3	AABBAmAm	L1	18.9146	23.0546	9.92166	2.51821	0.447189	31
Ldn/KU-101-3	AABBAmAm	L1	18.6957	22.3774	9.95328	2.67987	0.469171	31
Ldn/KU-101-3	AABBAmAm	L1	12.4567	19.3199	8.68844	1.90517	0.419378	31
Ldn/KU-101-3	AABBAmAm	L1	16.9621	20.7629	9.17007	2.4985	0.49444	31
Ldn/KU-101-3	AABBAmAm	L1	12.8769	20.1687	8.88732	2.08735	0.397802	31
Ldn/KU-101-3	AABBAmAm	L1	13.0923	20.3691	9.15079	1.90146	0.396537	31
Ldn/KU-101-3	AABBAmAm	L1	16.15	22.0209	9.63789	2.14244	0.418516	31
Ldn/KU-101-3	AABBAmAm	L1	16.4254	21.4471	9.5684	2.25799	0.448734	31
Ldn/KU-101-3	AABBAmAm	L1	14.6882	20.9478	9.06707	2.16865	0.420631	31
Ldn/KU-101-3	AABBAmAm	L1	20.4611	22.4351	9.7265	2.80853	0.510838	31
Ldn/KU-101-3	AABBAmAm	L1	15.9876	22.0905	9.819	2.26111	0.4117	31
Ldn/KU-101-3	AABBAmAm	L1	18.2685	22.5251	9.98905	2.43697	0.452458	31
Ldn/KU-101-3	AABBAmAm	L1	19.6914	23.0209	10.0507	2.61721	0.466921	31
Ldn/KU-101-3	AABBAmAm	L1	15.1296	21.1602	9.41776	2.16865	0.424618	31
Ldn/KU-101-3	AABBAmAm	L1	17.9048	23.2347	10.2899	2.33487	0.41678	31
Ldn/KU-101-3	AABBAmAm	L1	16.1994	20.4725	8.8495	2.26267	0.485701	31
Ldn/KU-101-3	AABBAmAm	L1	11.5776	17.4149	7.39543	2.21855	0.479716	31
Ldn/KU-101-3	AABBAmAm	L1	20.8848	22.5912	9.7479	3.03104	0.514234	31
Ldn/KU-101-3	AABBAmAm	L1	21.2273	25.0581	10.9324	2.69039	0.424825	31
Ldn/KU-101-3	AABBAmAm	L1	18.897	22.9597	10.0816	2.50696	0.450474	31
Ldn/KU-101-3	AABBAmAm	L1	17.0433	22.2094	9.88172	2.3798	0.434201	31
Ldn/KU-101-3	AABBAmAm	L1	17.8271	23.6524	10.3944	2.15231	0.400445	31
Ldn/KU-101-3	AABBAmAm	L1	17.3646	22.6524	9.84485	2.27046	0.425252	31
Ldn/KU-101-3	AABBAmAm	L1	18.1661	24.3654	10.7684	2.26111	0.384525	31
Ldn/KU-101-3	AABBAmAm	L1	20.0763	23.8696	10.4232	2.4715	0.442793	31
Ldn/KU-1501	AABBAmAm	L2	14.7377	20.919	9.09467	2.07548	0.423211	30.5833
Ldn/KU-1501	AABBAmAm	L2	12.0789	20.4232	8.97902	1.77269	0.363906	30.5833
Ldn/KU-1501	AABBAmAm	L2	11.7365	20.1075	8.81192	1.68067	0.36478	30.5833
Ldn/KU-1501	AABBAmAm	L2	9.7027	18.4557	8.07117	1.49618	0.357967	30.5833
Ldn/KU-1501	AABBAmAm	L2	11.5846	20.2502	9.09623	1.72423	0.355003	30.5833
Ldn/KU-1501	AABBAmAm	L2	9.6109	17.4353	7.64475	1.70155	0.397296	30.5833
Ldn/KU-1501	AABBAmAm	L2	13.4595	20.7102	9.18276	1.9181	0.394341	30.5833
Ldn/KU-1501	AABBAmAm	L2	13.004	19.8614	8.68844	1.96178	0.414256	30.5833
Ldn/KU-1501	AABBAmAm	L2	10.9773	19.1891	8.38359	1.843	0.374626	30.5833
Ldn/KU-1501	AABBAmAm	L2	14.4305	21.4675	9.51919	1.90517	0.393485	30.5833
Ldn/KU-1501	AABBAmAm	L2	8.19504	15.9431	7.06082	1.56312	0.40515	30.5833
Ldn/KU-1501	AABBAmAm	L2	10.5854	19.3487	8.61785	1.54494	0.355315	30.5833
Ldn/KU-1501	AABBAmAm	L2	10.8538	18.7053	8.38738	1.7984	0.389817	30.5833
Ldn/KU-1501	AABBAmAm	L2	11.793	18.5253	8.23058	1.95998	0.43182	30.5833
Ldn/KU-1501	AABBAmAm	L2	16.0582	21.9801	9.66387	1.98326	0.417682	30.5833
Ldn/KU-1501	AABBAmAm	L2	10.6419	18.398	8.15819	1.66802	0.395083	30.5833
Ldn/KU-1501	AABBAmAm	L2	9.22251	17.8242	7.92994	1.43104	0.364788	30.5833
Ldn/KU-1501	AABBAmAm	L2	10.5007	17.8938	7.93306	1.74863	0.412119	30.5833
Ldn/KU-1501	AABBAmAm	L2	11.3445	18.4761	8.13695	1.91626	0.417617	30.5833
Ldn/KU-1501	AABBAmAm	L2	17.6082	21.6236	9.51511	2.4543	0.473227	30.5833
Ldn/KU-1501	AABBAmAm	L2	12.7322	19.9514	8.79748	2.08058	0.401944	30.5833
Ldn/KU-1501	AABBAmAm	L2	11.4752	18.9022	8.36039	1.85065	0.403594	30.5833
Ldn/KU-1501	AABBAmAm	L2	14.3246	21.2347	9.32622	2.00451	0.399206	30.5833
Ldn/KU-1501	AABBAmAm	L2	11.3904	19.0991	8.26995	1.843	0.392396	30.5833
Ldn/KU-1501	AABBAmAm	L2	18.0672	22.6728	9.95009	2.57231	0.441664	30.5833
Ldn/KU-1501	AABBAmAm	L2	13.0923	19.5168	8.55659	2.08058	0.431926	30.5833
Ldn/KU-1501	AABBAmAm	L2	13.0252	18.7137	8.11827	2.05152	0.467384	30.5833
Ldn/KU-1501	AABBAmAm	L2	13.4277	21.0498	9.25324	2.03424	0.380818	30.5833
Ldn/KU-1501	AABBAmAm	L2	10.8326	18.0211	8.00086	1.86585	0.41916	30.5833
Ldn/KU-1501	AABBAmAm	L2	11.3163	19.6068	8.75645	1.61423	0.369914	30.5833
Ldn/KU-1501	AABBAmAm	L2	12.9617	18.4184	8.08471	2.19937	0.48014	30.5833
Ldn/KU-1501	AABBAmAm	L2	9.49792	18.1722	8.20006	1.4261	0.361427	30.5833
Ldn/KU-1501	AABBAmAm	L2	11.1857	19.1975	8.48365	1.70155	0.381399	30.5833
Ldn/KU-1501	AABBAmAm	L2	14.2433	21.7424	9.70033	1.86585	0.378621	30.5833
Ldn/KU-1501	AABBAmAm	L2	13.629	19.6033	8.439	2.21855	0.445672	30.5833
Ldn/KU-1501	AABBAmAm	L2	12.4108	20.3895	9.21194	1.843	0.375146	30.5833
Ldn/KU-1501	AABBAmAm	L2	10.3277	18.6272	8.27678	1.66802	0.374038	30.5833
Ldn/KU-1501	AABBAmAm	L2	13.8479	19.7545	8.82313	2.08735	0.445926	30.5833
Ldn/KU-1501	AABBAmAm	L2	10.5395	18.9852	8.28701	1.65527	0.367451	30.5833
Ldn/KU-1501	AABBAmAm	L2	12.259	20.727	9.10399	1.7324	0.358584	30.5833
Ldn/KU-1501	AABBAmAm	L2	11.5246	18.0499	7.90184	2.00451	0.444515	30.5833
Ldn/KU-1501	AABBAmAm	L2	10.4477	17.9022	7.78616	1.63164	0.409653	30.5833
Ldn/KU-1501	AABBAmAm	L2	8.48457	17.9022	7.97213	1.32869	0.332679	30.5833
Ldn/KU-1501	AABBAmAm	L2	12.7427	19.5083	8.68275	1.843	0.420758	30.5833
Ldn/KU-1501	AABBAmAm	L2	13.1841	19.4183	8.58624	2.0238	0.439376	30.5833
Ldn/KU-1501	AABBAmAm	L2	12.9899	19.8733	8.83353	2.08735	0.413309	30.5833
Ldn/KU-1501	AABBAmAm	L2	11.8247	17.9718	7.92994	2.0238	0.460061	30.5833
Ldn/KU-1501	AABBAmAm	L2	14.1798	21.0174	9.16313	2.10084	0.403385	30.5833
Ldn/KU-1501	AABBAmAm	L2	15.751	20.3079	8.98846	2.4985	0.479941	30.5833
Ldn/KU-1501	AABBAmAm	L2	11.0374	18.8902	8.29723	1.88842	0.388687	30.5833
Ldn/KU-1507	AABBAmAm	L2	8.09265	17.2384	7.66965	1.28272	0.342221	30.4444
Ldn/KU-1507	AABBAmAm	L2	9.18367	16.5289	7.43353	1.66802	0.422416	30.4444
Ldn/KU-1507	AABBAmAm	L2	9.81569	18.9718	8.26952	1.68067	0.342699	30.4444
Ldn/KU-1507	AABBAmAm	L2	9.21898	17.9887	7.9424	1.54265	0.358007	30.4444
Ldn/KU-1507	AABBAmAm	L2	9.37434	18.0415	8.03389	1.49618	0.361915	30.4444
Ldn/KU-1507	AABBAmAm	L2	10.942	19.5829	8.64934	1.58554	0.358553	30.4444
Ldn/KU-1507	AABBAmAm	L2	7.77134	17.8565	8.15819	1.19434	0.306276	30.4444
Ldn/KU-1507	AABBAmAm	L2	11.0444	18.2876	8.04136	1.86585	0.414992	30.4444
Ldn/KU-1507	AABBAmAm	L2	12.0048	18.943	8.44527	1.96178	0.420406	30.4444
Ldn/KU-1507	AABBAmAm	L2	9.1519	18.1026	7.99424	1.43104	0.350944	30.4444
Ldn/KU-1507	AABBAmAm	L2	10.0099	19.201	8.61621	1.48671	0.341185	30.4444
Ldn/KU-1507	AABBAmAm	L2	10.3806	19.3199	8.67624	1.60546	0.349481	30.4444
Ldn/KU-1507	AABBAmAm	L2	10.8326	17.7257	7.90497	2.02031	0.433245	30.4444
Ldn/KU-1507	AABBAmAm	L2	8.248	17.865	8.03258	1.24925	0.324754	30.4444
Ldn/KU-1507	AABBAmAm	L2	9.81922	19.4387	8.75927	1.31265	0.326551	30.4444
Ldn/KU-1507	AABBAmAm	L2	11.6164	19.2503	8.66199	1.85065	0.39392	30.4444
Ldn/KU-1507	AABBAmAm	L2	8.86237	17.5984	7.97036	1.48671	0.359593	30.4444
Ldn/KU-1507	AABBAmAm	L2	10.5148	19.4591	8.80149	1.60546	0.348951	30.4444
Ldn/KU-1507	AABBAmAm	L2	9.0495	18.4303	8.439	1.31265	0.334787	30.4444
Ldn/KU-1507	AABBAmAm	L2	10.8608	19.2383	8.5537	1.70155	0.368755	30.4444
Ldn/KU-1507	AABBAmAm	L2	9.49792	17.8361	8.10304	1.5495	0.375178	30.4444
Ldn/KU-1507	AABBAmAm	L2	11.8636	20.7798	9.05733	1.69114	0.345258	30.4444
Ldn/KU-1507	AABBAmAm	L2	11.2775	18.3284	8.20609	1.86585	0.421865	30.4444
Ldn/KU-1507	AABBAmAm	L2	8.6823	15.7462	7.06082	1.68067	0.440041	30.4444
Ldn/KU-1507	AABBAmAm	L2	9.09187	18.6153	8.25499	1.43104	0.329704	30.4444
Ldn/KU-1507	AABBAmAm	L2	9.39199	16.6069	7.34946	1.66802	0.427946	30.4444
Ldn/KU-1507	AABBAmAm	L2	11.5564	20.1279	8.95382	1.61642	0.358456	30.4444
Ldn/KU-1507	AABBAmAm	L2	8.49869	17.7173	8.0273	1.36797	0.340227	30.4444
Ldn/KU-1507	AABBAmAm	L2	11.3869	19.7918	8.78664	1.63164	0.365298	30.4444
Ldn/KU-1507	AABBAmAm	L2	12.3649	19.6849	8.69575	1.78658	0.400994	30.4444
Ldn/KU-1507	AABBAmAm	L2	12.3332	20.1398	8.91113	1.85065	0.382096	30.4444
Ldn/KU-1507	AABBAmAm	L2	10.656	19.656	8.80751	1.49618	0.346588	30.4444
Ldn/KU-1507	AABBAmAm	L2	9.01419	18.4641	8.20308	1.355	0.332262	30.4444
Ldn/KU-1507	AABBAmAm	L2	7.05812	15.3812	6.95248	1.36797	0.374901	30.4444
Ldn/KU-1507	AABBAmAm	L2	10.9526	18.6526	8.23058	1.81793	0.395595	30.4444
Ldn/KU-1507	AABBAmAm	L2	11.7612	18.2215	8.10304	2.0238	0.445137	30.4444
Ldn/KU-1507	AABBAmAm	L2	11.5317	18.9838	8.49737	1.72423	0.402104	30.4444
Ldn/KU-1507	AABBAmAm	L2	11.2351	17.7546	7.84444	1.96178	0.447885	30.4444
Ldn/KU-1507	AABBAmAm	L2	12.2979	19.0738	8.67868	1.96178	0.424783	30.4444
Ldn/KU-1507	AABBAmAm	L2	10.8396	18.2995	8.10304	1.66802	0.406765	30.4444
Ldn/KU-1507	AABBAmAm	L2	7.48535	16.8207	7.44445	1.24074	0.332455	30.4444
Ldn/KU-1507	AABBAmAm	L2	13.5972	19.5949	8.72372	2.10084	0.445016	30.4444
Ldn/KU-1507	AABBAmAm	L2	12.7781	19.7052	8.72737	1.91626	0.413534	30.4444
Ldn/KU-1507	AABBAmAm	L2	12.1566	19.7172	8.98217	1.66802	0.392946	30.4444
Ldn/KU-1507	AABBAmAm	L2	14.5505	18.7833	8.13435	2.30748	0.518254	30.4444
Ldn/KU-1507	AABBAmAm	L2	10.6949	18.5168	8.14606	1.72423	0.391969	30.4444
Ldn/KU-1507	AABBAmAm	L2	11.288	19.6068	8.79748	1.60546	0.368991	30.4444
Ldn/KU-1507	AABBAmAm	L2	11.8459	19.3979	8.62399	1.81793	0.39561	30.4444
Ldn/KU-1507	AABBAmAm	L2	12.6121	20.2706	9.09623	1.843	0.385712	30.4444
Ldn/KU-1507	AABBAmAm	L2	9.0954	17.3896	7.81151	1.49618	0.377967	30.4444
Ldn/KU-1516	AABBAmAm	L2	15.3979	21.5251	9.56397	2.10084	0.417618	30.1667
Ldn/KU-1516	AABBAmAm	L2	13.9432	21.189	9.46339	2.03424	0.390258	30.1667
Ldn/KU-1516	AABBAmAm	L2	10.5607	18.3199	8.15169	1.68067	0.395417	30.1667
Ldn/KU-1516	AABBAmAm	L2	16.6125	22.997	9.86098	2.19133	0.394734	30.1667
Ldn/KU-1516	AABBAmAm	L2	14.6988	20.1687	8.82313	2.38868	0.454086	30.1667
Ldn/KU-1516	AABBAmAm	L2	15.4403	23.2058	10.0454	1.81793	0.360306	30.1667
Ldn/KU-1516	AABBAmAm	L2	16.2065	20.7917	9.02922	2.38868	0.471106	30.1667
Ldn/KU-1516	AABBAmAm	L2	14.3457	20.0414	8.89844	2.15231	0.448826	30.1667
Ldn/KU-1516	AABBAmAm	L2	14.833	20.0702	8.85548	2.37683	0.462737	30.1667
Ldn/KU-1516	AABBAmAm	L2	12.7039	19.6441	8.68966	2.03424	0.413698	30.1667
Ldn/KU-1516	AABBAmAm	L2	12.8098	21.0294	9.32281	1.81793	0.363999	30.1667
Ldn/KU-1516	AABBAmAm	L2	18.904	21.3655	9.27649	2.79341	0.5204	30.1667
Ldn/KU-1516	AABBAmAm	L2	7.19229	16.8242	7.51291	1.21195	0.319306	30.1667
Ldn/KU-1516	AABBAmAm	L2	12.1001	19.9021	8.92894	1.86585	0.383884	30.1667
Ldn/KU-1516	AABBAmAm	L2	11.2316	18.8818	8.41386	1.9346	0.395879	30.1667
Ldn/KU-1516	AABBAmAm	L2	10.935	18.5049	8.18066	1.70155	0.401286	30.1667
Ldn/KU-1516	AABBAmAm	L2	11.4752	18.4676	8.27507	1.74863	0.422813	30.1667
Ldn/KU-1516	AABBAmAm	L2	12.884	19.3283	8.53221	2.03424	0.433382	30.1667
Ldn/KU-1516	AABBAmAm	L2	9.63915	18.5084	8.20781	1.48671	0.353599	30.1667
Ldn/KU-1516	AABBAmAm	L2	14.3563	21.0821	9.47942	1.90517	0.405905	30.1667
Ldn/KU-1516	AABBAmAm	L2	15.1013	21.7628	9.63313	2.10084	0.400677	30.1667
Ldn/KU-1516	AABBAmAm	L2	14.1021	19.9106	8.79186	2.16865	0.447019	30.1667
Ldn/KU-1516	AABBAmAm	L2	13.0817	20.5864	9.14732	1.85065	0.387896	30.1667
Ldn/KU-1516	AABBAmAm	L2	13.3253	21.4759	9.58315	1.9346	0.363065	30.1667
Ldn/KU-1516	AABBAmAm	L2	12.2378	20.0906	8.80711	1.72423	0.381003	30.1667
Ldn/KU-1516	AABBAmAm	L2	13.1453	20.2263	8.92222	1.9181	0.40378	30.1667
Ldn/KU-1516	AABBAmAm	L2	8.98948	17.2792	7.64891	1.56312	0.378353	30.1667
Ldn/KU-1516	AABBAmAm	L2	11.1786	17.2792	7.65121	1.91626	0.47049	30.1667
Ldn/KU-1516	AABBAmAm	L2	11.1857	17.8361	7.97036	1.843	0.441846	30.1667
Ldn/KU-1516	AABBAmAm	L2	11.0091	18.2588	8.07117	1.7984	0.414973	30.1667
Ldn/KU-1516	AABBAmAm	L2	12.3861	19.2503	8.66199	1.91626	0.420022	30.1667
Ldn/KU-1516	AABBAmAm	L2	12.0825	19.3776	8.57719	1.85065	0.40436	30.1667
Ldn/KU-1516	AABBAmAm	L2	13.7208	20.6356	9.215	2.0238	0.404907	30.1667
Ldn/KU-1516	AABBAmAm	L2	10.8961	17.9346	8.04838	1.78658	0.425696	30.1667
Ldn/KU-1516	AABBAmAm	L2	10.9279	18.5864	8.21383	1.90517	0.397515	30.1667
Ldn/KU-1516	AABBAmAm	L2	9.33197	18.4592	8.33247	1.36797	0.344159	30.1667
Ldn/KU-1516	AABBAmAm	L2	12.2308	18.7749	8.37853	1.90146	0.436022	30.1667
Ldn/KU-1516	AABBAmAm	L2	13.0181	20.0414	8.91113	1.91626	0.40729	30.1667
Ldn/KU-1516	AABBAmAm	L2	11.0091	19.8002	8.62604	1.63164	0.352877	30.1667
Ldn/KU-1516	AABBAmAm	L2	10.2676	19.0414	8.40336	1.44577	0.355862	30.1667
Ldn/KU-1516	AABBAmAm	L2	11.1115	18.9922	8.45112	1.66802	0.387108	30.1667
Ldn/KU-1516	AABBAmAm	L2	9.41671	17.8326	7.78298	1.61423	0.372116	30.1667
Ldn/KU-1516	AABBAmAm	L2	12.1813	19.1399	8.47074	1.86585	0.417856	30.1667
Ldn/KU-1516	AABBAmAm	L2	11.2986	20.7509	9.11484	1.56312	0.329732	30.1667
Ldn/KU-1516	AABBAmAm	L2	11.7788	20.8205	9.07602	1.63164	0.34145	30.1667
Ldn/KU-1516	AABBAmAm	L2	9.73801	17.6561	7.79522	1.60546	0.392546	30.1667
Ldn/KU-1516	AABBAmAm	L2	14.2751	20.8121	9.05148	2.14244	0.41415	30.1667
Ldn/KU-1516	AABBAmAm	L2	10.3806	18.2588	7.92103	1.60546	0.391283	30.1667
Ldn/KU-1516	AABBAmAm	L2	16.0511	21.9513	9.7479	2.19937	0.418596	30.1667
Ldn/KU-1516	AABBAmAm	L2	10.6666	19.9021	8.7512	1.43104	0.338405	30.1667
Ldn/KU-3620	AABBAmAm	L2	11.0444	18.1891	8.03389	1.7984	0.419496	31
Ldn/KU-3620	AABBAmAm	L2	11.3657	17.4965	7.63042	1.86585	0.466558	31
Ldn/KU-3620	AABBAmAm	L2	9.21898	17.1027	7.66735	1.54494	0.396063	31
Ldn/KU-3620	AABBAmAm	L2	9.7133	18.308	7.97656	1.60546	0.364163	31
Ldn/KU-3620	AABBAmAm	L2	11.4328	18.5949	8.13435	1.81793	0.415504	31
Ldn/KU-3620	AABBAmAm	L2	8.89415	16.7954	7.50209	1.5495	0.396218	31
Ldn/KU-3620	AABBAmAm	L2	9.80157	17.7834	7.74797	1.56312	0.389472	31
Ldn/KU-3620	AABBAmAm	L2	11.8318	19.0906	8.46115	1.74863	0.407961	31
Ldn/KU-3620	AABBAmAm	L2	11.6305	18.3572	7.97213	1.9346	0.433707	31
Ldn/KU-3620	AABBAmAm	L2	14.2787	19.4064	8.53221	2.20578	0.476439	31
Ldn/KU-3620	AABBAmAm	L2	10.9915	19.7629	8.68966	1.56312	0.353641	31
Ldn/KU-3620	AABBAmAm	L2	9.73095	17.853	7.90095	1.61423	0.383656	31
Ldn/KU-3620	AABBAmAm	L2	10.25	16.8242	7.4454	1.91626	0.455054	31
Ldn/KU-3620	AABBAmAm	L2	10.9314	17.3488	7.69309	1.96897	0.456402	31
Ldn/KU-3620	AABBAmAm	L2	13.5407	19.1603	8.50236	2.26111	0.463499	31
Ldn/KU-3620	AABBAmAm	L2	9.22604	15.8735	6.96871	1.74863	0.46013	31
Ldn/KU-3620	AABBAmAm	L2	9.68505	18.5457	8.16814	1.56312	0.353856	31
Ldn/KU-3620	AABBAmAm	L2	10.0417	15.7954	6.95248	1.90146	0.50577	31
Ldn/KU-3620	AABBAmAm	L2	12.5203	17.14	7.32829	2.26111	0.535556	31
Ldn/KU-3620	AABBAmAm	L2	10.4795	17.9226	7.90318	1.63164	0.409965	31
Ldn/KU-3620	AABBAmAm	L2	11.0868	18.8445	8.40378	1.66802	0.392325	31
Ldn/KU-3620	AABBAmAm	L2	11.055	17.5084	7.74752	1.96897	0.453184	31
Ldn/KU-3620	AABBAmAm	L2	11.6305	18.5084	8.24215	1.96897	0.426651	31
Ldn/KU-3620	AABBAmAm	L2	11.1186	17.7749	7.90318	1.96178	0.442224	31
Ldn/KU-3620	AABBAmAm	L2	12.8557	19.3283	8.59693	1.96897	0.432432	31
Ldn/KU-3620	AABBAmAm	L2	8.35746	15.8158	6.95857	1.48671	0.419857	31
Ldn/KU-3620	AABBAmAm	L2	8.02203	15.4185	6.77813	1.60546	0.424043	31
Ldn/KU-3620	AABBAmAm	L2	11.3869	18.308	8.05058	1.7984	0.426908	31
Ldn/KU-3620	AABBAmAm	L2	12.8451	19.5048	8.48365	1.88842	0.424291	31
Ldn/KU-3620	AABBAmAm	L2	11.9801	17.23	7.6392	2.08735	0.507109	31
Ldn/KU-3620	AABBAmAm	L2	11.6235	17.8242	7.92103	1.96897	0.459756	31
Ldn/KU-3620	AABBAmAm	L2	10.9561	17.3284	7.49078	1.96178	0.458511	31
Ldn/KU-3620	AABBAmAm	L2	11.5317	18.1195	7.90497	1.96178	0.441376	31
Ldn/KU-3620	AABBAmAm	L2	11.2421	17.8242	7.90854	2.08058	0.444673	31
Ldn/KU-3620	AABBAmAm	L2	9.55441	18.0619	7.96327	1.54494	0.368035	31
Ldn/KU-3620	AABBAmAm	L2	8.41042	15.9804	7.04731	1.58554	0.41386	31
Ldn/KU-3620	AABBAmAm	L2	12.4991	18.6765	8.38359	2.08058	0.450298	31
Ldn/KU-3620	AABBAmAm	L2	11.2245	17.7053	7.73292	1.90517	0.449954	31
Ldn/KU-3620	AABBAmAm	L2	10.7408	18.5084	8.32103	1.7324	0.394011	31
Ldn/KU-3620	AABBAmAm	L2	11.4257	17.9922	7.90497	1.96178	0.443531	31
Ldn/KU-3620	AABBAmAm	L2	10.3559	17.6645	7.74797	1.74863	0.417055	31
Ldn/KU-3620	AABBAmAm	L2	11.3057	18.8614	8.37348	1.77269	0.399355	31
Ldn/KU-3620	AABBAmAm	L2	7.52772	14.8447	6.48748	1.63164	0.42927	31
Ldn/KU-3620	AABBAmAm	L2	12.146	18.2299	8.00572	2.15231	0.459277	31
Ldn/KU-3620	AABBAmAm	L2	9.88631	17.4353	7.7247	1.77269	0.408681	31
Ldn/KU-3620	AABBAmAm	L2	13.057	19.2791	8.62317	2.03424	0.441448	31
Ldn/KU-3620	AABBAmAm	L2	11.5211	19.8733	8.79307	1.7324	0.366575	31
Ldn/KU-3620	AABBAmAm	L2	11.9554	19.1399	8.29553	1.7324	0.410105	31
Ldn/KU-3620	AABBAmAm	L2	12.3861	18.6645	8.23101	2.08735	0.446799	31
Ldn/KU-3620	AABBAmAm	L2	10.0381	17.5661	7.73292	1.72423	0.408801	31
Ldn/KU-3630	AABBAmAm	L2	11.4152	18.3199	8.10086	1.7984	0.427409	30.75
Ldn/KU-3630	AABBAmAm	L2	12.2237	19.7833	8.79186	1.74863	0.392478	30.75
Ldn/KU-3630	AABBAmAm	L2	9.18014	17.0007	7.5284	1.63164	0.399139	30.75
Ldn/KU-3630	AABBAmAm	L2	12.6227	19.1603	8.5883	1.98326	0.432075	30.75
Ldn/KU-3630	AABBAmAm	L2	10.6172	18.9514	8.2755	1.51494	0.37148	30.75
Ldn/KU-3630	AABBAmAm	L2	7.95848	17.5288	7.90497	1.18841	0.325488	30.75
Ldn/KU-3630	AABBAmAm	L2	11.5846	19.5829	8.67624	1.77269	0.37961	30.75
Ldn/KU-3630	AABBAmAm	L2	9.9887	18.488	8.29553	1.5495	0.367231	30.75
Ldn/KU-3630	AABBAmAm	L2	10.2959	17.7953	7.94062	1.7324	0.408565	30.75
Ldn/KU-3630	AABBAmAm	L2	9.95339	17.5661	7.7041	1.7324	0.40535	30.75
Ldn/KU-3630	AABBAmAm	L2	11.3057	18.4557	8.07117	1.96897	0.417108	30.75
Ldn/KU-3630	AABBAmAm	L2	11.6235	20.0906	8.97706	1.68067	0.361876	30.75
Ldn/KU-3630	AABBAmAm	L2	10.3594	19.1518	8.44527	1.60546	0.354916	30.75
Ldn/KU-3630	AABBAmAm	L2	10.3524	16.6238	7.29594	1.9346	0.470748	30.75
Ldn/KU-3630	AABBAmAm	L2	12.139	18.9022	8.3189	2.08058	0.426941	30.75
Ldn/KU-3630	AABBAmAm	L2	11.8071	18.9022	8.32654	1.96178	0.415267	30.75
Ldn/KU-3630	AABBAmAm	L2	10.4724	18.2299	8.10304	1.7324	0.395993	30.75
Ldn/KU-3630	AABBAmAm	L2	12.1425	19.3691	8.59693	1.78658	0.406723	30.75
Ldn/KU-3630	AABBAmAm	L2	10.9773	18.7833	8.30744	1.7324	0.390985	30.75
Ldn/KU-3630	AABBAmAm	L2	11.0762	17.0211	7.30899	2.08058	0.480424	30.75
Ldn/KU-3630	AABBAmAm	L2	11.1256	17.7342	7.82235	1.96897	0.444542	30.75
Ldn/KU-3630	AABBAmAm	L2	10.197	18.2419	8.14606	1.60546	0.385074	30.75
Ldn/KU-3630	AABBAmAm	L2	11.8424	18.6068	8.2597	1.96178	0.429837	30.75
Ldn/KU-3630	AABBAmAm	L2	8.54459	16.8038	7.40259	1.61423	0.380264	30.75
Ldn/KU-3630	AABBAmAm	L2	8.22329	15.4677	6.79062	1.5495	0.431919	30.75
Ldn/KU-3630	AABBAmAm	L2	10.0628	18.2995	8.08209	1.54494	0.377616	30.75
Ldn/KU-3630	AABBAmAm	L2	10.3277	15.8446	6.83984	1.96178	0.516948	30.75
Ldn/KU-3630	AABBAmAm	L2	10.5607	17.6765	7.82235	1.78658	0.424727	30.75
Ldn/KU-3630	AABBAmAm	L2	11.6941	18.7461	8.39537	1.78658	0.418173	30.75
Ldn/KU-3630	AABBAmAm	L2	10.7937	19.7868	8.9329	1.48671	0.346442	30.75
Ldn/KU-3630	AABBAmAm	L2	10.7761	18.5372	8.26482	1.60546	0.394077	30.75
Ldn/KU-3630	AABBAmAm	L2	11.1256	17.9838	8.09519	1.843	0.432287	30.75
Ldn/KU-3630	AABBAmAm	L2	10.8149	19.2995	8.57719	1.5495	0.364872	30.75
Ldn/KU-3630	AABBAmAm	L2	11.8035	18.0822	8.0273	2.19937	0.453647	30.75
Ldn/KU-3630	AABBAmAm	L2	10.3771	16.6561	7.36913	1.843	0.470042	30.75
Ldn/KU-3630	AABBAmAm	L2	11.0479	16.8938	7.4955	1.843	0.486447	30.75
Ldn/KU-3630	AABBAmAm	L2	11.002	18.0619	8.03258	1.78658	0.423798	30.75
Ldn/KU-3630	AABBAmAm	L2	12.0436	18.2791	8.10304	2.0238	0.452956	30.75
Ldn/KU-3630	AABBAmAm	L2	11.3516	17.9022	7.79839	2.10084	0.445095	30.75
Ldn/KU-3630	AABBAmAm	L2	12.1496	20.0583	8.83353	1.9346	0.379475	30.75
Ldn/KU-3630	AABBAmAm	L2	11.9271	16.9838	7.50209	2.14244	0.519606	30.75
Ldn/KU-3630	AABBAmAm	L2	11.1115	18.7953	8.43858	1.843	0.395261	30.75
Ldn/KU-3630	AABBAmAm	L2	10.483	20.2791	9.1098	1.44577	0.320332	30.75
Ldn/KU-3630	AABBAmAm	L2	12.1566	19.6068	8.64076	1.78658	0.397383	30.75
Ldn/KU-3630	AABBAmAm	L2	11.9201	18.5372	8.26141	1.96178	0.435912	30.75
Ldn/KU-3630	AABBAmAm	L2	9.84747	17.8326	7.90318	1.74863	0.389139	30.75
Ldn/KU-3630	AABBAmAm	L2	12.6403	19.0534	8.46782	1.85065	0.437548	30.75
Ldn/KU-3630	AABBAmAm	L2	11.9942	17.9838	7.96327	1.90146	0.466035	30.75
Ldn/KU-3630	AABBAmAm	L2	11.7824	17.8734	7.86601	1.96897	0.463477	30.75
Ldn/KU-3630	AABBAmAm	L2	10.935	17.4965	7.67655	1.90517	0.448875	30.75
Ldn/KU-3646	AABBAmAm	L1	12.1354	20.6968	9.40726	1.60546	0.356009	30.5833
Ldn/KU-3646	AABBAmAm	L1	11.8918	19.656	8.67868	1.843	0.386783	30.5833
Ldn/KU-3646	AABBAmAm	L1	14.8718	20.2875	8.86983	2.26111	0.454064	30.5833
Ldn/KU-3646	AABBAmAm	L1	11.7788	19.1807	8.55659	1.90146	0.402333	30.5833
Ldn/KU-3646	AABBAmAm	L1	13.3183	19.656	8.73505	2.13915	0.433178	30.5833
Ldn/KU-3646	AABBAmAm	L1	10.0876	16.3608	7.36913	1.78262	0.473574	30.5833
Ldn/KU-3646	AABBAmAm	L1	11.2633	18.7918	8.22757	1.81793	0.400811	30.5833
Ldn/KU-3646	AABBAmAm	L1	11.1786	19.9633	8.9139	1.66378	0.352477	30.5833
Ldn/KU-3646	AABBAmAm	L1	14.6282	21.3571	9.45257	2.19937	0.403011	30.5833
Ldn/KU-3646	AABBAmAm	L1	11.6376	18.8037	8.18627	1.98326	0.413604	30.5833
Ldn/KU-3646	AABBAmAm	L1	12.8416	22.2213	10.0437	1.60546	0.326806	30.5833
Ldn/KU-3646	AABBAmAm	L1	12.6792	20.9921	9.34437	1.72423	0.361567	30.5833
Ldn/KU-3646	AABBAmAm	L1	10.8502	17.4388	7.73931	1.90517	0.448347	30.5833
Ldn/KU-3646	AABBAmAm	L1	11.4434	19.201	8.63259	1.843	0.390046	30.5833
Ldn/KU-3646	AABBAmAm	L1	11.973	20.4879	9.2196	1.72423	0.358442	30.5833
Ldn/KU-3646	AABBAmAm	L1	14.028	20.5864	9.15388	2.13915	0.415954	30.5833
Ldn/KU-3646	AABBAmAm	L1	13.975	21.3198	9.62689	1.90146	0.386363	30.5833
Ldn/KU-3646	AABBAmAm	L1	12.8204	20.5167	8.98217	1.96178	0.382732	30.5833
Ldn/KU-3646	AABBAmAm	L1	12.2061	19.5949	8.58624	1.90517	0.399486	30.5833
Ldn/KU-3646	AABBAmAm	L1	12.7851	20.6848	9.215	1.843	0.375501	30.5833
Ldn/KU-3646	AABBAmAm	L1	9.03185	17.7665	8.03961	1.48671	0.359569	30.5833
Ldn/KU-3646	AABBAmAm	L1	12.7427	20.7833	9.09312	2.02031	0.370719	30.5833
Ldn/KU-3646	AABBAmAm	L1	15.691	20.2995	9.01669	2.27046	0.47851	30.5833
Ldn/KU-3646	AABBAmAm	L1	13.8973	21.5455	9.63203	1.86585	0.376207	30.5833
Ldn/KU-3646	AABBAmAm	L1	13.0852	18.6357	8.15169	2.21855	0.47348	30.5833
Ldn/KU-3646	AABBAmAm	L1	14.8506	19.7137	8.72737	2.21855	0.480197	30.5833
Ldn/KU-3646	AABBAmAm	L1	11.3798	19.4676	8.68844	1.72423	0.377332	30.5833
Ldn/KU-3646	AABBAmAm	L1	13.7208	22.2586	9.88351	1.7984	0.348011	30.5833
Ldn/KU-3646	AABBAmAm	L1	14.607	22.0413	9.80352	1.85065	0.377831	30.5833
Ldn/KU-3646	AABBAmAm	L1	13.3395	21.4063	9.53476	1.9346	0.365817	30.5833
Ldn/KU-3646	AABBAmAm	L1	14.2151	21.1806	9.38359	1.85065	0.398185	30.5833
Ldn/KU-3646	AABBAmAm	L1	13.0393	20.9513	9.27268	1.90146	0.373286	30.5833
Ldn/KU-3646	AABBAmAm	L1	11.4046	20.4098	9.28866	1.66802	0.34404	30.5833
Ldn/KU-3646	AABBAmAm	L1	14.8612	21.9428	9.79127	1.96897	0.387864	30.5833
Ldn/KU-3646	AABBAmAm	L1	12.2131	19.566	8.72737	1.7984	0.400896	30.5833
Ldn/KU-3646	AABBAmAm	L1	11.6235	19.6729	8.63872	1.7984	0.377406	30.5833
Ldn/KU-3646	AABBAmAm	L1	12.033	19.656	8.80149	1.843	0.391376	30.5833
Ldn/KU-3646	AABBAmAm	L1	16.1606	20.2383	8.80711	2.44276	0.495815	30.5833
Ldn/KU-3646	AABBAmAm	L1	12.5839	20.6933	8.96367	1.7984	0.369289	30.5833
Ldn/KU-3646	AABBAmAm	L1	13.6961	20.0414	8.79307	1.91626	0.4285	30.5833
Ldn/KU-3646	AABBAmAm	L1	15.239	21.7136	9.61992	2.20578	0.406166	30.5833
Ldn/KU-3646	AABBAmAm	L1	14.4164	20.9513	9.31826	2.03424	0.412707	30.5833
Ldn/KU-3646	AABBAmAm	L1	11.1751	20.4471	8.92538	1.56312	0.335888	30.5833
Ldn/KU-3646	AABBAmAm	L1	14.6494	20.7544	9.09623	2.08058	0.427374	30.5833
Ldn/KU-3646	AABBAmAm	L1	15.8499	21.4844	9.39524	2.19937	0.431509	30.5833
Ldn/KU-3646	AABBAmAm	L1	14.141	21.0617	9.44958	2.08058	0.40059	30.5833
Ldn/KU-3646	AABBAmAm	L1	16.7785	21.8936	9.75152	2.19937	0.439873	30.5833
Ldn/KU-3646	AABBAmAm	L1	13.862	20.0618	8.94159	2.08735	0.43281	30.5833
Ldn/KU-3646	AABBAmAm	L1	14.9142	20.3283	8.97745	2.26111	0.453532	30.5833
Ldn/KU-3646	AABBAmAm	L1	12.9652	20.1602	8.92578	2.0238	0.400865	30.5833
Ldn/KU-8001	AABBAmAm	L1	13.0711	20.8037	9.20005	1.96897	0.379527	31
Ldn/KU-8001	AABBAmAm	L1	11.3163	19.9837	8.9329	1.5495	0.356092	31
Ldn/KU-8001	AABBAmAm	L1	10.4442	18.578	8.38022	1.60546	0.380265	31
Ldn/KU-8001	AABBAmAm	L1	12.086	18.8937	8.29553	1.90517	0.425458	31
Ldn/KU-8001	AABBAmAm	L1	10.6242	19.0618	8.53221	1.78658	0.367434	31
Ldn/KU-8001	AABBAmAm	L1	13.4666	20.4964	9.03195	2.08058	0.402822	31
Ldn/KU-8001	AABBAmAm	L1	12.6686	19.5864	8.68275	1.96178	0.414982	31
Ldn/KU-8001	AABBAmAm	L1	12.146	19.111	8.20092	1.96178	0.417903	31
Ldn/KU-8001	AABBAmAm	L1	14.3775	21.4759	9.54364	2.08735	0.391733	31
Ldn/KU-8001	AABBAmAm	L1	12.2802	19.0534	8.56401	1.72423	0.425081	31
Ldn/KU-8001	AABBAmAm	L1	11.9801	20.2502	9.09157	1.78262	0.367122	31
Ldn/KU-8001	AABBAmAm	L1	15.059	20.5048	8.97706	2.33638	0.450084	31
Ldn/KU-8001	AABBAmAm	L1	16.0935	22.722	9.98728	2.27046	0.391712	31
Ldn/KU-8001	AABBAmAm	L1	12.9228	18.6068	8.04838	2.0238	0.469053	31
Ldn/KU-8001	AABBAmAm	L1	12.2237	19.8529	8.78021	1.7324	0.38973	31
Ldn/KU-8001	AABBAmAm	L1	12.8946	21.0294	9.15156	1.96178	0.366407	31
Ldn/KU-8001	AABBAmAm	L1	15.0166	22.1397	9.74573	2.02031	0.384978	31
Ldn/KU-8001	AABBAmAm	L1	14.6247	21.9921	9.84485	2.03424	0.379983	31
Ldn/KU-8001	AABBAmAm	L1	12.7498	21.3571	9.48985	1.7324	0.351261	31
Ldn/KU-8001	AABBAmAm	L1	11.6199	18.6272	8.2853	1.78658	0.42084	31
Ldn/KU-8001	AABBAmAm	L1	15.7581	20.8121	9.03899	2.26111	0.457173	31
Ldn/KU-8001	AABBAmAm	L1	13.3112	18.8037	8.23101	2.15231	0.473085	31
Ldn/KU-8001	AABBAmAm	L1	15.5392	21.0209	9.29702	2.20578	0.441909	31
Ldn/KU-8001	AABBAmAm	L1	14.2116	20.656	9.28866	1.96897	0.418563	31
Ldn/KU-8001	AABBAmAm	L1	15.4403	22.6967	10.2841	2.02031	0.376653	31
Ldn/KU-8001	AABBAmAm	L1	13.576	19.2876	8.49114	2.27046	0.458594	31
Ldn/KU-8001	AABBAmAm	L1	12.4285	17.8242	7.78298	2.15231	0.491598	31
Ldn/KU-8001	AABBAmAm	L1	12.086	20.3198	9.17007	1.78658	0.367834	31
Ldn/KU-8001	AABBAmAm	L1	12.658	18.841	8.25456	2.16865	0.448091	31
Ldn/KU-8001	AABBAmAm	L1	11.8141	20.1314	8.98846	1.78658	0.366323	31
Ldn/KU-8001	AABBAmAm	L1	9.48732	17.2419	7.78616	1.60546	0.401036	31
Ldn/KU-8001	AABBAmAm	L1	13.1417	19.8241	8.8909	1.91626	0.420219	31
Ldn/KU-8001	AABBAmAm	L1	12.7816	20.0906	8.92578	1.843	0.397932	31
Ldn/KU-8001	AABBAmAm	L1	12.4391	19.8037	8.80711	1.96178	0.398571	31
Ldn/KU-8001	AABBAmAm	L1	11.2916	18.4388	8.15126	1.78658	0.41735	31
Ldn/KU-8001	AABBAmAm	L1	14.8824	21.5948	9.55474	2.20578	0.401039	31
Ldn/KU-8001	AABBAmAm	L1	12.3473	20.1229	9.09157	1.78262	0.383176	31
Ldn/KU-8001	AABBAmAm	L1	11.1962	20.5913	9.14153	1.54265	0.331829	31
Ldn/KU-8001	AABBAmAm	L1	10.6772	18.9022	8.37306	1.68067	0.375529	31
Ldn/KU-8001	AABBAmAm	L1	14.6565	19.3283	8.56401	2.4985	0.493003	31
Ldn/KU-8001	AABBAmAm	L1	9.44495	17.2707	7.67655	1.60546	0.397913	31
Ldn/KU-8001	AABBAmAm	L1	13.2971	19.3079	8.47074	2.05152	0.448223	31
Ldn/KU-8001	AABBAmAm	L1	9.67446	17.488	7.74752	1.66802	0.397516	31
Ldn/KU-8001	AABBAmAm	L1	10.6807	18.2503	8.15819	1.72423	0.402968	31
Ldn/KU-8001	AABBAmAm	L1	11.8212	18.1603	8.04838	1.90517	0.450428	31
Ldn/KU-8001	AABBAmAm	L1	14.3387	18.6441	7.84444	2.43697	0.518364	31
Ldn/KU-8001	AABBAmAm	L1	17.5976	20.2179	8.79748	2.79341	0.540994	31
Ldn/KU-8001	AABBAmAm	L1	12.5627	19.1687	8.39537	2.20578	0.429641	31
Ldn/KU-8001	AABBAmAm	L1	12.0507	17.8446	7.90318	2.08058	0.475566	31
Ldn/KU-8001	AABBAmAm	L1	12.3791	19.1807	8.3223	1.843	0.422835	31
Ldn/KU-8111	AABBAmAm	L2	17.1104	21.8001	9.67409	2.49426	0.45243	31
Ldn/KU-8111	AABBAmAm	L2	14.0845	20.656	9.15774	2.08058	0.414819	31
Ldn/KU-8111	AABBAmAm	L2	13.3889	19.6849	8.59693	1.96897	0.4342	31
Ldn/KU-8111	AABBAmAm	L2	14.0845	19.7341	8.63259	2.20578	0.454481	31
Ldn/KU-8111	AABBAmAm	L2	15.3803	20.8325	9.22573	2.20578	0.44534	31
Ldn/KU-8111	AABBAmAm	L2	11.4434	19.2995	8.61621	1.72423	0.386076	31
Ldn/KU-8111	AABBAmAm	L2	13.1841	18.6765	7.98452	2.14244	0.474976	31
Ldn/KU-8111	AABBAmAm	L2	12.6333	19.0126	8.38359	1.96178	0.439181	31
Ldn/KU-8111	AABBAmAm	L2	14.6459	20.4964	8.9743	2.19937	0.438098	31
Ldn/KU-8111	AABBAmAm	L2	11.7047	19.9141	8.9743	1.60546	0.370893	31
Ldn/KU-8111	AABBAmAm	L2	10.2147	17.9142	8.02202	1.66378	0.399982	31
Ldn/KU-8111	AABBAmAm	L2	13.3112	19.3199	8.61621	1.90146	0.448145	31
Ldn/KU-8111	AABBAmAm	L2	13.4913	18.7137	8.20006	2.13915	0.484108	31
Ldn/KU-8111	AABBAmAm	L2	12.0295	20.2094	8.9139	1.78262	0.370126	31
Ldn/KU-8111	AABBAmAm	L2	15.9593	21.4183	9.38923	2.19937	0.437176	31
Ldn/KU-8111	AABBAmAm	L2	18.5439	22.7747	10.1127	2.31817	0.449267	31
Ldn/KU-8111	AABBAmAm	L2	13.8232	21.734	9.68576	2.02031	0.367738	31
Ldn/KU-8111	AABBAmAm	L2	10.4089	17.9346	7.84444	1.72423	0.40666	31
Ldn/KU-8111	AABBAmAm	L2	12.5556	20.0618	8.97706	1.7324	0.392021	31
Ldn/KU-8111	AABBAmAm	L2	12.8345	20.7256	9.27268	1.78262	0.375471	31
Ldn/KU-8111	AABBAmAm	L2	13.9891	20.3402	9.15156	1.90146	0.424902	31
Ldn/KU-8111	AABBAmAm	L2	15.352	20.734	9.16313	2.3798	0.448753	31
Ldn/KU-8111	AABBAmAm	L2	10.2182	16.6765	7.372	1.90517	0.461714	31
Ldn/KU-8111	AABBAmAm	L2	11.6588	19.3487	8.68966	1.7984	0.391344	31
Ldn/KU-8111	AABBAmAm	L2	12.1672	19.3776	8.5537	1.81793	0.407196	31
Ldn/KU-8111	AABBAmAm	L2	12.0154	20.7256	9.33076	1.60546	0.351507	31
Ldn/KU-8111	AABBAmAm	L2	11.9271	20.3283	9.03508	1.66378	0.362697	31
Ldn/KU-8111	AABBAmAm	L2	14.6353	20.1398	8.92024	2.26111	0.453418	31
Ldn/KU-8111	AABBAmAm	L2	13.5231	21.9344	9.98905	1.60546	0.35321	31
Ldn/KU-8111	AABBAmAm	L2	13.4101	19.5048	8.54378	2.15231	0.442951	31
Ldn/KU-8111	AABBAmAm	L2	12.2237	21.0413	9.26544	1.7324	0.34695	31
Ldn/KU-8111	AABBAmAm	L2	13.6184	20.7833	9.18853	1.96897	0.396194	31
Ldn/KU-8111	AABBAmAm	L2	10.2182	16.41	7.2503	1.72423	0.476833	31
Ldn/KU-8111	AABBAmAm	L2	14.4658	19.4268	8.51398	2.44276	0.481671	31
Ldn/KU-8111	AABBAmAm	L2	11.6658	18.6645	8.26952	1.91626	0.420817	31
Ldn/KU-8111	AABBAmAm	L2	10.1299	17.7461	7.84714	1.60546	0.404213	31
Ldn/KU-8111	AABBAmAm	L2	12.1072	20.0822	8.89844	1.61423	0.377253	31
Ldn/KU-8111	AABBAmAm	L2	10.3206	17.9838	8.03961	1.78658	0.401007	31
Ldn/KU-8111	AABBAmAm	L2	14.8612	19.7749	8.73667	2.37683	0.477571	31
Ldn/KU-8111	AABBAmAm	L2	12.5132	20.4964	9.10088	1.90517	0.374306	31
Ldn/KU-8111	AABBAmAm	L2	13.6572	20.4964	8.9743	2.08058	0.408525	31
Ldn/KU-8111	AABBAmAm	L2	12.1001	17.2588	7.38349	2.20578	0.51048	31
Ldn/KU-8111	AABBAmAm	L2	15.4615	20.6033	9.00572	2.32425	0.457709	31
Ldn/KU-8111	AABBAmAm	L2	11.9518	19.7918	8.72372	1.74863	0.383421	31
Ldn/KU-8111	AABBAmAm	L2	14.088	19.2383	8.29553	2.32425	0.478326	31
Ldn/KU-8111	AABBAmAm	L2	13.1135	20.3571	8.92024	1.843	0.397645	31
Ldn/KU-8111	AABBAmAm	L2	13.2547	20.566	9.15388	1.843	0.393805	31
Ldn/KU-8111	AABBAmAm	L2	13.8232	20.111	8.87778	2.14244	0.429488	31
Ldn/KU-8111	AABBAmAm	L2	14.6211	20.644	8.92024	2.26111	0.431124	31
Ldn/KU-8111	AABBAmAm	L2	12.6227	21.0209	9.27649	1.90517	0.358969	31
Ldn/KU-8116	AABBAmAm	L1	14.2811	22.2792	9.2873	2.04797	0.361554	31
Ldn/KU-8116	AABBAmAm	L1	15.9581	22.6749	9.86333	2.10504	0.390032	31
Ldn/KU-8116	AABBAmAm	L1	15.8144	22.5054	9.82832	2.15727	0.392365	31
Ldn/KU-8116	AABBAmAm	L1	15.2111	22.2536	9.64837	2.10504	0.385984	31
Ldn/KU-8116	AABBAmAm	L1	13.466	20.8857	8.89831	1.88166	0.387928	31
Ldn/KU-8116	AABBAmAm	L1	12.8375	21.5842	9.53456	1.86055	0.346274	31
Ldn/KU-8116	AABBAmAm	L1	15.9437	23.072	10.1539	2.32704	0.376381	31
Ldn/KU-8116	AABBAmAm	L1	15.2147	23.1337	10.1416	2.04095	0.35726	31
Ldn/KU-8116	AABBAmAm	L1	13.861	20.8395	9.24778	1.98566	0.401076	31
Ldn/KU-8116	AABBAmAm	L1	15.2183	21.8735	9.42813	2.18703	0.399705	31
Ldn/KU-8116	AABBAmAm	L1	13.4875	19.9921	8.87608	2.04095	0.424058	31
Ldn/KU-8116	AABBAmAm	L1	16.9815	22.894	9.79684	2.23735	0.407138	31
Ldn/KU-8116	AABBAmAm	L1	14.6941	21.9678	9.67031	2.10504	0.382629	31
Ldn/KU-8116	AABBAmAm	L1	13.1248	22.1047	9.54623	1.76344	0.337547	31
Ldn/KU-8116	AABBAmAm	L1	18.3352	23.8613	10.356	2.30533	0.404677	31
Ldn/KU-8116	AABBAmAm	L1	13.4372	22.0962	9.75497	1.9325	0.345848	31
Ldn/KU-8116	AABBAmAm	L1	16.6727	21.6955	9.43118	2.46346	0.445117	31
Ldn/KU-8116	AABBAmAm	L1	16.2848	20.4389	8.93857	2.63939	0.489868	31
Ldn/KU-8116	AABBAmAm	L1	16.8127	23.0841	10.0851	2.28028	0.396481	31
Ldn/KU-8116	AABBAmAm	L1	15.8934	20.4474	8.67931	2.61067	0.477696	31
Ldn/KU-8116	AABBAmAm	L1	16.3136	20.7488	9.08204	2.40893	0.476183	31
Ldn/KU-8116	AABBAmAm	L1	20.2995	22.6132	9.71957	2.99861	0.498852	31
Ldn/KU-8116	AABBAmAm	L1	14.5827	20.129	8.5631	2.2897	0.452278	31
Ldn/KU-8116	AABBAmAm	L1	19.5741	23.0805	9.76748	2.83234	0.461743	31
Ldn/KU-8116	AABBAmAm	L1	16.6834	22.8032	9.86442	2.42379	0.403183	31
Ldn/KU-8116	AABBAmAm	L1	14.8126	19.9304	8.64988	2.34395	0.468606	31
Ldn/KU-8116	AABBAmAm	L1	16.6403	21.0963	9.10573	2.4751	0.469851	31
Ldn/KU-8116	AABBAmAm	L1	15.7067	21.5345	9.22134	2.37439	0.425621	31
Ldn/KU-8116	AABBAmAm	L1	16.766	21.4969	9.44031	2.52821	0.455917	31
Ldn/KU-8116	AABBAmAm	L1	16.1089	22.4933	9.66287	2.34395	0.400099	31
Ldn/KU-8116	AABBAmAm	L1	16.7588	21.8359	9.35126	2.51967	0.441683	31
Ldn/KU-8116	AABBAmAm	L1	19.5849	21.3069	9.2931	3.05673	0.542114	31
Ldn/KU-8116	AABBAmAm	L1	18.8452	21.2367	8.96264	2.88634	0.525093	31
Ldn/KU-8116	AABBAmAm	L1	13.8071	20.1701	8.76945	2.46346	0.426478	31
Ldn/KU-8116	AABBAmAm	L1	16.3495	23.4606	10.1331	2.32704	0.373279	31
Ldn/KU-8116	AABBAmAm	L1	10.6327	17.6448	7.74903	1.86633	0.429164	31
Ldn/KU-8116	AABBAmAm	L1	15.2291	22.1338	9.51646	2.17055	0.390636	31
Ldn/KU-8116	AABBAmAm	L1	15.8862	23.423	10.2864	2.22447	0.363868	31
Ldn/KU-8116	AABBAmAm	L1	12.7478	20.5878	8.96264	2.10504	0.377941	31
Ldn/KU-8116	AABBAmAm	L1	13.4013	20.8686	9.23884	1.9325	0.386696	31
Ldn/KU-8116	AABBAmAm	L1	14.7048	23.5018	10.2721	2.05148	0.334556	31
Ldn/KU-8116	AABBAmAm	L1	13.9292	21.7076	9.43118	2.04095	0.371461	31
Ldn/KU-8116	AABBAmAm	L1	13.7604	23.2004	9.90946	1.80172	0.321256	31
Ldn/KU-8116	AABBAmAm	L1	17.1897	22.6954	9.94816	2.33782	0.419375	31
Ldn/KU-8116	AABBAmAm	L1	13.8681	21.7281	9.66287	1.97841	0.369134	31
Ldn/KU-8116	AABBAmAm	L1	14.2057	21.2197	9.3551	2.04095	0.396457	31
Ldn/KU-8116	AABBAmAm	L1	15.4697	20.9388	9.22912	2.33782	0.443391	31
Ldn/KU-8116	AABBAmAm	L1	17.5309	22.5345	9.81369	2.61067	0.43383	31
Ldn/KU-8116	AABBAmAm	L1	17.4806	23.6216	10.2514	2.39997	0.393684	31
Ldn/KU-8116	AABBAmAm	L1	18.4286	23.3358	10.3411	2.34395	0.425262	31
Ldn/KU-8120	AABBAmAm	L1	15.4661	22.6543	9.8866	2.17055	0.378695	31
Ldn/KU-8120	AABBAmAm	L1	8.83008	15.9789	7.01754	1.56263	0.43459	31
Ldn/KU-8120	AABBAmAm	L1	12.658	19.4219	8.53958	2.10504	0.421687	31
Ldn/KU-8120	AABBAmAm	L1	15.9221	21.9558	9.6066	2.39997	0.415063	31
Ldn/KU-8120	AABBAmAm	L1	14.3098	21.526	9.35126	1.97841	0.388076	31
Ldn/KU-8120	AABBAmAm	L1	19.4484	23.7911	10.19	2.69726	0.431783	31
Ldn/KU-8120	AABBAmAm	L1	14.3026	22.204	9.51646	2.05148	0.364556	31
Ldn/KU-8120	AABBAmAm	L1	14.8305	21.7572	9.53267	1.97841	0.393695	31
Ldn/KU-8120	AABBAmAm	L1	16.1699	21.7948	9.44031	2.40893	0.427771	31
Ldn/KU-8120	AABBAmAm	L1	16.3531	21.3069	9.13683	2.46346	0.452656	31
Ldn/KU-8120	AABBAmAm	L1	11.9757	19.1	8.19277	2.05148	0.412521	31
Ldn/KU-8120	AABBAmAm	L1	13.3187	20.4098	8.93857	2.04095	0.401787	31
Ldn/KU-8120	AABBAmAm	L1	14.2272	21.9849	9.50514	1.98566	0.369899	31
Ldn/KU-8120	AABBAmAm	L1	17.021	22.5635	9.6896	2.34395	0.420126	31
Ldn/KU-8120	AABBAmAm	L1	15.3835	22.0671	9.78988	2.04095	0.396985	31
Ldn/KU-8120	AABBAmAm	L1	17.2687	22.5139	9.59463	2.45763	0.428124	31
Ldn/KU-8120	AABBAmAm	L1	11.1714	15.7853	6.61886	2.2897	0.563388	31
Ldn/KU-8120	AABBAmAm	L1	12.9381	18.761	8.04415	2.04095	0.461922	31
Ldn/KU-8120	AABBAmAm	L1	12.2127	17.7852	7.8558	2.28028	0.485184	31
Ldn/KU-8120	AABBAmAm	L1	14.5037	20.0006	8.74895	2.27712	0.455621	31
Ldn/KU-8120	AABBAmAm	L1	18.0049	21.7331	9.11165	3.05673	0.479023	31
Ldn/KU-8120	AABBAmAm	L1	13.8143	18.8021	8.10065	2.51967	0.491049	31
Ldn/KU-8120	AABBAmAm	L1	8.9414	15.14	6.59167	1.85862	0.49019	31
Ldn/KU-8120	AABBAmAm	L1	16.5506	20.6084	8.86961	2.57744	0.489706	31
Ldn/KU-8120	AABBAmAm	L1	15.4086	19.0007	8.10774	2.63939	0.536334	31
Ldn/KU-8120	AABBAmAm	L1	15.6133	21.336	9.22912	2.21801	0.431003	31
Ldn/KU-8120	AABBAmAm	L1	15.9581	20.4474	8.60451	2.64754	0.479639	31
Ldn/KU-8120	AABBAmAm	L1	15.9545	20.7899	9.10928	2.27712	0.46386	31
Ldn/KU-8120	AABBAmAm	L1	12.7585	19.8893	8.62952	1.98566	0.405297	31
Ldn/KU-8120	AABBAmAm	L1	13.5809	19.0213	8.02046	2.2897	0.471693	31
Ldn/KU-8120	AABBAmAm	L1	15.1034	19.6411	8.35552	2.34395	0.491989	31
Ldn/KU-8120	AABBAmAm	L1	15.5056	20.7282	9.00142	2.51967	0.453497	31
Ldn/KU-8120	AABBAmAm	L1	17.2328	21.8239	9.17018	2.63667	0.454676	31
Ldn/KU-8120	AABBAmAm	L1	15.7318	21.3154	9.02612	2.44444	0.435113	31
Ldn/KU-8120	AABBAmAm	L1	18.0659	22.8699	9.87024	2.65972	0.434051	31
Ldn/KU-8120	AABBAmAm	L1	12.7334	18.8397	8.01912	2.06891	0.450823	31
Ldn/KU-8120	AABBAmAm	L1	16.1304	20.3361	8.79071	2.6799	0.490142	31
Ldn/KU-8120	AABBAmAm	L1	17.2113	22.6834	9.81369	2.54237	0.420346	31
Ldn/KU-8120	AABBAmAm	L1	17.2795	21.8976	9.64949	2.45763	0.452843	31
Ldn/KU-8120	AABBAmAm	L1	21.3049	23.2911	10.1018	2.84751	0.493524	31
Ldn/KU-8120	AABBAmAm	L1	14.3781	20.2488	8.82537	2.28028	0.440667	31
Ldn/KU-8120	AABBAmAm	L1	18.4609	22.6423	9.6625	2.71319	0.452505	31
Ldn/KU-8120	AABBAmAm	L1	18.3891	21.4969	9.25632	2.82217	0.500054	31
Ldn/KU-8120	AABBAmAm	L1	20.8704	22.9025	9.88188	2.91604	0.500005	31
Ldn/KU-8120	AABBAmAm	L1	14.2703	19.3602	8.39026	2.33782	0.478434	31
Ldn/KU-8120	AABBAmAm	L1	19.5418	23.2706	9.98311	2.77987	0.453482	31
Ldn/KU-8120	AABBAmAm	L1	15.0101	20.1666	8.40693	2.30533	0.463797	31
Ldn/KU-8120	AABBAmAm	L1	19.4161	24.4606	10.4296	2.51682	0.407793	31
Ldn/KU-8120	AABBAmAm	L1	17.6745	21.1956	9.05829	2.75912	0.494388	31
Ldn/KU-8120	AABBAmAm	L1	19.5274	22.9607	9.86442	2.84751	0.465463	31
Ldn/KU-8122	AABBAmAm	L1	16.2597	21.2658	9.05829	2.45763	0.451814	31
Ldn/KU-8122	AABBAmAm	L1	13.1823	19.5092	8.40309	2.28028	0.435234	31
Ldn/KU-8122	AABBAmAm	L1	15.6349	22.3359	9.82064	2.05148	0.39382	31
Ldn/KU-8122	AABBAmAm	L1	14.2955	21.187	9.19208	2.04095	0.400191	31
Ldn/KU-8122	AABBAmAm	L1	14.3493	20.7573	8.98865	2.39697	0.418504	31
Ldn/KU-8122	AABBAmAm	L1	13.9795	21.9473	9.7107	1.97841	0.364703	31
Ldn/KU-8122	AABBAmAm	L1	14.7084	20.7984	8.84325	2.17055	0.427283	31
Ldn/KU-8122	AABBAmAm	L1	16.7229	22.1168	9.71957	2.28028	0.429615	31
Ldn/KU-8122	AABBAmAm	L1	14.5971	19.5914	8.63659	2.51967	0.477908	31
Ldn/KU-8122	AABBAmAm	L1	15.1932	21.8069	9.51646	2.17055	0.401488	31
Ldn/KU-8122	AABBAmAm	L1	13.4839	19.0879	8.10951	2.44444	0.465059	31
Ldn/KU-8122	AABBAmAm	L1	17.1323	22.7536	9.77666	2.28028	0.415839	31
Ldn/KU-8122	AABBAmAm	L1	13.2469	20.9473	9.11559	1.97841	0.379373	31
Ldn/KU-8122	AABBAmAm	L1	14.7695	21.4558	9.24778	2.22447	0.403166	31
Ldn/KU-8122	AABBAmAm	L1	14.651	21.9147	9.44069	2.11864	0.38336	31
Ldn/KU-8122	AABBAmAm	L1	19.2007	23.94	10.356	2.54237	0.420995	31
Ldn/KU-8122	AABBAmAm	L1	13.606	19.5092	8.50883	2.2099	0.449224	31
Ldn/KU-8122	AABBAmAm	L1	15.1716	20.3977	8.84325	2.64754	0.458224	31
Ldn/KU-8122	AABBAmAm	L1	16.2992	21.5962	9.37581	2.46346	0.439157	31
Ldn/KU-8122	AABBAmAm	L1	12.1194	20.0297	8.65901	1.86633	0.379613	31
Ldn/KU-8122	AABBAmAm	L1	16.2812	21.5757	9.35126	2.45763	0.43951	31
Ldn/KU-8122	AABBAmAm	L1	14.0836	20.2609	8.85461	2.17055	0.431129	31
Ldn/KU-8122	AABBAmAm	L1	11.218	17.7235	7.69368	1.86633	0.448775	31
Ldn/KU-8122	AABBAmAm	L1	16.7301	22.3855	9.78144	2.35618	0.41954	31
Ldn/KU-8122	AABBAmAm	L1	14.0369	20.0588	8.475	2.22447	0.438403	31
Ldn/KU-8122	AABBAmAm	L1	15.502	21.4438	9.13566	2.54237	0.423638	31
Ldn/KU-8122	AABBAmAm	L1	15.8288	21.5466	9.41288	2.33782	0.42845	31
Ldn/KU-8122	AABBAmAm	L1	12.3779	19.9595	8.53958	2.17055	0.390444	31
Ldn/KU-8122	AABBAmAm	L1	12.992	19.3021	8.45973	2.09821	0.438204	31
Ldn/KU-8122	AABBAmAm	L1	15.5487	21.9147	9.45817	2.30533	0.40685	31
Ldn/KU-8122	AABBAmAm	L1	15.1788	22.0806	9.36738	2.42823	0.391224	31
Ldn/KU-8122	AABBAmAm	L1	13.1105	19.3106	8.32969	2.15727	0.441811	31
Ldn/KU-8122	AABBAmAm	L1	15.8575	21.0672	9.04877	2.51682	0.448985	31
Ldn/KU-8122	AABBAmAm	L1	15.2435	22.1749	9.47486	2.09821	0.389556	31
Ldn/KU-8122	AABBAmAm	L1	13.0566	20.997	9.07255	1.92132	0.372156	31
Ldn/KU-8122	AABBAmAm	L1	12.3923	19.8602	8.63243	1.85862	0.394815	31
Ldn/KU-8122	AABBAmAm	L1	14.2596	21.0587	9.30584	2.05148	0.404067	31
Ldn/KU-8122	AABBAmAm	L1	19.9907	22.6011	9.35126	3.05673	0.491786	31
Ldn/KU-8122	AABBAmAm	L1	18.7087	22.5635	9.70848	2.57744	0.461784	31
Ldn/KU-8122	AABBAmAm	L1	15.1932	21.1991	9.34896	2.03743	0.424839	31
Ldn/KU-8122	AABBAmAm	L1	16.8414	22.2536	9.59575	2.40893	0.427353	31
Ldn/KU-8122	AABBAmAm	L1	12.7585	19.79	8.41078	1.98566	0.409374	31
Ldn/KU-8122	AABBAmAm	L1	18.3065	21.5927	9.23729	2.75	0.493403	31
Ldn/KU-8122	AABBAmAm	L1	16.4105	22.1253	9.53267	2.21801	0.421264	31
Ldn/KU-8122	AABBAmAm	L1	14.7048	20.5091	8.92892	2.27712	0.439316	31
Ldn/KU-8122	AABBAmAm	L1	16.8414	21.5466	9.25632	2.46346	0.45586	31
Ldn/KU-8122	AABBAmAm	L1	18.5615	21.2573	9.05035	2.87637	0.516188	31
Ldn/KU-8122	AABBAmAm	L1	19.8506	23.3117	9.90039	3.01771	0.459024	31
Ldn/KU-8122	AABBAmAm	L1	14.6222	20.8977	9.12819	2.22447	0.420752	31
Ldn/KU-8122	AABBAmAm	L1	18.899	22.1508	9.45058	2.93812	0.484027	31
Ldn/KU-8125	AABBAmAm	L1	11.0708	17.2235	7.41174	1.98566	0.46897	30.5833
Ldn/KU-8125	AABBAmAm	L1	14.3457	21.0055	9.03964	2.2897	0.40857	30.5833
Ldn/KU-8125	AABBAmAm	L1	14.2452	18.5795	7.76338	2.42379	0.518576	30.5833
Ldn/KU-8125	AABBAmAm	L1	13.588	22.4061	9.88914	1.73884	0.340122	30.5833
Ldn/KU-8125	AABBAmAm	L1	23.025	26.3746	11.3528	2.86761	0.415946	30.5833
Ldn/KU-8125	AABBAmAm	L1	17.2328	21.2743	8.8979	2.64754	0.478472	30.5833
Ldn/KU-8125	AABBAmAm	L1	20.1379	22.3238	9.67031	2.94179	0.507792	30.5833
Ldn/KU-8125	AABBAmAm	L1	17.951	22.9231	9.87425	2.52821	0.429292	30.5833
Ldn/KU-8125	AABBAmAm	L1	17.2652	22.1955	9.78144	2.54237	0.440404	30.5833
Ldn/KU-8125	AABBAmAm	L1	17.1718	22.5635	9.54623	2.37439	0.423849	30.5833
Ldn/KU-8125	AABBAmAm	L1	18.0157	22.0927	9.40831	2.61067	0.463835	30.5833
Ldn/KU-8125	AABBAmAm	L1	17.0856	22.3529	9.51948	2.86761	0.429706	30.5833
Ldn/KU-8125	AABBAmAm	L1	15.2183	21.6288	9.47107	2.21801	0.408799	30.5833
Ldn/KU-8125	AABBAmAm	L1	15.6995	20.8034	8.7633	2.66107	0.455855	30.5833
Ldn/KU-8125	AABBAmAm	L1	14.5612	21.865	9.43118	2.28028	0.382743	30.5833
Ldn/KU-8125	AABBAmAm	L1	16.2705	23.0805	9.82064	2.17055	0.383812	30.5833
Ldn/KU-8125	AABBAmAm	L1	12.3851	18.9135	8.33142	1.91758	0.435078	30.5833
Ldn/KU-8125	AABBAmAm	L1	11.7495	19.0624	8.36583	1.74708	0.406326	30.5833
Ldn/KU-8125	AABBAmAm	L1	14.5863	23.2826	10.0161	1.85862	0.338136	30.5833
Ldn/KU-8125	AABBAmAm	L1	13.6778	20.6204	9.17331	2.09821	0.404233	30.5833
Ldn/KU-8125	AABBAmAm	L1	13.922	20.129	8.72388	2.22447	0.431786	30.5833
Ldn/KU-8125	AABBAmAm	L1	18.2203	23.8322	10.443	2.59411	0.403122	30.5833
Ldn/KU-8125	AABBAmAm	L1	12.5503	18.2525	7.91817	2.1606	0.473388	30.5833
Ldn/KU-8125	AABBAmAm	L1	15.739	21.848	9.65693	2.1606	0.414348	30.5833
Ldn/KU-8125	AABBAmAm	L1	17.2472	23.2209	9.96727	2.54237	0.401947	30.5833
Ldn/KU-8125	AABBAmAm	L1	13.448	19.2524	8.34692	2.1606	0.455928	30.5833
Ldn/KU-8125	AABBAmAm	L1	17.319	22.0756	9.4688	2.69726	0.446588	30.5833
Ldn/KU-8125	AABBAmAm	L1	12.6508	19.4099	8.39026	2.15727	0.421971	30.5833
Ldn/KU-8125	AABBAmAm	L1	15.9832	20.8069	8.92047	2.4751	0.463935	30.5833
Ldn/KU-8125	AABBAmAm	L1	13.8789	20.141	8.92892	2.09821	0.429935	30.5833
Ldn/KU-8125	AABBAmAm	L1	11.1462	18.7695	8.00791	1.98566	0.397587	30.5833
Ldn/KU-8125	AABBAmAm	L1	15.8216	22.1544	9.6066	2.34395	0.405081	30.5833
Ldn/KU-8125	AABBAmAm	L1	12.0978	18.9716	8.27042	2.03743	0.422385	30.5833
Ldn/KU-8125	AABBAmAm	L1	11.1714	18.2234	7.8558	1.97841	0.422722	30.5833
Ldn/KU-8125	AABBAmAm	L1	15.8898	23.0053	10.1384	2.05148	0.377287	30.5833
Ldn/KU-8125	AABBAmAm	L1	15.5164	21.6664	9.54359	2.17055	0.41536	30.5833
Ldn/KU-8125	AABBAmAm	L1	16.2777	22.0465	9.64949	2.33782	0.420843	30.5833
Ldn/KU-8125	AABBAmAm	L1	17.8541	23.4521	10.2051	2.66107	0.407927	30.5833
Ldn/KU-8125	AABBAmAm	L1	17.1969	22.5259	9.95898	2.28028	0.425887	30.5833
Ldn/KU-8125	AABBAmAm	L1	11.2755	16.8058	7.26296	2.10504	0.501679	30.5833
Ldn/KU-8125	AABBAmAm	L1	17.8936	22.216	9.76784	2.57744	0.455589	30.5833
Ldn/KU-8125	AABBAmAm	L1	15.3799	20.3566	8.64241	2.34395	0.466393	30.5833
Ldn/KU-8125	AABBAmAm	L1	17.7212	21.6253	9.29773	2.75912	0.476188	30.5833
Ldn/KU-8125	AABBAmAm	L1	16.8271	20.4183	8.81071	2.63667	0.507199	30.5833
Ldn/KU-8125	AABBAmAm	L1	16.1017	22.5054	9.83927	2.28028	0.399493	30.5833
Ldn/KU-8125	AABBAmAm	L1	17.8972	22.394	9.71439	2.63939	0.448465	30.5833
Ldn/KU-8125	AABBAmAm	L1	15.9293	21.7863	9.41746	2.21801	0.421736	30.5833
Ldn/KU-8125	AABBAmAm	L1	17.8253	21.6048	9.30584	2.89875	0.479898	30.5833
Ldn/KU-8125	AABBAmAm	L1	15.5954	20.4389	8.85461	2.59411	0.469128	30.5833
Ldn/KU-8125	AABBAmAm	L1	19.2545	23.7791	9.99353	2.95154	0.427911	30.5833
Ldn/KU-8136	AABBAmAm	L1	17.0066	23.9315	10.561	2.18703	0.373153	30.9167
Ldn/KU-8136	AABBAmAm	L1	15.1501	21.9884	9.67921	2.10504	0.393766	30.9167
Ldn/KU-8136	AABBAmAm	L1	16.2453	22.6047	9.82759	2.21801	0.399523	30.9167
Ldn/KU-8136	AABBAmAm	L1	15.976	22.3976	9.94816	2.27712	0.400199	30.9167
Ldn/KU-8136	AABBAmAm	L1	16.7014	23.245	10.3181	2.33782	0.38842	30.9167
Ldn/KU-8136	AABBAmAm	L1	15.5882	21.6955	9.37581	2.40893	0.416165	30.9167
Ldn/KU-8136	AABBAmAm	L1	17.3406	23.911	10.2976	2.2897	0.381135	30.9167
Ldn/KU-8136	AABBAmAm	L1	13.8897	21.7983	9.71957	1.85862	0.367329	30.9167
Ldn/KU-8136	AABBAmAm	L1	14.4606	20.7488	9.05313	2.17055	0.422097	30.9167
Ldn/KU-8136	AABBAmAm	L1	19.9476	23.7415	10.1871	2.61067	0.444718	30.9167
Ldn/KU-8136	AABBAmAm	L1	18.1162	23.8819	10.4955	2.52821	0.399154	30.9167
Ldn/KU-8136	AABBAmAm	L1	19.9476	23.8117	10.3411	2.70258	0.4421	30.9167
Ldn/KU-8136	AABBAmAm	L1	18.996	22.9607	10.0061	2.76692	0.452795	30.9167
Ldn/KU-8136	AABBAmAm	L1	20.5149	23.911	10.3181	2.82217	0.450906	30.9167
Ldn/KU-8136	AABBAmAm	L1	17.8397	24.0308	10.191	2.40893	0.388205	30.9167
Ldn/KU-8136	AABBAmAm	L1	16.8917	22.704	9.77226	2.39997	0.411794	30.9167
Ldn/KU-8136	AABBAmAm	L1	20.1271	23.3614	10.0509	2.72902	0.463442	30.9167
Ldn/KU-8136	AABBAmAm	L1	16.1663	20.8977	9.09627	2.49245	0.465183	30.9167
Ldn/KU-8136	AABBAmAm	L1	19.4628	24.5102	10.5074	2.58301	0.407119	30.9167
Ldn/KU-8136	AABBAmAm	L1	19.0355	23.5308	10.2178	2.42823	0.432015	30.9167
Ldn/KU-8136	AABBAmAm	L1	20.1882	22.8734	9.79684	2.89875	0.48489	30.9167
Ldn/KU-8136	AABBAmAm	L1	18.8775	23.3032	10.1359	2.57744	0.43684	30.9167
Ldn/KU-8136	AABBAmAm	L1	20.734	24.44	10.5807	2.61067	0.436205	30.9167
Ldn/KU-8136	AABBAmAm	L1	20.5975	23.9726	10.3515	2.76692	0.450395	30.9167
Ldn/KU-8136	AABBAmAm	L1	18.1844	23.5635	10.3244	2.39997	0.411559	30.9167
Ldn/KU-8136	AABBAmAm	L1	18.0264	23.0961	10.1935	2.45763	0.424661	30.9167
Ldn/KU-8136	AABBAmAm	L1	19.6639	23.4812	10.2322	2.58718	0.448166	30.9167
Ldn/KU-8136	AABBAmAm	L1	16.0191	21.6544	9.46159	2.35465	0.429295	30.9167
Ldn/KU-8136	AABBAmAm	L1	15.2866	20.9885	9.33166	2.32704	0.436072	30.9167
Ldn/KU-8136	AABBAmAm	L1	21.603	24.1301	10.2766	2.94179	0.466236	30.9167
Ldn/KU-8136	AABBAmAm	L1	19.4233	22.7536	9.83927	2.82217	0.471447	30.9167
Ldn/KU-8136	AABBAmAm	L1	17.1862	22.5345	9.77666	2.33782	0.425299	30.9167
Ldn/KU-8136	AABBAmAm	L1	20.1774	22.216	9.50514	2.70258	0.513738	30.9167
Ldn/KU-8136	AABBAmAm	L1	17.1718	22.2366	9.90039	2.35618	0.436404	30.9167
Ldn/KU-8136	AABBAmAm	L1	20.5796	23.4316	10.167	2.95154	0.471025	30.9167
Ldn/KU-8136	AABBAmAm	L1	17.4878	21.2778	9.28846	2.51682	0.48539	30.9167
Ldn/KU-8136	AABBAmAm	L1	16.8378	21.6664	9.29773	2.57744	0.450735	30.9167
Ldn/KU-8136	AABBAmAm	L1	20.5042	23.5223	10.2486	2.69726	0.465684	30.9167
Ldn/KU-8136	AABBAmAm	L1	18.2096	23.1337	9.95032	2.45763	0.427582	30.9167
Ldn/KU-8136	AABBAmAm	L1	14.1913	20.4594	9.01736	2.04095	0.426035	30.9167
Ldn/KU-8136	AABBAmAm	L1	14.9059	21.0587	9.19208	2.1606	0.422383	30.9167
Ldn/KU-8136	AABBAmAm	L1	16.3136	21.0757	9.02771	2.59411	0.461524	30.9167
Ldn/KU-8136	AABBAmAm	L1	13.0135	21.0792	9.41022	1.86633	0.368039	30.9167
Ldn/KU-8136	AABBAmAm	L1	16.1951	22.2948	9.71957	2.28028	0.409437	30.9167
Ldn/KU-8136	AABBAmAm	L1	22.2817	24.4606	10.6108	3.05673	0.467978	30.9167
Ldn/KU-8136	AABBAmAm	L1	19.1324	23.6096	10.1018	2.54237	0.431324	30.9167
Ldn/KU-8136	AABBAmAm	L1	16.3674	22.2246	9.65246	2.28028	0.416413	30.9167
Ldn/KU-8136	AABBAmAm	L1	16.6906	21.7161	9.35126	2.45763	0.444753	30.9167
Ldn/KU-8136	AABBAmAm	L1	21.6425	24.0393	10.2047	2.94179	0.470622	30.9167
Ldn/KU-8136	AABBAmAm	L1	18.5974	23.0224	9.88188	2.61067	0.440922	30.9167
Ldn/KU-8139	AABBAmAm	L1	11.3581	18.1944	8.0869	1.86633	0.431163	30.8333
Ldn/KU-8139	AABBAmAm	L1	15.3835	21.5586	9.58864	2.15727	0.415932	30.8333
Ldn/KU-8139	AABBAmAm	L1	13.5342	20.7077	8.98665	2.05148	0.396625	30.8333
Ldn/KU-8139	AABBAmAm	L1	13.132	20.3396	8.90839	1.98566	0.398893	30.8333
Ldn/KU-8139	AABBAmAm	L1	12.1194	19.4801	8.3971	1.85862	0.401336	30.8333
Ldn/KU-8139	AABBAmAm	L1	18.996	23.394	10.2051	2.59411	0.436178	30.8333
Ldn/KU-8139	AABBAmAm	L1	13.4695	20.3105	8.98944	1.97841	0.410319	30.8333
Ldn/KU-8139	AABBAmAm	L1	15.7211	21.7742	9.29001	2.33782	0.416683	30.8333
Ldn/KU-8139	AABBAmAm	L1	14.7479	21.8771	9.65246	2.04095	0.387224	30.8333
Ldn/KU-8139	AABBAmAm	L1	15.3512	23.0465	10.19	1.97841	0.363198	30.8333
Ldn/KU-8139	AABBAmAm	L1	15.7893	25.1144	10.4275	2.03743	0.314576	30.8333
Ldn/KU-8139	AABBAmAm	L1	18.8631	24.3733	10.797	2.21801	0.399019	30.8333
Ldn/KU-8139	AABBAmAm	L1	13.387	21.4182	9.35126	1.91758	0.366712	30.8333
Ldn/KU-8139	AABBAmAm	L1	16.7122	22.2246	9.61071	2.4751	0.425183	30.8333
Ldn/KU-8139	AABBAmAm	L1	16.626	23.8032	10.4955	2.05148	0.368746	30.8333
Ldn/KU-8139	AABBAmAm	L1	16.7229	22.7536	9.77226	2.45763	0.405903	30.8333
Ldn/KU-8139	AABBAmAm	L1	13.6347	20.8651	8.93415	2.11864	0.393564	30.8333
Ldn/KU-8139	AABBAmAm	L1	14.2775	23.7209	10.2441	1.81364	0.31886	30.8333
Ldn/KU-8139	AABBAmAm	L1	11.9434	20.5467	8.82211	1.71597	0.355513	30.8333
Ldn/KU-8139	AABBAmAm	L1	12.2989	19.9424	8.92892	1.73884	0.388615	30.8333
Ldn/KU-8139	AABBAmAm	L1	15.1286	21.7366	9.55938	2.18703	0.402367	30.8333
Ldn/KU-8139	AABBAmAm	L1	14.3745	21.7366	9.55938	2.11864	0.382311	30.8333
Ldn/KU-8139	AABBAmAm	L1	12.3456	18.8929	8.27303	1.91758	0.434635	30.8333
Ldn/KU-8139	AABBAmAm	L1	12.263	20.2283	8.79766	1.88166	0.376608	30.8333
Ldn/KU-8139	AABBAmAm	L1	11.218	20.6289	9.06463	1.56263	0.331263	30.8333
Ldn/KU-8139	AABBAmAm	L1	13.7389	21.0672	9.06463	1.92132	0.388998	30.8333
Ldn/KU-8139	AABBAmAm	L1	13.0279	21.9678	9.65246	1.67788	0.339242	30.8333
Ldn/KU-8139	AABBAmAm	L1	12.834	21.7863	9.53719	1.85862	0.339785	30.8333
Ldn/KU-8139	AABBAmAm	L1	14.6976	21.2863	9.07255	2.04095	0.40762	30.8333
Ldn/KU-8139	AABBAmAm	L1	14.6797	21.5877	9.4688	2.21801	0.395834	30.8333
Ldn/KU-8139	AABBAmAm	L1	14.5863	21.0672	9.14705	2.22447	0.412993	30.8333
Ldn/KU-8139	AABBAmAm	L1	11.9039	21.158	9.29001	1.61907	0.334158	30.8333
Ldn/KU-8139	AABBAmAm	L1	15.4733	23.0103	9.94274	2.13889	0.367237	30.8333
Ldn/KU-8139	AABBAmAm	L1	15.0711	22.1338	9.7107	2.0215	0.386583	30.8333
Ldn/KU-8139	AABBAmAm	L1	18.4537	25.986	11.3306	2.13889	0.343413	30.8333
Ldn/KU-8139	AABBAmAm	L1	12.5323	20.0502	8.81071	2.03743	0.391743	30.8333
Ldn/KU-8139	AABBAmAm	L1	17.477	22.6423	9.58864	2.57744	0.428388	30.8333
Ldn/KU-8139	AABBAmAm	L1	14.1734	21.8359	9.48698	2.04095	0.373542	30.8333
Ldn/KU-8139	AABBAmAm	L1	19.5454	22.9522	9.67921	2.64754	0.466237	30.8333
Ldn/KU-8139	AABBAmAm	L1	16.5111	23.4521	10.1416	2.21801	0.377242	30.8333
Ldn/KU-8139	AABBAmAm	L1	20.953	23.1217	9.88769	2.87637	0.492514	30.8333
Ldn/KU-8139	AABBAmAm	L1	15.0639	21.2573	9.14705	2.22447	0.418922	30.8333
Ldn/KU-8139	AABBAmAm	L1	14.3996	20.0552	8.35595	2.23735	0.449888	30.8333
Ldn/KU-8139	AABBAmAm	L1	19.3407	24.5684	10.3754	2.57744	0.402652	30.8333
Ldn/KU-8139	AABBAmAm	L1	19.0068	23.6422	10.3132	2.57744	0.42731	30.8333
Ldn/KU-8139	AABBAmAm	L1	21.1721	23.6798	10.0057	2.95154	0.47448	30.8333
Ldn/KU-8139	AABBAmAm	L1	18.8739	23.9436	10.562	2.40893	0.413708	30.8333
Ldn/KU-8139	AABBAmAm	L1	17.4591	24.44	10.6081	2.27712	0.367307	30.8333
Ldn/KU-8139	AABBAmAm	L1	18.8092	22.9727	10.0194	2.66107	0.447874	30.8333
Ldn/KU-8139	AABBAmAm	L1	17.9474	23.3408	9.76343	2.42379	0.413981	30.8333
Ldn/KU-8143	AABBAmAm	L1	14.4786	20.4474	8.81519	2.11864	0.435172	31
Ldn/KU-8143	AABBAmAm	L1	16.8199	23.75	10.2374	2.06891	0.374719	31
Ldn/KU-8143	AABBAmAm	L1	16.4536	21.7452	9.63906	2.2099	0.437266	31
Ldn/KU-8143	AABBAmAm	L1	19.075	23.8904	10.2864	2.64754	0.419979	31
Ldn/KU-8143	AABBAmAm	L1	19.1504	23.6011	10.1022	2.58301	0.432041	31
Ldn/KU-8143	AABBAmAm	L1	17.4627	20.6665	8.61077	2.61067	0.513789	31
Ldn/KU-8143	AABBAmAm	L1	16.7193	21.6048	9.22134	2.42379	0.450122	31
Ldn/KU-8143	AABBAmAm	L1	18.4358	20.9268	8.87608	2.87886	0.529013	31
Ldn/KU-8143	AABBAmAm	L1	15.6564	21.0381	9.24079	2.51967	0.444517	31
Ldn/KU-8143	AABBAmAm	L1	15.7103	22.4437	9.6896	2.22447	0.391927	31
Ldn/KU-8143	AABBAmAm	L1	17.7248	23.0139	9.91815	2.52821	0.420545	31
Ldn/KU-8143	AABBAmAm	L1	12.3815	19.3021	8.39283	1.91758	0.417614	31
Ldn/KU-8143	AABBAmAm	L1	13.9436	20.0006	8.72922	2.11864	0.438023	31
Ldn/KU-8143	AABBAmAm	L1	17.8146	22.3153	9.76748	2.4751	0.449551	31
Ldn/KU-8143	AABBAmAm	L1	15.8467	22.1749	9.59987	2.1606	0.404973	31
Ldn/KU-8143	AABBAmAm	L1	14.0764	19.968	8.52569	2.23735	0.443642	31
Ldn/KU-8143	AABBAmAm	L1	16.9599	20.5091	8.81071	2.63667	0.506689	31
Ldn/KU-8143	AABBAmAm	L1	14.0944	20.7779	8.69088	2.09821	0.410255	31
Ldn/KU-8143	AABBAmAm	L1	18.6405	23.4145	10.3132	2.39997	0.427264	31
Ldn/KU-8143	AABBAmAm	L1	18.1377	21.5962	9.3551	2.75912	0.488694	31
Ldn/KU-8143	AABBAmAm	L1	15.9724	22.1544	9.45817	2.18703	0.408943	31
Ldn/KU-8143	AABBAmAm	L1	17.1969	22.1749	9.64837	2.40893	0.439478	31
Ldn/KU-8143	AABBAmAm	L1	16.8271	20.3892	8.80908	2.63667	0.508647	31
Ldn/KU-8143	AABBAmAm	L1	16.0801	20.8566	8.92047	2.35618	0.46453	31
Ldn/KU-8143	AABBAmAm	L1	18.1306	20.6374	8.95663	2.8209	0.534945	31
Ldn/KU-8143	AABBAmAm	L1	18.2311	23.1919	10.0194	2.40893	0.425943	31
Ldn/KU-8143	AABBAmAm	L1	18.4035	22.7245	9.85386	2.58301	0.447838	31
Ldn/KU-8143	AABBAmAm	L1	17.732	20.8566	8.77968	2.72902	0.512249	31
Ldn/KU-8143	AABBAmAm	L1	17.5309	21.5055	9.31009	2.72902	0.476339	31
Ldn/KU-8143	AABBAmAm	L1	17.6458	22.0841	9.40831	2.49245	0.454663	31
Ldn/KU-8143	AABBAmAm	L1	13.8394	20.8686	9.06463	2.04095	0.399337	31
Ldn/KU-8143	AABBAmAm	L1	17.7392	21.1083	9.17018	2.63667	0.500306	31
Ldn/KU-8143	AABBAmAm	L1	18.1306	22.3033	9.55074	2.46346	0.458019	31
Ldn/KU-8143	AABBAmAm	L1	16.1304	22.026	9.48698	2.28028	0.417816	31
Ldn/KU-8143	AABBAmAm	L1	16.9851	23.4521	10.0591	2.17055	0.388072	31
Ldn/KU-8143	AABBAmAm	L1	15.4697	19.8396	8.32452	2.61067	0.493883	31
Ldn/KU-8143	AABBAmAm	L1	15.4661	20.2573	8.497	2.40893	0.473616	31
Ldn/KU-8143	AABBAmAm	L1	16.231	19.7574	8.51178	2.79789	0.522511	31
Ldn/KU-8143	AABBAmAm	L1	18.68	23.423	10.0376	2.64754	0.427858	31
Ldn/KU-8143	AABBAmAm	L1	15.6995	21.8565	9.6066	2.22447	0.412986	31
Ldn/KU-8143	AABBAmAm	L1	23.1974	23.9024	10.1935	2.99861	0.510228	31
Ldn/KU-8143	AABBAmAm	L1	16.1268	23.0053	10.1316	1.97841	0.382914	31
Ldn/KU-8143	AABBAmAm	L1	16.0299	20.9679	9.17018	2.51682	0.458173	31
Ldn/KU-8143	AABBAmAm	L1	14.1662	20.4389	8.91604	2.06891	0.426137	31
Ldn/KU-8143	AABBAmAm	L1	20.1199	22.4437	9.64837	2.83234	0.501935	31
Ldn/KU-8143	AABBAmAm	L1	17.6027	20.6048	8.74813	2.72902	0.521016	31
Ldn/KU-8143	AABBAmAm	L1	22.9244	23.4642	9.91815	3.12527	0.523237	31
Ldn/KU-8143	AABBAmAm	L1	17.2616	21.2161	9.08204	2.64754	0.481901	31
Ldn/KU-8143	AABBAmAm	L1	17.1538	21.5672	9.45096	2.59411	0.463431	31
Ldn/KU-8143	AABBAmAm	L1	22.6623	22.6302	9.37313	3.38983	0.556079	31
Ldn/KU-8162	AABBAmAm	L1	7.25725	15.2478	6.51165	1.38993	0.392255	30.9167
Ldn/KU-8162	AABBAmAm	L1	10.0151	18.6738	8.22733	1.68216	0.360912	30.9167
Ldn/KU-8162	AABBAmAm	L1	8.85521	16.3966	7.17342	1.62791	0.413904	30.9167
Ldn/KU-8162	AABBAmAm	L1	11.6956	19.451	8.50925	1.73884	0.388463	30.9167
Ldn/KU-8162	AABBAmAm	L1	12.3025	20.2197	8.87608	1.80172	0.37814	30.9167
Ldn/KU-8162	AABBAmAm	L1	12.8735	18.4511	7.93222	2.11864	0.475183	30.9167
Ldn/KU-8162	AABBAmAm	L1	15.994	21.1785	9.06819	2.42379	0.4481	30.9167
Ldn/KU-8162	AABBAmAm	L1	12.0691	19.9715	8.90839	1.98566	0.380244	30.9167
Ldn/KU-8162	AABBAmAm	L1	15.6385	20.7488	9.06463	2.51967	0.456477	30.9167
Ldn/KU-8162	AABBAmAm	L1	11.3509	19.3106	8.40693	1.81364	0.382516	30.9167
Ldn/KU-8162	AABBAmAm	L1	13.193	20.3481	8.82537	2.10504	0.400412	30.9167
Ldn/KU-8162	AABBAmAm	L1	11.0098	20.2899	8.93415	1.62791	0.336067	30.9167
Ldn/KU-8162	AABBAmAm	L1	11.57	19.3723	8.62952	1.81364	0.387418	30.9167
Ldn/KU-8162	AABBAmAm	L1	12.1984	20.485	8.77845	1.78771	0.365292	30.9167
Ldn/KU-8162	AABBAmAm	L1	10.9667	19.3021	8.51684	1.61907	0.369894	30.9167
Ldn/KU-8162	AABBAmAm	L1	14.5325	21.3565	9.37313	2.23735	0.400394	30.9167
Ldn/KU-8162	AABBAmAm	L1	14.238	21.4147	9.18427	2.28028	0.390153	30.9167
Ldn/KU-8162	AABBAmAm	L1	14.4571	20.5878	8.8335	2.34395	0.428617	30.9167
Ldn/KU-8162	AABBAmAm	L1	13.8358	21.0878	9.29117	2.11864	0.390979	30.9167
Ldn/KU-8162	AABBAmAm	L1	16.4716	20.5793	8.99583	2.57744	0.488747	30.9167
Ldn/KU-8162	AABBAmAm	L1	13.114	18.6121	8.11659	2.2897	0.475727	30.9167
Ldn/KU-8162	AABBAmAm	L1	15.7354	21.4182	9.30391	2.22447	0.431044	30.9167
Ldn/KU-8162	AABBAmAm	L1	16.5937	20.9764	9.09311	2.52821	0.473902	30.9167
Ldn/KU-8162	AABBAmAm	L1	14.7766	19.9595	8.66979	2.2897	0.466109	30.9167
Ldn/KU-8162	AABBAmAm	L1	13.1571	18.7525	8.2882	2.23735	0.470169	30.9167
Ldn/KU-8162	AABBAmAm	L1	15.0747	19.9098	8.70575	2.39997	0.477884	30.9167
Ldn/KU-8162	AABBAmAm	L1	15.0926	20.0588	8.64448	2.42379	0.471375	30.9167
Ldn/KU-8162	AABBAmAm	L1	16.5003	22.0756	9.64949	2.27712	0.425476	30.9167
Ldn/KU-8162	AABBAmAm	L1	16.7912	21.4643	9.40525	2.58718	0.457989	30.9167
Ldn/KU-8162	AABBAmAm	L1	14.8018	20.3772	8.78908	2.40893	0.447956	30.9167
Ldn/KU-8162	AABBAmAm	L1	14.2093	20.6786	9.04877	2.09821	0.417581	30.9167
Ldn/KU-8162	AABBAmAm	L1	15.4051	20.2609	8.99184	2.33782	0.471582	30.9167
Ldn/KU-8162	AABBAmAm	L1	16.3818	21.0381	9.05353	2.39997	0.465112	30.9167
Ldn/KU-8162	AABBAmAm	L1	12.7909	19.6411	8.561	1.95099	0.416658	30.9167
Ldn/KU-8162	AABBAmAm	L1	14.7659	21.2948	9.12819	2.28028	0.409185	30.9167
Ldn/KU-8162	AABBAmAm	L1	13.5055	21.7246	9.31163	1.98566	0.359597	30.9167
Ldn/KU-8162	AABBAmAm	L1	14.1375	20.6786	8.98944	2.09821	0.415471	30.9167
Ldn/KU-8162	AABBAmAm	L1	14.3852	21.3771	9.36738	2.1606	0.395575	30.9167
Ldn/KU-8162	AABBAmAm	L1	12.9417	20.5998	9.05829	1.92132	0.383242	30.9167
Ldn/KU-8162	AABBAmAm	L1	12.877	19.8808	8.78908	2.10504	0.409412	30.9167
Ldn/KU-8162	AABBAmAm	L1	17.0138	21.3771	9.29001	2.57744	0.467857	30.9167
Ldn/KU-8162	AABBAmAm	L1	15.1501	18.3929	7.62712	2.72902	0.56276	30.9167
Ldn/KU-8162	AABBAmAm	L1	11.5269	18.7114	8.00029	1.88166	0.413724	30.9167
Ldn/KU-8162	AABBAmAm	L1	13.4085	20.2899	8.87204	2.03743	0.409287	30.9167
Ldn/KU-8162	AABBAmAm	L1	15.6313	19.7609	8.5631	2.52821	0.503026	30.9167
Ldn/KU-8162	AABBAmAm	L1	13.2002	20.8105	9.18427	1.85862	0.383026	30.9167
Ldn/KU-8162	AABBAmAm	L1	13.9507	19.5092	8.37398	2.18703	0.460606	30.9167
Ldn/KU-8162	AABBAmAm	L1	14.3421	20.1786	8.76945	2.39997	0.44263	30.9167
Ldn/KU-8162	AABBAmAm	L1	17.6673	20.9268	8.94941	2.77987	0.506963	30.9167
Ldn/KU-8162	AABBAmAm	L1	12.798	18.4135	7.92452	2.28028	0.474331	30.9167
Ldn/KU-8186	AABBAmAm	L1	11.06	18.0213	7.67873	2.04095	0.427949	30.9167
Ldn/KU-8186	AABBAmAm	L1	16.2561	22.4557	9.83051	2.33782	0.405109	30.9167
Ldn/KU-8186	AABBAmAm	L1	15.8396	21.6253	9.35894	2.37439	0.425626	30.9167
Ldn/KU-8186	AABBAmAm	L1	13.8681	20.5006	9.03964	2.10504	0.414664	30.9167
Ldn/KU-8186	AABBAmAm	L1	8.4243	16.0286	6.91237	1.74708	0.412054	30.9167
Ldn/KU-8186	AABBAmAm	L1	12.7909	18.6121	8.11659	2.22447	0.464003	30.9167
Ldn/KU-8186	AABBAmAm	L1	12.0404	20.9594	9.22912	1.73884	0.344423	30.9167
Ldn/KU-8186	AABBAmAm	L1	13.6814	21.3771	9.35126	2.03743	0.376221	30.9167
Ldn/KU-8186	AABBAmAm	L1	12.6544	20.8977	9.17214	1.74708	0.364128	30.9167
Ldn/KU-8186	AABBAmAm	L1	13.0781	20.0914	8.8688	2.03743	0.407133	30.9167
Ldn/KU-8186	AABBAmAm	L1	12.5323	20.2197	8.6822	1.81364	0.385203	30.9167
Ldn/KU-8186	AABBAmAm	L1	13.4336	22.1097	9.51307	2.08447	0.345333	30.9167
Ldn/KU-8186	AABBAmAm	L1	14.2344	22.6749	9.96547	1.92132	0.347904	30.9167
Ldn/KU-8186	AABBAmAm	L1	14.7228	21.348	9.43118	2.1606	0.405961	30.9167
Ldn/KU-8186	AABBAmAm	L1	12.0942	18.4426	7.92452	2.10504	0.446833	30.9167
Ldn/KU-8186	AABBAmAm	L1	13.9005	21.8069	9.47107	1.97841	0.367327	30.9167
Ldn/KU-8186	AABBAmAm	L1	13.2685	22.4146	9.65246	2.09821	0.33187	30.9167
Ldn/KU-8186	AABBAmAm	L1	16.5075	23.5018	10.009	2.45763	0.375569	30.9167
Ldn/KU-8186	AABBAmAm	L1	14.6869	22.4522	9.6781	2.23735	0.366118	30.9167
Ldn/KU-8186	AABBAmAm	L1	14.9849	21.7246	9.33166	2.22447	0.398989	30.9167
Ldn/KU-8186	AABBAmAm	L1	13.29	22.1458	9.65246	2.04095	0.340526	30.9167
Ldn/KU-8186	AABBAmAm	L1	14.7874	21.8274	9.66287	2.09821	0.39003	30.9167
Ldn/KU-8186	AABBAmAm	L1	12.0906	19.5212	8.66108	1.9325	0.398699	30.9167
Ldn/KU-8186	AABBAmAm	L1	14.8161	21.2367	9.24079	2.28028	0.41283	30.9167
Ldn/KU-8186	AABBAmAm	L1	14.3134	21.5466	9.47676	2.2897	0.387432	30.9167
Ldn/KU-8186	AABBAmAm	L1	15.2399	21.7983	9.61482	2.10504	0.403037	30.9167
Ldn/KU-8186	AABBAmAm	L1	13.5809	20.3892	8.88174	2.04095	0.410521	30.9167
Ldn/KU-8186	AABBAmAm	L1	15.1716	21.1168	9.23884	2.40893	0.427548	30.9167
Ldn/KU-8186	AABBAmAm	L1	14.8305	21.7161	9.47714	2.30533	0.395187	30.9167
Ldn/KU-8186	AABBAmAm	L1	12.8735	20.6084	8.99184	1.91758	0.380906	30.9167
Ldn/KU-8186	AABBAmAm	L1	14.2236	21.6083	9.52966	1.91758	0.382807	30.9167
Ldn/KU-8186	AABBAmAm	L1	11.6669	19.7368	8.43806	1.83333	0.376367	30.9167
Ldn/KU-8186	AABBAmAm	L1	13.2685	19.5503	8.44274	2.11864	0.436238	30.9167
Ldn/KU-8186	AABBAmAm	L1	11.376	20.1205	8.84772	1.57636	0.353123	30.9167
Ldn/KU-8186	AABBAmAm	L1	13.8179	20.2949	8.561	2.16558	0.421576	30.9167
Ldn/KU-8186	AABBAmAm	L1	13.2792	21.0963	9.24079	1.95099	0.374948	30.9167
Ldn/KU-8186	AABBAmAm	L1	13.5988	21.6374	9.53267	1.97841	0.365008	30.9167
Ldn/KU-8186	AABBAmAm	L1	15.9904	21.8239	9.33166	2.37439	0.421895	30.9167
Ldn/KU-8186	AABBAmAm	L1	8.73671	16.8555	7.18742	1.69491	0.386435	30.9167
Ldn/KU-8186	AABBAmAm	L1	12.0045	18.1944	8.00791	1.98566	0.4557	30.9167
Ldn/KU-8186	AABBAmAm	L1	14.572	21.699	9.47107	2.21801	0.388908	30.9167
Ldn/KU-8186	AABBAmAm	L1	14.6833	21.0176	9.07255	2.22447	0.417704	30.9167
Ldn/KU-8186	AABBAmAm	L1	14.5684	21.2282	9.2931	2.04095	0.406252	30.9167
Ldn/KU-8186	AABBAmAm	L1	13.7317	19.3312	8.35552	2.10504	0.461762	30.9167
Ldn/KU-8186	AABBAmAm	L1	13.1823	21.3977	9.45096	1.9325	0.361799	30.9167
Ldn/KU-8186	AABBAmAm	L1	14.0513	19.8893	8.51052	2.17055	0.446363	30.9167
Ldn/KU-8186	AABBAmAm	L1	12.9991	19.5879	8.50376	2.04973	0.425745	30.9167
Ldn/KU-8186	AABBAmAm	L1	12.2989	19.451	8.53032	1.92132	0.4085	30.9167
Ldn/KU-8186	AABBAmAm	L1	13.9938	20.7779	9.06819	2.11864	0.407328	30.9167
Ldn/KU-8186	AABBAmAm	L1	14.967	20.5296	8.91604	2.30533	0.446253	30.9167
Ldn/KU-8201	AABBAmAm	L1	11.965	19.3191	8.30552	1.88166	0.402853	31
Ldn/KU-8201	AABBAmAm	L1	15.4661	21.0466	9.01697	2.23735	0.438758	31
Ldn/KU-8201	AABBAmAm	L1	13.3008	18.9631	8.27042	2.03743	0.464803	31
Ldn/KU-8201	AABBAmAm	L1	15.0855	22.3033	9.64837	2.05148	0.381093	31
Ldn/KU-8201	AABBAmAm	L1	9.84631	16.6363	7.19191	1.79773	0.447063	31
Ldn/KU-8201	AABBAmAm	L1	11.078	18.0249	7.97196	1.91758	0.428476	31
Ldn/KU-8201	AABBAmAm	L1	14.3852	20.6289	8.88659	2.06891	0.424789	31
Ldn/KU-8201	AABBAmAm	L1	17.1538	21.9352	9.54284	2.32704	0.448009	31
Ldn/KU-8201	AABBAmAm	L1	14.1841	20.658	8.75223	2.03743	0.417673	31
Ldn/KU-8201	AABBAmAm	L1	13.3439	20.0793	8.60451	2.10504	0.415904	31
Ldn/KU-8201	AABBAmAm	L1	13.132	20.6665	8.88174	2.04095	0.386372	31
Ldn/KU-8201	AABBAmAm	L1	14.4391	20.4389	8.88174	2.28028	0.434346	31
Ldn/KU-8201	AABBAmAm	L1	11.4227	18.0128	7.79108	2.09821	0.442401	31
Ldn/KU-8201	AABBAmAm	L1	14.7443	20.9388	9.23534	2.09821	0.4226	31
Ldn/KU-8201	AABBAmAm	L1	16.9887	21.0587	8.86961	2.63667	0.4814	31
Ldn/KU-8201	AABBAmAm	L1	15.4051	21.1956	8.99184	2.45763	0.430907	31
Ldn/KU-8201	AABBAmAm	L1	13.8969	21.1083	9.35779	2.00007	0.39194	31
Ldn/KU-8201	AABBAmAm	L1	14.4283	20.0091	8.64241	2.46346	0.452866	31
Ldn/KU-8201	AABBAmAm	L1	12.9022	20.819	9.20145	1.80172	0.374071	31
Ldn/KU-8201	AABBAmAm	L1	14.4714	20.3602	8.93857	2.1606	0.438691	31
Ldn/KU-8201	AABBAmAm	L1	14.019	20.7984	9.06463	2.04095	0.407254	31
Ldn/KU-8201	AABBAmAm	L1	16.7983	21.3651	9.25438	2.54237	0.462453	31
Ldn/KU-8201	AABBAmAm	L1	15.0962	20.7984	9.13683	2.34395	0.438549	31
Ldn/KU-8201	AABBAmAm	L1	14.4786	19.4886	8.33487	2.69726	0.479044	31
Ldn/KU-8201	AABBAmAm	L1	18.8811	22.6337	9.71476	2.66107	0.463152	31
Ldn/KU-8201	AABBAmAm	L1	18.8164	22.4643	9.54322	2.70258	0.468558	31
Ldn/KU-8201	AABBAmAm	L1	18.1413	22.3238	9.57027	2.71319	0.457447	31
Ldn/KU-8201	AABBAmAm	L1	17.0174	22.2622	9.45817	2.42379	0.431487	31
Ldn/KU-8201	AABBAmAm	L1	12.6041	20.2949	8.43125	2.2897	0.384545	31
Ldn/KU-8201	AABBAmAm	L1	19.9727	22.4522	9.44069	2.9661	0.497885	31
Ldn/KU-8201	AABBAmAm	L1	17.7356	22.0756	9.47486	2.63939	0.457329	31
Ldn/KU-8201	AABBAmAm	L1	17.8253	22.1132	9.41746	2.63939	0.458082	31
Ldn/KU-8201	AABBAmAm	L1	15.3189	19.6701	8.45124	2.45763	0.497533	31
Ldn/KU-8201	AABBAmAm	L1	16.1412	21.0878	8.99583	2.28028	0.456126	31
Ldn/KU-8201	AABBAmAm	L1	15.1106	20.6991	8.88902	2.22447	0.443187	31
Ldn/KU-8201	AABBAmAm	L1	14.1841	20.9388	9.18427	2.04095	0.406544	31
Ldn/KU-8201	AABBAmAm	L1	17.5345	20.497	8.74977	2.87637	0.52447	31
Ldn/KU-8201	AABBAmAm	L1	18.1449	22.1749	9.58864	2.81708	0.463704	31
Ldn/KU-8201	AABBAmAm	L1	14.396	20.4098	8.90839	2.17055	0.434285	31
Ldn/KU-8201	AABBAmAm	L1	13.6742	20.2609	8.945	2.10504	0.418598	31
Ldn/KU-8201	AABBAmAm	L1	15.502	20.5382	8.87204	2.45763	0.461822	31
Ldn/KU-8201	AABBAmAm	L1	14.5217	19.7524	8.69088	2.21801	0.467722	31
Ldn/KU-8201	AABBAmAm	L1	15.4051	20.997	9.05035	2.45763	0.439096	31
Ldn/KU-8201	AABBAmAm	L1	15.8396	21.514	9.12819	2.58301	0.430042	31
Ldn/KU-8201	AABBAmAm	L1	14.7336	20.0297	8.6822	2.2897	0.461497	31
Ldn/KU-8201	AABBAmAm	L1	14.2165	19.802	8.68923	2.09821	0.455598	31
Ldn/KU-8201	AABBAmAm	L1	15.3009	21.4558	9.17801	2.39997	0.417674	31
Ldn/KU-8201	AABBAmAm	L1	16.2453	21.3651	8.93375	2.45763	0.447229	31
Ldn/KU-8201	AABBAmAm	L1	14.8449	20.3892	8.85461	2.17055	0.44873	31
Ldn/KU-8201	AABBAmAm	L1	12.7334	19.5829	8.69419	1.97841	0.417254	31
Ldn/KU-8223	AABBAmAm	L1	11.9075	19.0213	8.25869	1.81364	0.413573	31
Ldn/KU-8223	AABBAmAm	L1	12.0547	17.9837	7.73233	2.15727	0.468389	31
Ldn/KU-8223	AABBAmAm	L1	12.8268	19.7113	8.69088	1.97841	0.414857	31
Ldn/KU-8223	AABBAmAm	L1	14.7371	21.1785	9.24778	2.10504	0.412887	31
Ldn/KU-8223	AABBAmAm	L1	9.82835	17.9135	7.79845	1.68216	0.384882	31
Ldn/KU-8223	AABBAmAm	L1	14.2883	19.9886	8.69914	2.25653	0.449394	31
Ldn/KU-8223	AABBAmAm	L1	14.0369	20.7077	8.98944	2.21801	0.411358	31
Ldn/KU-8223	AABBAmAm	L1	12.4892	19.0915	8.34003	2.1606	0.430593	31
Ldn/KU-8223	AABBAmAm	L1	12.8268	19.6701	8.51684	1.97841	0.416593	31
Ldn/KU-8223	AABBAmAm	L1	14.572	20.9388	9.17018	2.15727	0.41766	31
Ldn/KU-8223	AABBAmAm	L1	13.8215	20.141	8.87204	1.97841	0.428155	31
Ldn/KU-8223	AABBAmAm	L1	10.2629	18.6411	8.05218	1.80172	0.371136	31
Ldn/KU-8223	AABBAmAm	L1	12.8447	20.7488	9.09311	1.86633	0.37493	31
Ldn/KU-8223	AABBAmAm	L1	14.6617	20.9183	9.07255	2.22447	0.42106	31
Ldn/KU-8223	AABBAmAm	L1	13.9615	20.98	9.17214	2.11864	0.398596	31
Ldn/KU-8223	AABBAmAm	L1	12.8591	21.0176	9.07255	1.92132	0.36581	31
Ldn/KU-8223	AABBAmAm	L1	12.0116	19.2985	8.32452	1.95099	0.405287	31
Ldn/KU-8223	AABBAmAm	L1	9.2574	15.508	6.59603	1.97841	0.483709	31
Ldn/KU-8223	AABBAmAm	L1	14.3242	20.819	9.12819	2.1606	0.415299	31
Ldn/KU-8223	AABBAmAm	L1	14.0369	20.7197	9.17331	1.97841	0.41088	31
Ldn/KU-8223	AABBAmAm	L1	13.7425	21.3977	9.41746	1.92132	0.377174	31
Ldn/KU-8223	AABBAmAm	L1	16.1197	20.0588	8.71399	2.52821	0.503451	31
Ldn/KU-8223	AABBAmAm	L1	12.7011	19.8602	8.57441	2.04095	0.404654	31
Ldn/KU-8223	AABBAmAm	L1	13.193	20.1786	8.77968	2.00007	0.407167	31
Ldn/KU-8223	AABBAmAm	L1	11.1534	17.5951	7.65015	1.81364	0.452724	31
Ldn/KU-8223	AABBAmAm	L1	14.256	20.9679	9.17018	2.27712	0.40747	31
Ldn/KU-8223	AABBAmAm	L1	15.0352	20.6084	8.93857	2.39997	0.444869	31
Ldn/KU-8223	AABBAmAm	L1	15.502	20.819	9.17018	2.33782	0.449447	31
Ldn/KU-8223	AABBAmAm	L1	14.1554	18.0915	7.78278	2.56207	0.543477	31
Ldn/KU-8223	AABBAmAm	L1	15.0962	22.0551	9.52966	2.27712	0.389998	31
Ldn/KU-8223	AABBAmAm	L1	12.5215	20.1992	8.83066	1.88166	0.385656	31
Ldn/KU-8223	AABBAmAm	L1	14.8269	21.1289	9.33166	2.17055	0.417357	31
Ldn/KU-8223	AABBAmAm	L1	16.7193	19.7694	8.53032	2.76692	0.537577	31
Ldn/KU-8223	AABBAmAm	L1	13.7317	20.5878	8.96264	2.10504	0.407112	31
Ldn/KU-8223	AABBAmAm	L1	13.6383	21.5055	9.17331	2.04095	0.370572	31
Ldn/KU-8223	AABBAmAm	L1	11.5628	19.4304	8.45973	1.97841	0.384863	31
Ldn/KU-8223	AABBAmAm	L1	14.5648	20.7403	9.17331	2.1606	0.425486	31
Ldn/KU-8223	AABBAmAm	L1	12.1804	18.6532	8.21509	2.09821	0.439912	31
Ldn/KU-8223	AABBAmAm	L1	12.342	19.112	8.39026	1.91758	0.424602	31
Ldn/KU-8223	AABBAmAm	L1	15.5882	22.0054	9.51646	2.17055	0.404526	31
Ldn/KU-8223	AABBAmAm	L1	15.8755	22.1458	9.71476	2.35618	0.406773	31
Ldn/KU-8223	AABBAmAm	L1	14.3601	20.7488	9.1211	2.1606	0.419162	31
Ldn/KU-8223	AABBAmAm	L1	13.2254	20.7899	9.23146	1.97841	0.384514	31
Ldn/KU-8223	AABBAmAm	L1	8.33812	15.7066	6.76375	1.69491	0.42473	31
Ldn/KU-8223	AABBAmAm	L1	12.7585	20.1821	8.99184	1.91758	0.393619	31
Ldn/KU-8223	AABBAmAm	L1	15.6744	21.865	9.46311	2.35618	0.412003	31
Ldn/KU-8223	AABBAmAm	L1	12.3779	20.7899	9.25632	1.86633	0.359875	31
Ldn/KU-8223	AABBAmAm	L1	15.4374	22.3153	9.71439	2.21801	0.389562	31
Ldn/KU-8223	AABBAmAm	L1	14.6222	21.2076	9.27802	2.2897	0.408545	31
Ldn/KU-8223	AABBAmAm	L1	13.4049	20.5382	8.96264	2.22447	0.399347	31
Ldn/KU-8241	AABBAmAm	L1	11.3689	20.4594	9.00142	1.68216	0.341302	30.8333
Ldn/KU-8241	AABBAmAm	L1	12.9812	20.9764	8.88902	2.04095	0.370733	30.8333
Ldn/KU-8241	AABBAmAm	L1	15.3907	21.6338	9.30584	2.23735	0.413239	30.8333
Ldn/KU-8241	AABBAmAm	L1	12.6329	20.8686	9.17214	1.9325	0.364522	30.8333
Ldn/KU-8241	AABBAmAm	L1	12.4749	22.5224	9.6625	1.81364	0.309041	30.8333
Ldn/KU-8241	AABBAmAm	L1	12.6365	20.9764	9.03964	1.86633	0.360888	30.8333
Ldn/KU-8241	AABBAmAm	L1	13.5126	21.6955	9.41288	1.97841	0.360753	30.8333
Ldn/KU-8241	AABBAmAm	L1	13.3367	21.0672	9.11559	2.1606	0.377611	30.8333
Ldn/KU-8241	AABBAmAm	L1	13.4336	20.141	8.88174	2.04095	0.416141	30.8333
Ldn/KU-8241	AABBAmAm	L1	10.525	18.4922	8.03477	1.69491	0.386771	30.8333
Ldn/KU-8241	AABBAmAm	L1	14.4894	21.1991	9.40983	2.09821	0.405158	30.8333
Ldn/KU-8241	AABBAmAm	L1	14.572	21.0672	9.15882	2.22447	0.412586	30.8333
Ldn/KU-8241	AABBAmAm	L1	8.9414	16.513	7.00525	1.76344	0.412065	30.8333
Ldn/KU-8241	AABBAmAm	L1	10.0654	17.4341	7.55141	1.79773	0.416138	30.8333
Ldn/KU-8241	AABBAmAm	L1	10.4388	18.4341	8.23736	1.69491	0.386028	30.8333
Ldn/KU-8241	AABBAmAm	L1	10.0366	19.1822	8.497	1.56263	0.342767	30.8333
Ldn/KU-8241	AABBAmAm	L1	9.87504	18.4426	8.02046	1.56263	0.364843	30.8333
Ldn/KU-8241	AABBAmAm	L1	12.5359	20.3105	8.945	1.85862	0.381878	30.8333
Ldn/KU-8241	AABBAmAm	L1	15.3656	21.2282	9.2931	2.39997	0.428482	30.8333
Ldn/KU-8241	AABBAmAm	L1	13.4911	21.4969	9.41288	1.85862	0.366863	30.8333
Ldn/KU-8241	AABBAmAm	L1	10.3059	19.1326	8.45973	1.61907	0.353794	30.8333
Ldn/KU-8241	AABBAmAm	L1	11.0744	19.1035	8.50925	1.73884	0.381333	30.8333
Ldn/KU-8241	AABBAmAm	L1	11.8967	20.6084	8.8688	1.91758	0.352006	30.8333
Ldn/KU-8241	AABBAmAm	L1	11.8536	19.451	8.41078	1.86633	0.393711	30.8333
Ldn/KU-8241	AABBAmAm	L1	12.2738	20.7452	8.88215	1.9325	0.358386	30.8333
Ldn/KU-8241	AABBAmAm	L1	13.764	21.1168	9.11165	2.09821	0.387879	30.8333
Ldn/KU-8241	AABBAmAm	L1	14.9131	21.4267	9.37581	2.1606	0.408193	30.8333
Ldn/KU-8241	AABBAmAm	L1	14.4786	20.1495	8.70575	2.22447	0.448132	30.8333
Ldn/KU-8241	AABBAmAm	L1	12.342	20.2814	9.05829	1.85862	0.377049	30.8333
Ldn/KU-8241	AABBAmAm	L1	12.913	21.0672	8.98665	1.98566	0.365613	30.8333
Ldn/KU-8241	AABBAmAm	L1	15.3727	20.4389	8.73539	2.2897	0.462431	30.8333
Ldn/KU-8241	AABBAmAm	L1	15.186	21.0587	9.30391	2.28028	0.43032	30.8333
Ldn/KU-8241	AABBAmAm	L1	10.2305	18.8021	8.32452	1.57636	0.363659	30.8333
Ldn/KU-8241	AABBAmAm	L1	13.1428	20.7403	9.20145	1.80172	0.383945	30.8333
Ldn/KU-8241	AABBAmAm	L1	13.3439	18.8227	8.0379	2.51967	0.473291	30.8333
Ldn/KU-8241	AABBAmAm	L1	14.7731	21.1083	9.31163	2.22447	0.416651	30.8333
Ldn/KU-8241	AABBAmAm	L1	15.0029	21.3069	9.17018	2.27712	0.415283	30.8333
Ldn/KU-8241	AABBAmAm	L1	14.1626	21.7572	9.53719	2.04095	0.375964	30.8333
Ldn/KU-8241	AABBAmAm	L1	9.24303	15.2102	6.59603	1.80172	0.502059	30.8333
Ldn/KU-8241	AABBAmAm	L1	14.4571	20.9268	8.99583	2.21801	0.414844	30.8333
Ldn/KU-8241	AABBAmAm	L1	17.6961	21.2948	9.11559	2.69726	0.490385	30.8333
Ldn/KU-8241	AABBAmAm	L1	15.0926	21.3154	9.09311	2.22447	0.417434	30.8333
Ldn/KU-8241	AABBAmAm	L1	10.446	17.5746	7.55141	1.85862	0.425002	30.8333
Ldn/KU-8241	AABBAmAm	L1	15.5451	21.1168	9.16861	2.27712	0.438072	30.8333
Ldn/KU-8241	AABBAmAm	L1	15.5164	19.7489	8.45464	2.63939	0.499938	30.8333
Ldn/KU-8241	AABBAmAm	L1	16.5147	21.514	9.17331	2.69726	0.448371	30.8333
Ldn/KU-8241	AABBAmAm	L1	15.4122	21.2367	9.20145	2.22447	0.429439	30.8333
Ldn/KU-8241	AABBAmAm	L1	16.0263	20.7779	8.99583	2.75912	0.466489	30.8333
Ldn/KU-8241	AABBAmAm	L1	15.1321	20.7573	8.99583	2.28028	0.441336	30.8333
Ldn/KU-8241	AABBAmAm	L1	16.6691	21.4884	9.47107	2.39997	0.45364	30.8333
Ldn/KU-8266	AABBAmAm	L1	7.81026	15.4995	6.71259	1.55803	0.408543	30.8333
Ldn/KU-8266	AABBAmAm	L1	12.2989	21.9763	9.66287	1.68216	0.320011	30.8333
Ldn/KU-8266	AABBAmAm	L1	7.11721	15.1981	6.67558	1.41045	0.387203	30.8333
Ldn/KU-8266	AABBAmAm	L1	11.3437	20.5211	9.17801	1.68216	0.338503	30.8333
Ldn/KU-8266	AABBAmAm	L1	12.8914	21.0792	9.35779	1.74708	0.364586	30.8333
Ldn/KU-8266	AABBAmAm	L1	12.5539	19.6822	8.71399	2.04095	0.407231	30.8333
Ldn/KU-8266	AABBAmAm	L1	12.4892	20.5708	9.1211	1.92132	0.370889	30.8333
Ldn/KU-8266	AABBAmAm	L1	13.4444	19.9219	8.88174	2.09821	0.425688	30.8333
Ldn/KU-8266	AABBAmAm	L1	13.1823	21.4388	9.52815	1.85862	0.360412	30.8333
Ldn/KU-8266	AABBAmAm	L1	11.7495	19.9921	8.81885	1.73884	0.369414	30.8333
Ldn/KU-8266	AABBAmAm	L1	11.5376	20.819	9.17331	1.61907	0.334509	30.8333
Ldn/KU-8266	AABBAmAm	L1	13.4013	21.2899	9.52966	1.91758	0.371545	30.8333
Ldn/KU-8266	AABBAmAm	L1	12.421	21.7366	9.54322	1.80172	0.330355	30.8333
Ldn/KU-8266	AABBAmAm	L1	11.412	20.8105	9.29001	1.61907	0.331136	30.8333
Ldn/KU-8266	AABBAmAm	L1	11.6669	19.8311	8.81519	1.69491	0.372796	30.8333
Ldn/KU-8266	AABBAmAm	L1	10.8482	19.5623	8.72388	1.56263	0.356226	30.8333
Ldn/KU-8266	AABBAmAm	L1	9.39385	18.9631	8.45846	1.50886	0.328273	30.8333
Ldn/KU-8266	AABBAmAm	L1	9.25022	18.5128	8.10774	1.56263	0.339171	30.8333
Ldn/KU-8266	AABBAmAm	L1	10.4819	19.3517	8.51009	1.67788	0.351731	30.8333
Ldn/KU-8266	AABBAmAm	L1	11.6525	20.5091	8.93375	1.85862	0.348127	30.8333
Ldn/KU-8266	AABBAmAm	L1	12.0583	20.319	8.76945	1.73884	0.367021	30.8333
Ldn/KU-8266	AABBAmAm	L1	13.6635	20.5382	9.03447	2.11864	0.40705	30.8333
Ldn/KU-8266	AABBAmAm	L1	8.92344	18.2936	8.05218	1.44317	0.335075	30.8333
Ldn/KU-8266	AABBAmAm	L1	9.90017	19.1531	8.51263	1.55803	0.339135	30.8333
Ldn/KU-8266	AABBAmAm	L1	13.2002	20.2609	8.99184	1.97841	0.404087	30.8333
Ldn/KU-8266	AABBAmAm	L1	9.90017	18.5504	8.00029	1.76344	0.361532	30.8333
Ldn/KU-8266	AABBAmAm	L1	12.6077	20.2864	8.64988	2.10504	0.384978	30.8333
Ldn/KU-8266	AABBAmAm	L1	15.6277	23.0429	9.82064	2.2897	0.369853	30.8333
Ldn/KU-8266	AABBAmAm	L1	13.5306	20.4885	8.87608	2.1606	0.405047	30.8333
Ldn/KU-8266	AABBAmAm	L1	11.9721	18.9922	8.30076	2.10504	0.417092	30.8333
Ldn/KU-8266	AABBAmAm	L1	12.0116	20.146	8.72264	1.78771	0.371907	30.8333
Ldn/KU-8266	AABBAmAm	L1	11.455	20.0673	8.53032	1.80172	0.357462	30.8333
Ldn/KU-8266	AABBAmAm	L1	12.123	20.0793	8.75633	2.04095	0.37785	30.8333
Ldn/KU-8266	AABBAmAm	L1	11.3976	19.5999	8.62993	1.69491	0.372832	30.8333
Ldn/KU-8266	AABBAmAm	L1	10.1156	17.5455	7.62947	1.80172	0.412926	30.8333
Ldn/KU-8266	AABBAmAm	L1	13.1392	20.0999	8.81885	1.97841	0.408687	30.8333
Ldn/KU-8266	AABBAmAm	L1	10.7656	18.951	8.27259	1.9325	0.376687	30.8333
Ldn/KU-8266	AABBAmAm	L1	14.1662	20.6495	8.93053	2.09821	0.417488	30.8333
Ldn/KU-8266	AABBAmAm	L1	15.1896	21.7161	9.48698	2.1606	0.404756	30.8333
Ldn/KU-8266	AABBAmAm	L1	15.204	20.319	8.81071	2.51682	0.462765	30.8333
Ldn/KU-8266	AABBAmAm	L1	11.7244	19.6496	8.55051	1.9325	0.381586	30.8333
Ldn/KU-8266	AABBAmAm	L1	10.9918	20.0297	8.77845	1.68216	0.344295	30.8333
Ldn/KU-8266	AABBAmAm	L1	13.0674	19.5914	8.57734	2.00007	0.427825	30.8333
Ldn/KU-8266	AABBAmAm	L1	13.071	20.8275	9.10573	2.05148	0.378654	30.8333
Ldn/KU-8266	AABBAmAm	L1	17.5417	22.4848	9.76932	2.39697	0.436015	30.8333
Ldn/KU-8266	AABBAmAm	L1	9.83913	18.6652	8.10774	1.49931	0.354895	30.8333
Ldn/KU-8266	AABBAmAm	L1	10.9487	20.1581	8.59449	1.74708	0.338592	30.8333
Ldn/KU-8266	AABBAmAm	L1	12.2235	21.1374	9.24079	1.85862	0.343797	30.8333
Ldn/KU-8266	AABBAmAm	L1	14.1698	21.3189	9.47486	2.04095	0.39178	30.8333
Ldn/KU-8266	AABBAmAm	L1	12.105	20.2573	8.69625	1.9325	0.370689	30.8333
Ldn/KU-8269	AABBAmAm	L1	18.68	22.5054	9.81369	2.66107	0.463461	30.8333
Ldn/KU-8269	AABBAmAm	L1	18.1342	21.7742	9.39723	2.71319	0.480641	30.8333
Ldn/KU-8269	AABBAmAm	L1	17.4878	20.7573	8.92892	2.75652	0.510039	30.8333
Ldn/KU-8269	AABBAmAm	L1	19.373	23.1387	9.48017	3.18107	0.454705	30.8333
Ldn/KU-8269	AABBAmAm	L1	17.1072	22.3068	9.82832	2.33782	0.432029	30.8333
Ldn/KU-8269	AABBAmAm	L1	12.439	19.6992	8.51009	1.97841	0.402806	30.8333
Ldn/KU-8269	AABBAmAm	L1	15.8755	21.3565	9.27143	2.30533	0.437396	30.8333
Ldn/KU-8269	AABBAmAm	L1	15.5451	19.4921	8.56939	2.69726	0.514144	30.8333
Ldn/KU-8269	AABBAmAm	L1	19.8722	21.5757	9.17331	3.05673	0.536446	30.8333
Ldn/KU-8269	AABBAmAm	L1	13.9974	20.8155	8.81885	2.28028	0.405962	30.8333
Ldn/KU-8269	AABBAmAm	L1	18.6441	22.5635	9.71957	2.82217	0.460189	30.8333
Ldn/KU-8269	AABBAmAm	L1	21.7897	23.4812	10.0118	2.99861	0.496616	30.8333
Ldn/KU-8269	AABBAmAm	L1	16.5721	20.3396	8.86961	2.63667	0.503388	30.8333
Ldn/KU-8269	AABBAmAm	L1	14.3709	19.6822	8.44401	2.2897	0.466172	30.8333
Ldn/KU-8269	AABBAmAm	L1	20.0625	24.0804	10.324	2.9661	0.434776	30.8333
Ldn/KU-8269	AABBAmAm	L1	20.637	23.584	10.3244	2.75912	0.466253	30.8333
Ldn/KU-8269	AABBAmAm	L1	17.1718	23.7039	10.2976	2.2897	0.384049	30.8333
Ldn/KU-8269	AABBAmAm	L1	18.1054	21.7161	9.28846	2.75652	0.482454	30.8333
Ldn/KU-8269	AABBAmAm	L1	18.5363	23.9776	10.1384	2.71319	0.405155	30.8333
Ldn/KU-8269	AABBAmAm	L1	15.9401	20.2573	8.79766	2.61067	0.488131	30.8333
Ldn/KU-8269	AABBAmAm	L1	19.1683	21.2948	8.95663	3.00937	0.531184	30.8333
Ldn/KU-8269	AABBAmAm	L1	19.0786	23.5308	10.0851	2.63939	0.432993	30.8333
Ldn/KU-8269	AABBAmAm	L1	17.0748	21.8069	9.59088	2.51967	0.451212	30.8333
Ldn/KU-8269	AABBAmAm	L1	16.1663	21.6048	9.18427	2.28028	0.435234	30.8333
Ldn/KU-8269	AABBAmAm	L1	19.4664	23.911	10.3098	2.75912	0.42786	30.8333
Ldn/KU-8269	AABBAmAm	L1	16.9635	22.1544	9.61482	2.46346	0.434318	30.8333
Ldn/KU-8269	AABBAmAm	L1	16.3495	21.2743	9.07255	2.64754	0.453945	30.8333
Ldn/KU-8269	AABBAmAm	L1	10.4101	16.7151	7.25455	1.9325	0.468219	30.8333
Ldn/KU-8269	AABBAmAm	L1	15.5702	21.1785	9.31163	2.1606	0.436228	30.8333
Ldn/KU-8269	AABBAmAm	L1	19.2509	21.5842	9.13566	2.77987	0.519266	30.8333
Ldn/KU-8269	AABBAmAm	L1	18.504	21.2573	9.24079	2.87886	0.514591	30.8333
Ldn/KU-8269	AABBAmAm	L1	18.3101	22.204	9.49531	2.64754	0.466701	30.8333
Ldn/KU-8269	AABBAmAm	L1	15.9114	21.0055	9.03964	2.52821	0.45316	30.8333
Ldn/KU-8269	AABBAmAm	L1	20.0733	22.8323	9.71957	2.87886	0.483869	30.8333
Ldn/KU-8269	AABBAmAm	L1	14.554	21.1168	9.29001	2.06891	0.410142	30.8333
Ldn/KU-8269	AABBAmAm	L1	18.3317	22.0345	9.55976	2.70258	0.474466	30.8333
Ldn/KU-8269	AABBAmAm	L1	16.8414	21.336	9.22912	2.57744	0.464904	30.8333
Ldn/KU-8269	AABBAmAm	L1	13.2577	17.905	7.87771	2.34395	0.51967	30.8333
Ldn/KU-8269	AABBAmAm	L1	18.6692	22.3735	9.52966	2.75652	0.468671	30.8333
Ldn/KU-8269	AABBAmAm	L1	18.03	22.9812	9.83416	2.57744	0.429002	30.8333
Ldn/KU-8269	AABBAmAm	L1	17.8038	21.7742	9.26175	2.56207	0.471885	30.8333
Ldn/KU-8269	AABBAmAm	L1	14.1734	18.9716	8.22034	2.46346	0.494851	30.8333
Ldn/KU-8269	AABBAmAm	L1	18.4681	22.4267	9.76784	2.63667	0.461427	30.8333
Ldn/KU-8269	AABBAmAm	L1	18.1018	22.6132	9.76343	2.42379	0.444845	30.8333
Ldn/KU-8269	AABBAmAm	L1	16.6511	21.2573	9.17801	2.39997	0.463062	30.8333
Ldn/KU-8269	AABBAmAm	L1	17.9474	23.3699	9.99353	2.64754	0.412952	30.8333
Ldn/KU-8269	AABBAmAm	L1	21.2547	22.555	9.71439	2.75912	0.525022	30.8333
Ldn/KU-8269	AABBAmAm	L1	15.4697	21.1956	8.93053	2.51682	0.432715	30.8333
Ldn/KU-8269	AABBAmAm	L1	14.9131	20.6084	8.93375	2.21801	0.441256	30.8333
Ldn/KU-8269	AABBAmAm	L1	19.6316	23.0515	10.0391	2.79789	0.464268	30.8333
Ldn/KU-8279	AABBAmAm	L1	14.5145	20.0964	8.51684	2.39997	0.451624	31
Ldn/KU-8279	AABBAmAm	L1	14.3601	20.4559	8.65901	2.34395	0.431251	31
Ldn/KU-8279	AABBAmAm	L1	14.6797	20.5467	8.89831	2.42379	0.436962	31
Ldn/KU-8279	AABBAmAm	L1	15.9616	20.5963	8.80908	2.45763	0.472834	31
Ldn/KU-8279	AABBAmAm	L1	12.6185	18.7816	8.20591	2.17055	0.449526	31
Ldn/KU-8279	AABBAmAm	L1	13.2146	18.7114	7.98816	2.22447	0.4743	31
Ldn/KU-8279	AABBAmAm	L1	15.0855	20.0878	8.57734	2.35618	0.469788	31
Ldn/KU-8279	AABBAmAm	L1	13.4839	18.6206	7.97016	2.39697	0.488697	31
Ldn/KU-8279	AABBAmAm	L1	14.3565	19.1496	8.24651	2.64754	0.49197	31
Ldn/KU-8279	AABBAmAm	L1	16.2274	20.6786	8.88174	2.46346	0.476889	31
Ldn/KU-8279	AABBAmAm	L1	16.0299	21.336	9.11559	2.39997	0.442502	31
Ldn/KU-8279	AABBAmAm	L1	15.9186	20.9764	8.98865	2.51682	0.454622	31
Ldn/KU-8279	AABBAmAm	L1	17.161	21.175	8.99583	2.69726	0.480957	31
Ldn/KU-8279	AABBAmAm	L1	16.2812	20.3481	8.80908	2.51682	0.494139	31
Ldn/KU-8279	AABBAmAm	L1	15.1609	20.7041	8.71399	2.34395	0.444447	31
Ldn/KU-8279	AABBAmAm	L1	17.3801	20.8686	9.01697	2.61067	0.501503	31
Ldn/KU-8279	AABBAmAm	L1	13.6742	20.2899	8.8688	1.97841	0.417399	31
Ldn/KU-8279	AABBAmAm	L1	15.8862	20.2488	8.76207	2.46346	0.486891	31
Ldn/KU-8279	AABBAmAm	L1	18.4717	21.1956	9.02811	2.8209	0.516686	31
Ldn/KU-8279	AABBAmAm	L1	14.8664	19.1787	8.16951	2.61067	0.5079	31
Ldn/KU-8279	AABBAmAm	L1	16.1592	21.7161	9.47107	2.45763	0.430591	31
Ldn/KU-8279	AABBAmAm	L1	14.1734	18.7319	8.13736	2.42379	0.507597	31
Ldn/KU-8279	AABBAmAm	L1	15.4051	20.8395	9.05353	2.39997	0.445755	31
Ldn/KU-8279	AABBAmAm	L1	14.1626	18.951	8.18137	2.34395	0.495549	31
Ldn/KU-8279	AABBAmAm	L1	16.3315	21.9437	9.37313	2.4751	0.426202	31
Ldn/KU-8279	AABBAmAm	L1	11.2216	18.1823	7.78232	2.05148	0.426548	31
Ldn/KU-8279	AABBAmAm	L1	18.6297	21.3771	9.17018	2.81708	0.512293	31
Ldn/KU-8279	AABBAmAm	L1	16.2884	20.9268	8.98944	2.45763	0.467395	31
Ldn/KU-8279	AABBAmAm	L1	16.2848	22.3444	9.71439	2.45763	0.409879	31
Ldn/KU-8279	AABBAmAm	L1	16.7912	21.1956	9.08204	2.76692	0.469678	31
Ldn/KU-8279	AABBAmAm	L1	16.4392	20.7041	8.61619	2.83234	0.481923	31
Ldn/KU-8279	AABBAmAm	L1	16.1951	21.1083	9.0086	2.28028	0.456757	31
Ldn/KU-8279	AABBAmAm	L1	17.0174	21.9352	9.47107	2.57744	0.444446	31
Ldn/KU-8279	AABBAmAm	L1	18.6979	23.1798	9.64837	2.71319	0.437304	31
Ldn/KU-8279	AABBAmAm	L1	16.3243	21.7452	9.41022	2.40893	0.43383	31
Ldn/KU-8279	AABBAmAm	L1	14.3026	18.9014	8.09533	2.33782	0.503081	31
Ldn/KU-8279	AABBAmAm	L1	13.4767	19.5794	8.42016	2.34395	0.441771	31
Ldn/KU-8279	AABBAmAm	L1	16.8917	21.7331	9.20341	2.54237	0.449406	31
Ldn/KU-8279	AABBAmAm	L1	17.8864	21.4558	9.35472	2.63258	0.48825	31
Ldn/KU-8279	AABBAmAm	L1	16.6906	20.5758	8.6822	2.59411	0.495416	31
Ldn/KU-8279	AABBAmAm	L1	14.5468	20.6956	8.79071	2.13889	0.426797	31
Ldn/KU-8279	AABBAmAm	L1	15.0172	20.0793	8.64988	2.34395	0.46806	31
Ldn/KU-8279	AABBAmAm	L1	17.1036	21.3736	9.07373	2.63258	0.470481	31
Ldn/KU-8279	AABBAmAm	L1	15.3871	19.6787	8.51178	2.56207	0.499316	31
Ldn/KU-8279	AABBAmAm	L1	15.2363	19.6085	8.22078	2.4751	0.497969	31
Ldn/KU-8279	AABBAmAm	L1	15.423	21.4438	9.09311	2.40893	0.421479	31
Ldn/KU-8279	AABBAmAm	L1	17.4806	21.353	9.00461	2.79789	0.481779	31
Ldn/KU-8279	AABBAmAm	L1	14.8987	20.6084	8.81397	2.45763	0.440831	31
Ldn/KU-8279	AABBAmAm	L1	17.5883	21.4643	9.05035	2.69726	0.479733	31
Ldn/KU-8279	AABBAmAm	L1	20.7555	23.5855	9.91272	2.96489	0.468872	31
Ldn/KU-8287	AABBAmAm	L1	12.5395	19.5999	8.48516	1.92132	0.410186	31
Ldn/KU-8287	AABBAmAm	L1	12.7909	19.8687	8.39154	2.17055	0.407165	31
Ldn/KU-8287	AABBAmAm	L1	10.191	17.8639	7.8049	1.73884	0.401306	31
Ldn/KU-8287	AABBAmAm	L1	15.0711	20.7197	9.05353	2.28028	0.441152	31
Ldn/KU-8287	AABBAmAm	L1	11.0134	17.8143	7.76338	1.76344	0.436108	31
Ldn/KU-8287	AABBAmAm	L1	12.2091	20.9268	9.05035	1.85862	0.35034	31
Ldn/KU-8287	AABBAmAm	L1	10.6507	18.2731	7.86128	1.80172	0.400833	31
Ldn/KU-8287	AABBAmAm	L1	13.3403	19.4921	8.53958	2.04095	0.441221	31
Ldn/KU-8287	AABBAmAm	L1	12.1804	19.5709	8.53958	1.86633	0.399625	31
Ldn/KU-8287	AABBAmAm	L1	11.8572	19.4716	8.51684	1.97841	0.392999	31
Ldn/KU-8287	AABBAmAm	L1	12.7837	20.1786	8.69625	2.05148	0.394533	31
Ldn/KU-8287	AABBAmAm	L1	10.665	18.9099	8.10774	1.80172	0.374794	31
Ldn/KU-8287	AABBAmAm	L1	8.43508	16.5746	7.19291	1.52778	0.385843	31
Ldn/KU-8287	AABBAmAm	L1	9.18199	16.4463	7.0873	1.80172	0.426591	31
Ldn/KU-8287	AABBAmAm	L1	11.5664	18.4802	7.96114	1.89497	0.425593	31
Ldn/KU-8287	AABBAmAm	L1	12.9273	20.6169	8.93415	2.00007	0.382184	31
Ldn/KU-8287	AABBAmAm	L1	11.8824	19.2404	8.46313	2.00007	0.403353	31
Ldn/KU-8287	AABBAmAm	L1	9.8894	16.9462	7.45811	1.69491	0.432747	31
Ldn/KU-8287	AABBAmAm	L1	12.044	19.2198	8.41718	1.90442	0.409713	31
Ldn/KU-8287	AABBAmAm	L1	13.8215	20.7488	9.15293	2.00007	0.40344	31
Ldn/KU-8287	AABBAmAm	L1	12.8986	19.1617	8.40693	2.05148	0.441454	31
Ldn/KU-8287	AABBAmAm	L1	12.6688	19.261	8.48516	1.95099	0.42913	31
Ldn/KU-8287	AABBAmAm	L1	12.7729	19.4269	8.35724	2.09307	0.425297	31
Ldn/KU-8287	AABBAmAm	L1	11.8536	19.6787	8.51052	1.9325	0.384654	31
Ldn/KU-8287	AABBAmAm	L1	11.7423	18.8979	8.13912	2.0215	0.413178	31
Ldn/KU-8287	AABBAmAm	L1	16.0981	21.0466	8.945	2.46346	0.456688	31
Ldn/KU-8287	AABBAmAm	L1	12.8591	19.4219	8.59449	1.98566	0.428386	31
Ldn/KU-8287	AABBAmAm	L1	13.9507	20.0006	8.76207	2.22447	0.438249	31
Ldn/KU-8287	AABBAmAm	L1	12.0404	19.2695	8.27303	1.97841	0.407483	31
Ldn/KU-8287	AABBAmAm	L1	15.441	20.2197	8.88174	2.39997	0.474606	31
Ldn/KU-8287	AABBAmAm	L1	13.8466	20.9268	8.90839	2.10504	0.397327	31
Ldn/KU-8287	AABBAmAm	L1	12.6293	19.2283	8.37226	2.09307	0.429244	31
Ldn/KU-8287	AABBAmAm	L1	16.4033	23.4932	10.2682	2.22447	0.37347	31
Ldn/KU-8287	AABBAmAm	L1	17.1179	19.9886	8.51009	2.81708	0.538391	31
Ldn/KU-8287	AABBAmAm	L1	14.6222	20.7452	8.79766	2.23735	0.426959	31
Ldn/KU-8287	AABBAmAm	L1	14.8772	20.468	8.89467	2.16558	0.446254	31
Ldn/KU-8287	AABBAmAm	L1	14.3062	20.2488	8.82211	2.2099	0.438466	31
Ldn/KU-8287	AABBAmAm	L1	14.5684	20.3857	8.89467	2.28185	0.440524	31
Ldn/KU-8287	AABBAmAm	L1	12.4641	18.3638	7.91364	2.21801	0.464454	31
Ldn/KU-8287	AABBAmAm	L1	15.581	20.6956	8.71193	2.4751	0.45714	31
Ldn/KU-8287	AABBAmAm	L1	13.9041	19.6992	8.49235	2.18703	0.450249	31
Ldn/KU-8287	AABBAmAm	L1	12.3635	18.6206	8.02046	2.05148	0.448091	31
Ldn/KU-8287	AABBAmAm	L1	14.3278	20.8105	9.24778	2.04095	0.415743	31
Ldn/KU-8287	AABBAmAm	L1	10.3095	17.5866	7.74161	1.68216	0.418876	31
Ldn/KU-8287	AABBAmAm	L1	15.441	20.0382	8.53958	2.52821	0.483244	31
Ldn/KU-8287	AABBAmAm	L1	14.0621	20.5467	8.6822	2.4751	0.418577	31
Ldn/KU-8287	AABBAmAm	L1	16.292	21.2041	9.05313	2.59411	0.45535	31
Ldn/KU-8287	AABBAmAm	L1	15.2866	21.0466	9.05035	2.27712	0.433665	31
Ldn/KU-8287	AABBAmAm	L1	14.1231	20.1871	8.6822	2.2897	0.435502	31
Ldn/KU-8287	AABBAmAm	L1	18.9601	22.8444	10.0161	2.63939	0.456553	31
Ldn/KU-8297	AABBAmAm	L1	9.66676	17.7114	7.54666	1.64546	0.387243	31
Ldn/KU-8297	AABBAmAm	L1	12.9273	20.5296	8.99583	1.97841	0.385439	31
Ldn/KU-8297	AABBAmAm	L1	13.0781	21.687	9.53719	1.97841	0.349427	31
Ldn/KU-8297	AABBAmAm	L1	16.2597	23.2124	10.0344	2.30533	0.379211	31
Ldn/KU-8297	AABBAmAm	L1	14.651	23.055	10.2374	2.00007	0.346375	31
Ldn/KU-8297	AABBAmAm	L1	11.078	21.0176	9.18427	1.56263	0.315142	31
Ldn/KU-8297	AABBAmAm	L1	13.6419	21.6664	9.36738	1.92132	0.365183	31
Ldn/KU-8297	AABBAmAm	L1	13.2361	21.0381	9.23534	1.92132	0.375801	31
Ldn/KU-8297	AABBAmAm	L1	13.5521	22.5465	9.88914	1.85862	0.335011	31
Ldn/KU-8297	AABBAmAm	L1	12.5826	21.7863	9.57027	1.74708	0.33313	31
Ldn/KU-8297	AABBAmAm	L1	12.6185	20.4594	8.945	2.04095	0.378818	31
Ldn/KU-8297	AABBAmAm	L1	12.877	21.1785	9.29773	1.80172	0.360773	31
Ldn/KU-8297	AABBAmAm	L1	14.7407	20.0006	8.69419	2.39997	0.463066	31
Ldn/KU-8297	AABBAmAm	L1	11.1067	19.9595	8.72388	1.74708	0.350346	31
Ldn/KU-8297	AABBAmAm	L1	12.4246	19.7574	8.39026	2.03743	0.399975	31
Ldn/KU-8297	AABBAmAm	L1	14.6653	22.365	9.75497	2.05148	0.368438	31
Ldn/KU-8297	AABBAmAm	L1	15.0316	21.5757	9.20145	2.34395	0.405776	31
Ldn/KU-8297	AABBAmAm	L1	14.5863	20.2899	8.80133	2.10504	0.44524	31
Ldn/KU-8297	AABBAmAm	L1	14.9777	21.8359	9.47107	2.09821	0.394741	31
Ldn/KU-8297	AABBAmAm	L1	15.3763	21.7452	9.36047	2.1606	0.408637	31
Ldn/KU-8297	AABBAmAm	L1	16.7086	22.1047	9.51646	2.4751	0.429714	31
Ldn/KU-8297	AABBAmAm	L1	13.8502	21.6835	9.40182	2.0215	0.370176	31
Ldn/KU-8297	AABBAmAm	L1	15.0783	21.2161	9.18427	2.28028	0.420949	31
Ldn/KU-8297	AABBAmAm	L1	16.213	21.3977	9.29773	2.21801	0.44498	31
Ldn/KU-8297	AABBAmAm	L1	13.6922	22.1338	9.43118	2.04095	0.351213	31
Ldn/KU-8297	AABBAmAm	L1	8.03289	16.2186	7.02368	1.44317	0.383755	31
Ldn/KU-8297	AABBAmAm	L1	10.2593	17.9837	7.74161	1.80172	0.398626	31
Ldn/KU-8297	AABBAmAm	L1	15.6349	22.3359	9.8866	2.17055	0.39382	31
Ldn/KU-8297	AABBAmAm	L1	12.1625	20.4389	8.93857	1.85862	0.365862	31
Ldn/KU-8297	AABBAmAm	L1	9.11017	18.7028	8.10065	1.68216	0.327282	31
Ldn/KU-8297	AABBAmAm	L1	10.8913	19.3808	8.3971	1.73884	0.364372	31
Ldn/KU-8297	AABBAmAm	L1	14.1446	22.1168	9.76784	1.91758	0.363378	31
Ldn/KU-8297	AABBAmAm	L1	14.9562	21.5962	9.42356	2.10504	0.402972	31
Ldn/KU-8297	AABBAmAm	L1	12.992	20.1205	8.86961	2.21801	0.403282	31
Ldn/KU-8297	AABBAmAm	L1	10.349	19.7403	8.63243	1.61907	0.333734	31
Ldn/KU-8297	AABBAmAm	L1	14.9131	21.1289	9.31163	2.1606	0.419783	31
Ldn/KU-8297	AABBAmAm	L1	12.3097	20.2609	8.96264	1.86633	0.376826	31
Ldn/KU-8297	AABBAmAm	L1	13.5809	20.6701	9.17018	2.15727	0.399442	31
Ldn/KU-8297	AABBAmAm	L1	10.8877	18.0334	7.76939	1.86633	0.420717	31
Ldn/KU-8297	AABBAmAm	L1	16.2777	21.4027	9.08481	2.72902	0.446546	31
Ldn/KU-8297	AABBAmAm	L1	14.5001	21.0381	9.1211	2.09821	0.411688	31
Ldn/KU-8297	AABBAmAm	L1	14.6115	20.3446	8.62993	2.49245	0.443615	31
Ldn/KU-8297	AABBAmAm	L1	14.0405	21.675	9.45817	1.9325	0.375557	31
Ldn/KU-8297	AABBAmAm	L1	14.4714	20.6289	9.01736	2.22447	0.427334	31
Ldn/KU-8297	AABBAmAm	L1	13.5019	19.8567	8.36583	2.34395	0.43032	31
Ldn/KU-8297	AABBAmAm	L1	11.965	17.6703	7.55807	2.04973	0.48154	31
Ldn/KU-8297	AABBAmAm	L1	12.3707	20.1581	8.7633	2.05148	0.382567	31
Ldn/KU-8297	AABBAmAm	L1	13.6706	20.0467	8.69708	2.2099	0.427476	31
Ldn/KU-8297	AABBAmAm	L1	12.0655	19.2489	8.39154	1.90442	0.409207	31
Ldn/KU-8297	AABBAmAm	L1	13.43	20.8325	9.06185	1.89497	0.388871	31
Ldn/KU-8315	AABBAmAm	L1	13.2792	19.8978	8.475	2.10504	0.421476	31
Ldn/KU-8315	AABBAmAm	L1	15.0567	21.6253	9.33166	2.2897	0.404591	31
Ldn/KU-8315	AABBAmAm	L1	12.3025	19.5006	8.44954	1.91758	0.406542	31
Ldn/KU-8315	AABBAmAm	L1	13.466	19.0503	8.24651	2.2897	0.466275	31
Ldn/KU-8315	AABBAmAm	L1	11.9829	20.9644	8.86961	1.85862	0.342616	31
Ldn/KU-8315	AABBAmAm	L1	13.5701	20.3687	8.87608	2.09821	0.411024	31
Ldn/KU-8315	AABBAmAm	L1	14.2667	19.7489	8.51263	2.28028	0.459674	31
Ldn/KU-8315	AABBAmAm	L1	14.2201	20.5587	8.93857	2.1606	0.422784	31
Ldn/KU-8315	AABBAmAm	L1	13.4588	21.3941	9.05035	2.03743	0.36951	31
Ldn/KU-8315	AABBAmAm	L1	12.518	19.8808	8.69088	1.97841	0.397995	31
Ldn/KU-8315	AABBAmAm	L1	14.8413	21.4558	9.24079	2.39997	0.405127	31
Ldn/KU-8315	AABBAmAm	L1	12.9776	19.6992	8.59324	2.00007	0.420248	31
Ldn/KU-8315	AABBAmAm	L1	11.9362	19.7403	8.66979	1.86633	0.384917	31
Ldn/KU-8315	AABBAmAm	L1	14.1267	21.1665	9.17214	2.17055	0.396235	31
Ldn/KU-8315	AABBAmAm	L1	9.1784	15.847	6.86911	1.81364	0.459284	31
Ldn/KU-8315	AABBAmAm	L1	11.7387	19.3808	8.45973	1.92132	0.392724	31
Ldn/KU-8315	AABBAmAm	L1	12.956	19.629	8.45124	2.15727	0.422557	31
Ldn/KU-8315	AABBAmAm	L1	14.0297	19.9184	8.59324	2.35618	0.444378	31
Ldn/KU-8315	AABBAmAm	L1	15.2866	21.5551	9.17801	2.39997	0.413446	31
Ldn/KU-8315	AABBAmAm	L1	13.5521	20.658	8.945	1.92132	0.399062	31
Ldn/KU-8315	AABBAmAm	L1	13.1643	20.0091	8.59449	2.1606	0.413192	31
Ldn/KU-8315	AABBAmAm	L1	11.7926	20.5467	8.90839	1.95099	0.351023	31
Ldn/KU-8315	AABBAmAm	L1	16.9168	21.2863	8.945	2.58301	0.469167	31
Ldn/KU-8315	AABBAmAm	L1	15.8324	21.0346	8.8335	2.76692	0.449664	31
Ldn/KU-8315	AABBAmAm	L1	15.2901	21.0261	9.05829	2.39997	0.434616	31
Ldn/KU-8315	AABBAmAm	L1	14.7838	19.807	8.42016	2.52821	0.473542	31
Ldn/KU-8315	AABBAmAm	L1	13.8466	19.3602	8.40693	2.35618	0.464228	31
Ldn/KU-8315	AABBAmAm	L1	17.1143	21.7331	9.24079	2.63939	0.45533	31
Ldn/KU-8315	AABBAmAm	L1	15.7067	21.0963	9.08204	2.46346	0.443489	31
Ldn/KU-8315	AABBAmAm	L1	14.6151	19.6581	8.16951	2.54237	0.475256	31
Ldn/KU-8315	AABBAmAm	L1	14.9275	20.5672	8.77845	2.34395	0.443449	31
Ldn/KU-8315	AABBAmAm	L1	14.1877	19.2524	8.15763	2.28028	0.481007	31
Ldn/KU-8315	AABBAmAm	L1	18.1629	23.072	9.98275	2.64754	0.428769	31
Ldn/KU-8315	AABBAmAm	L1	15.8144	21.5055	9.22912	2.45763	0.4297	31
Ldn/KU-8315	AABBAmAm	L1	15.897	19.1581	8.06199	2.88634	0.544276	31
Ldn/KU-8315	AABBAmAm	L1	17.5165	22.4643	9.73433	2.70258	0.436188	31
Ldn/KU-8315	AABBAmAm	L1	14.633	20.0588	8.66108	2.42379	0.45702	31
Ldn/KU-8315	AABBAmAm	L1	17.0174	22.4728	9.64949	2.57744	0.423437	31
Ldn/KU-8315	AABBAmAm	L1	15.4661	19.6787	8.43125	2.52821	0.50188	31
Ldn/KU-8315	AABBAmAm	L1	16.073	20.1495	8.40693	2.4751	0.49748	31
Ldn/KU-8315	AABBAmAm	L1	15.4841	21.2658	9.22134	2.42379	0.430261	31
Ldn/KU-8315	AABBAmAm	L1	15.0567	21.7828	9.28421	2.44444	0.398763	31
Ldn/KU-8315	AABBAmAm	L1	13.8538	19.5297	8.3971	2.33782	0.456442	31
Ldn/KU-8315	AABBAmAm	L1	16.5793	21.3565	9.2931	2.63939	0.456787	31
Ldn/KU-8315	AABBAmAm	L1	13.6527	18.7525	8.06867	2.30533	0.487877	31
Ldn/KU-8315	AABBAmAm	L1	17.4662	22.5806	9.56727	2.61067	0.430467	31
Ldn/KU-8315	AABBAmAm	L1	13.8933	19.3928	8.52274	2.22447	0.464228	31
Ldn/KU-8315	AABBAmAm	L1	12.1876	19.3893	8.34003	1.92132	0.407383	31
Ldn/KU-8315	AABBAmAm	L1	18.8523	21.8154	9.29001	2.87637	0.497794	31
Ldn/KU-8315	AABBAmAm	L1	12.1553	18.3929	7.97556	2.1606	0.451516	31
Ldn/KU-8322	AABBAmAm	L1	14.1123	20.9268	9.05353	2.1606	0.404952	30.5833
Ldn/KU-8322	AABBAmAm	L1	12.4713	20.7197	9.17018	1.97841	0.365051	30.5833
Ldn/KU-8322	AABBAmAm	L1	14.2452	21.0176	9.27143	2.11864	0.405241	30.5833
Ldn/KU-8322	AABBAmAm	L1	12.597	20.8395	9.17331	1.73884	0.364501	30.5833
Ldn/KU-8322	AABBAmAm	L1	12.6365	19.6496	8.55051	1.98566	0.411272	30.5833
Ldn/KU-8322	AABBAmAm	L1	15.1968	21.9849	9.42356	2.28028	0.395106	30.5833
Ldn/KU-8322	AABBAmAm	L1	11.9147	19.9921	8.88174	1.80172	0.374607	30.5833
Ldn/KU-8322	AABBAmAm	L1	12.2271	19.6496	8.54252	1.81364	0.397948	30.5833
Ldn/KU-8322	AABBAmAm	L1	12.6724	19.0709	8.15367	2.17055	0.43785	30.5833
Ldn/KU-8322	AABBAmAm	L1	12.7621	22.0721	9.35126	1.85862	0.329189	30.5833
Ldn/KU-8322	AABBAmAm	L1	13.8502	21.0176	9.17018	2.15727	0.394004	30.5833
Ldn/KU-8322	AABBAmAm	L1	10.0869	18.0128	7.54666	1.95099	0.390665	30.5833
Ldn/KU-8322	AABBAmAm	L1	13.7173	19.261	8.30076	2.22447	0.464648	30.5833
Ldn/KU-8322	AABBAmAm	L1	12.4569	20.836	8.96625	1.9325	0.360571	30.5833
Ldn/KU-8322	AABBAmAm	L1	12.4569	19.112	8.39283	2.03743	0.428555	30.5833
Ldn/KU-8322	AABBAmAm	L1	13.527	20.7658	8.81397	2.39997	0.394197	30.5833
Ldn/KU-8322	AABBAmAm	L1	11.0169	19.2319	8.48516	1.80172	0.374307	30.5833
Ldn/KU-8322	AABBAmAm	L1	14.2416	21.6338	9.23146	2.21801	0.382386	30.5833
Ldn/KU-8322	AABBAmAm	L1	11.2144	19.5673	8.18707	1.88166	0.368065	30.5833
Ldn/KU-8322	AABBAmAm	L1	10.6938	19.5588	8.44401	1.74708	0.351282	30.5833
Ldn/KU-8322	AABBAmAm	L1	12.5718	19.0829	8.46652	2.04095	0.433828	30.5833
Ldn/KU-8322	AABBAmAm	L1	13.4444	21.1785	9.32088	1.92132	0.376669	30.5833
Ldn/KU-8322	AABBAmAm	L1	12.421	20.7779	9.0086	1.86633	0.361547	30.5833
Ldn/KU-8322	AABBAmAm	L1	13.2325	21.3977	9.40831	2.15727	0.363179	30.5833
Ldn/KU-8322	AABBAmAm	L1	11.1139	19.9474	8.53032	1.61907	0.350996	30.5833
Ldn/KU-8322	AABBAmAm	L1	13.3977	19.9424	8.87608	2.1606	0.423335	30.5833
Ldn/KU-8322	AABBAmAm	L1	14.7084	19.5588	8.32969	2.57744	0.48316	30.5833
Ldn/KU-8322	AABBAmAm	L1	15.4733	21.4679	9.4688	2.21801	0.421905	30.5833
Ldn/KU-8322	AABBAmAm	L1	12.4425	20.0006	8.69088	1.85862	0.39087	30.5833
Ldn/KU-8322	AABBAmAm	L1	16.5757	22.4352	9.83416	2.33782	0.413831	30.5833
Ldn/KU-8322	AABBAmAm	L1	14.7443	21.2778	9.36738	2.1606	0.409243	30.5833
Ldn/KU-8322	AABBAmAm	L1	12.956	20.3892	9.03447	1.88166	0.391634	30.5833
Ldn/KU-8322	AABBAmAm	L1	10.8266	18.3227	8.10951	1.83333	0.40525	30.5833
Ldn/KU-8322	AABBAmAm	L1	12.3671	20.1084	8.69914	2.00007	0.384347	30.5833
Ldn/KU-8322	AABBAmAm	L1	15.0496	20.48	9.01736	2.2897	0.450893	30.5833
Ldn/KU-8322	AABBAmAm	L1	13.0027	19.6205	8.66108	2.11864	0.424448	30.5833
Ldn/KU-8322	AABBAmAm	L1	16.2884	21.6579	9.53267	2.39997	0.43637	30.5833
Ldn/KU-8322	AABBAmAm	L1	15.0711	21.158	9.22484	2.23735	0.423065	30.5833
Ldn/KU-8322	AABBAmAm	L1	13.3187	20.0297	8.69419	2.33782	0.417181	30.5833
Ldn/KU-8322	AABBAmAm	L1	12.4964	20.2779	8.76863	1.95099	0.3819	30.5833
Ldn/KU-8322	AABBAmAm	L1	12.2881	19.8396	8.66108	2.00007	0.392309	30.5833
Ldn/KU-8322	AABBAmAm	L1	13.7281	19.451	8.51684	2.28028	0.45597	30.5833
Ldn/KU-8322	AABBAmAm	L1	12.008	18.6121	8.0379	2.09821	0.435605	30.5833
Ldn/KU-8322	AABBAmAm	L1	16.9851	23.0841	10.1359	2.28028	0.400546	30.5833
Ldn/KU-8322	AABBAmAm	L1	12.421	20.9062	9.09627	1.83333	0.357121	30.5833
Ldn/KU-8322	AABBAmAm	L1	15.5487	20.98	9.37581	2.34395	0.44391	30.5833
Ldn/KU-8322	AABBAmAm	L1	14.4391	20.3396	8.95302	2.34395	0.438597	30.5833
Ldn/KU-8322	AABBAmAm	L1	14.2308	20.8771	9.15293	2.11864	0.410296	30.5833
Ldn/KU-8322	AABBAmAm	L1	15.3656	22.0877	9.78254	2.09821	0.395784	30.5833
Ldn/KU-8322	AABBAmAm	L1	14.7982	20.9062	9.05353	2.30533	0.425468	30.5833
Ldn/KU-8332	AABBAmAm	L1	6.42775	13.2515	5.57586	1.61907	0.459981	30.1667
Ldn/KU-8332	AABBAmAm	L1	8.16576	16.6775	7.37678	1.49931	0.368932	30.1667
Ldn/KU-8332	AABBAmAm	L1	8.9019	17.8724	7.71605	1.50886	0.350208	30.1667
Ldn/KU-8332	AABBAmAm	L1	10.2269	17.7355	7.85031	1.79773	0.408571	30.1667
Ldn/KU-8332	AABBAmAm	L1	9.04194	17.4838	7.49653	1.68216	0.371707	30.1667
Ldn/KU-8332	AABBAmAm	L1	11.1534	21.0261	9.05829	1.68216	0.31703	30.1667
Ldn/KU-8332	AABBAmAm	L1	9.14608	17.0952	7.43158	1.67788	0.393277	30.1667
Ldn/KU-8332	AABBAmAm	L1	11.7028	17.4051	7.50993	2.10504	0.485455	30.1667
Ldn/KU-8332	AABBAmAm	L1	11.4586	18.8723	8.16379	1.85862	0.404289	30.1667
Ldn/KU-8332	AABBAmAm	L1	9.44412	19.3602	8.42016	1.68216	0.316629	30.1667
Ldn/KU-8332	AABBAmAm	L1	12.5539	19.8808	8.76207	2.04095	0.399137	30.1667
Ldn/KU-8332	AABBAmAm	L1	8.66489	17.4221	7.42868	1.64546	0.358734	30.1667
Ldn/KU-8332	AABBAmAm	L1	11.5053	19.5879	8.22034	1.97841	0.376819	30.1667
Ldn/KU-8332	AABBAmAm	L1	13.1356	21.0261	9.28846	2.0215	0.373373	30.1667
Ldn/KU-8332	AABBAmAm	L1	11.0277	19.8311	8.74977	1.73884	0.352372	30.1667
Ldn/KU-8332	AABBAmAm	L1	10.3526	19.4801	8.44954	1.73884	0.34283	30.1667
Ldn/KU-8332	AABBAmAm	L1	10.8805	19.5418	8.57944	1.68216	0.358039	30.1667
Ldn/KU-8332	AABBAmAm	L1	12.4318	20.4594	8.92892	1.91758	0.373212	30.1667
Ldn/KU-8332	AABBAmAm	L1	10.8159	20.5878	9.03447	1.50886	0.320664	30.1667
Ldn/KU-8332	AABBAmAm	L1	10.8589	18.951	8.32452	1.83333	0.379954	30.1667
Ldn/KU-8332	AABBAmAm	L1	10.0187	17.7235	7.71373	1.76344	0.400795	30.1667
Ldn/KU-8332	AABBAmAm	L1	11.5305	20.141	8.88902	1.80172	0.357185	30.1667
Ldn/KU-8332	AABBAmAm	L1	11.2324	18.1738	7.74161	1.92132	0.427357	30.1667
Ldn/KU-8332	AABBAmAm	L1	8.76544	18.3929	8.06199	1.44317	0.325598	30.1667
Ldn/KU-8332	AABBAmAm	L1	11.613	19.8396	8.72922	1.9325	0.370756	30.1667
Ldn/KU-8332	AABBAmAm	L1	12.3887	19.9098	8.72388	1.92132	0.392735	30.1667
Ldn/KU-8332	AABBAmAm	L1	12.9309	22.543	9.71957	1.92132	0.319754	30.1667
Ldn/KU-8332	AABBAmAm	L1	12.4282	20.468	8.84772	2.06891	0.372794	30.1667
Ldn/KU-8332	AABBAmAm	L1	12.0942	19.98	8.76945	1.80172	0.380711	30.1667
Ldn/KU-8332	AABBAmAm	L1	11.0672	20.0382	8.53958	1.80172	0.346363	30.1667
Ldn/KU-8332	AABBAmAm	L1	11.2611	20.0502	8.85461	1.74708	0.352008	30.1667
Ldn/KU-8332	AABBAmAm	L1	10.7117	18.1944	8.04415	1.80172	0.406626	30.1667
Ldn/KU-8332	AABBAmAm	L1	10.0689	21.4353	9.25438	1.69491	0.275382	30.1667
Ldn/KU-8332	AABBAmAm	L1	10.3526	18.6326	8.20591	1.74708	0.374725	30.1667
Ldn/KU-8332	AABBAmAm	L1	10.8697	20.6786	9.04877	1.79773	0.319438	30.1667
Ldn/KU-8332	AABBAmAm	L1	10.6291	20.1205	8.88174	1.56263	0.329938	30.1667
Ldn/KU-8332	AABBAmAm	L1	11.4299	20.2694	8.89831	1.69491	0.3496	30.1667
Ldn/KU-8332	AABBAmAm	L1	11.2288	19.9715	8.87204	1.61907	0.35377	30.1667
Ldn/KU-8332	AABBAmAm	L1	11.8608	19.9304	8.72388	1.86633	0.375226	30.1667
Ldn/KU-8332	AABBAmAm	L1	13.3367	18.4426	7.97016	2.39697	0.492736	30.1667
Ldn/KU-8332	AABBAmAm	L1	12.5467	18.922	8.29124	2.22447	0.440358	30.1667
Ldn/KU-8332	AABBAmAm	L1	10.4639	19.5177	8.3396	1.69491	0.345183	30.1667
Ldn/KU-8332	AABBAmAm	L1	12.4964	19.8276	8.58111	2.25653	0.399444	30.1667
Ldn/KU-8332	AABBAmAm	L1	11.0493	20.2283	8.78908	1.68216	0.339333	30.1667
Ldn/KU-8332	AABBAmAm	L1	12.834	19.9389	8.64241	2.04095	0.405665	30.1667
Ldn/KU-8332	AABBAmAm	L1	10.9487	20.7658	9.04917	1.71597	0.319062	30.1667
Ldn/KU-8332	AABBAmAm	L1	15.0101	21.3069	9.32203	2.23735	0.415482	30.1667
Ldn/KU-8332	AABBAmAm	L1	10.8589	19.5588	8.424	1.81364	0.356708	30.1667
Ldn/KU-8332	AABBAmAm	L1	12.0655	20.5998	9.11559	1.73884	0.357295	30.1667
Ldn/KU-8332	AABBAmAm	L1	15.757	20.1666	8.57441	2.57744	0.486876	30.1667
Ldn/KU-8345	AABBAmAm	L2	11.929	21.2658	9.15882	1.86633	0.331477	30.5833
Ldn/KU-8345	AABBAmAm	L2	12.0368	24.6556	9.11559	1.92132	0.248822	30.5833
Ldn/KU-8345	AABBAmAm	L2	9.12094	20.4765	8.81519	1.38993	0.273363	30.5833
Ldn/KU-8345	AABBAmAm	L2	12.7729	22.899	9.4247	1.9325	0.306102	30.5833
Ldn/KU-8345	AABBAmAm	L2	10.604	21.8239	9.16861	1.67788	0.279779	30.5833
Ldn/KU-8345	AABBAmAm	L2	9.79604	20.3361	7.95437	1.98566	0.297664	30.5833
Ldn/KU-8345	AABBAmAm	L2	8.84444	21.1339	8.75223	1.55803	0.248841	30.5833
Ldn/KU-8345	AABBAmAm	L2	12.974	22.3444	9.6896	1.74708	0.326547	30.5833
Ldn/KU-8345	AABBAmAm	L2	11.1103	23.0188	9.29001	1.73884	0.263493	30.5833
Ldn/KU-8345	AABBAmAm	L2	11.5197	22.8614	9.42813	1.88166	0.276978	30.5833
Ldn/KU-8345	AABBAmAm	L2	6.84789	17.1242	7.07513	1.49931	0.293457	30.5833
Ldn/KU-8345	AABBAmAm	L2	9.21072	19.0589	7.91364	1.55803	0.318647	30.5833
Ldn/KU-8345	AABBAmAm	L2	10.8769	18.6326	8.25565	1.69491	0.393701	30.5833
Ldn/KU-8345	AABBAmAm	L2	12.8088	21.9232	9.45817	1.88166	0.334898	30.5833
Ldn/KU-8345	AABBAmAm	L2	13.8538	21.6579	9.52928	1.9325	0.371146	30.5833
Ldn/KU-8345	AABBAmAm	L2	11.1678	18.4837	8.10774	1.86633	0.41077	30.5833
Ldn/KU-8345	AABBAmAm	L2	13.3151	19.3893	8.50883	2.2099	0.445072	30.5833
Ldn/KU-8345	AABBAmAm	L2	9.02758	17.8469	8.03075	1.49931	0.35617	30.5833
Ldn/KU-8345	AABBAmAm	L2	13.6706	21.0296	9.27802	1.81364	0.388451	30.5833
Ldn/KU-8345	AABBAmAm	L2	14.8197	21.1289	9.34896	2.15727	0.417155	30.5833
Ldn/KU-8345	AABBAmAm	L2	14.7551	22.2451	9.73433	2.10504	0.374699	30.5833
Ldn/KU-8345	AABBAmAm	L2	15.7175	21.8359	9.56727	2.18703	0.414237	30.5833
Ldn/KU-8345	AABBAmAm	L2	13.4803	20.8686	9.10849	2.03743	0.388976	30.5833
Ldn/KU-8345	AABBAmAm	L2	15.2435	22.5841	9.83416	2.21801	0.375567	30.5833
Ldn/KU-8345	AABBAmAm	L2	14.098	21.4934	9.36047	2.16558	0.383491	30.5833
Ldn/KU-8345	AABBAmAm	L2	11.1283	18.3227	8.15719	1.83333	0.416541	30.5833
Ldn/KU-8345	AABBAmAm	L2	6.34157	15.0407	6.69706	1.20446	0.352266	30.5833
Ldn/KU-8345	AABBAmAm	L2	11.4263	18.6532	8.25869	1.74708	0.412677	30.5833
Ldn/KU-8345	AABBAmAm	L2	12.5072	19.8311	8.73539	1.86633	0.399646	30.5833
Ldn/KU-8345	AABBAmAm	L2	11.8321	20.1119	8.92892	1.73884	0.36759	30.5833
Ldn/KU-8345	AABBAmAm	L2	11.3796	20.4509	9.1211	1.73884	0.34191	30.5833
Ldn/KU-8345	AABBAmAm	L2	13.9651	20.9183	9.20341	2.18703	0.401054	30.5833
Ldn/KU-8345	AABBAmAm	L2	11.929	21.2658	9.25438	1.74708	0.331477	30.5833
Ldn/KU-8345	AABBAmAm	L2	11.7387	19.9134	9.00142	1.68216	0.371999	30.5833
Ldn/KU-8345	AABBAmAm	L2	14.0872	21.4267	9.38576	2.10504	0.385587	30.5833
Ldn/KU-8345	AABBAmAm	L2	12.2522	21.4182	9.50854	1.69491	0.335628	30.5833
Ldn/KU-8345	AABBAmAm	L2	14.5935	21.3771	9.37581	2.1606	0.401303	30.5833
Ldn/KU-8345	AABBAmAm	L2	9.44053	19.451	8.55051	1.44317	0.313561	30.5833
Ldn/KU-8345	AABBAmAm	L2	11.7423	18.0334	7.86448	2.23735	0.453742	30.5833
Ldn/KU-8345	AABBAmAm	L2	8.34171	13.7805	5.90125	1.88166	0.551993	30.5833
Ldn/KU-8345	AABBAmAm	L2	9.37949	16.1981	7.10754	1.74708	0.449224	30.5833
Ldn/KU-8345	AABBAmAm	L2	8.46021	16.9462	7.44606	1.49931	0.370207	30.5833
Ldn/KU-8345	AABBAmAm	L2	13.8502	19.6616	8.69088	2.21801	0.450222	30.5833
Ldn/KU-8345	AABBAmAm	L2	11.7818	19.9715	8.84325	1.80172	0.371193	30.5833
Ldn/KU-8345	AABBAmAm	L2	10.6866	18.2149	7.91817	1.68216	0.404757	30.5833
Ldn/KU-8345	AABBAmAm	L2	11.8536	19.5794	8.54252	1.81364	0.388565	30.5833
Ldn/KU-8345	AABBAmAm	L2	9.90735	17.4051	7.65015	1.68216	0.410976	30.5833
Ldn/KU-8345	AABBAmAm	L2	10.5537	18.2234	8.03477	1.81364	0.399351	30.5833
Ldn/KU-8345	AABBAmAm	L2	9.79245	17.9256	7.90138	1.74708	0.382961	30.5833
Ldn/KU-8345	AABBAmAm	L2	11.6777	19.612	8.74854	1.69491	0.381525	30.5833
Ldn/KU-8404	AABBAmAm	L1	19.5238	22.9812	9.92684	2.65972	0.464545	31
Ldn/KU-8404	AABBAmAm	L1	19.6998	22.6337	9.67031	2.70258	0.483235	31
Ldn/KU-8404	AABBAmAm	L1	21.0751	25.2669	10.748	2.72902	0.414836	31
Ldn/KU-8404	AABBAmAm	L1	19.865	23.2415	9.84584	2.82217	0.462136	31
Ldn/KU-8404	AABBAmAm	L1	19.0965	23.6096	10.0161	2.70391	0.430515	31
Ldn/KU-8404	AABBAmAm	L1	17.1897	22.7827	9.84839	2.25653	0.416169	31
Ldn/KU-8404	AABBAmAm	L1	18.8523	23.1713	9.90076	2.42379	0.441239	31
Ldn/KU-8404	AABBAmAm	L1	17.7607	22.2246	9.6066	2.46346	0.45186	31
Ldn/KU-8404	AABBAmAm	L1	15.186	19.9184	8.57106	2.57744	0.481002	31
Ldn/KU-8404	AABBAmAm	L1	17.8325	22.0551	9.52815	2.63667	0.460687	31
Ldn/KU-8404	AABBAmAm	L1	21.3265	24.8457	10.4058	2.83234	0.434139	31
Ldn/KU-8404	AABBAmAm	L1	17.1431	21.8154	9.35126	2.51967	0.452661	31
Ldn/KU-8404	AABBAmAm	L1	22.4612	22.9351	9.77666	3.23813	0.536588	31
Ldn/KU-8404	AABBAmAm	L1	22.0411	24.4279	10.3098	2.9369	0.464161	31
Ldn/KU-8404	AABBAmAm	L1	22.5725	24.1421	10.5528	2.99861	0.486675	31
Ldn/KU-8404	AABBAmAm	L1	14.5396	19.1993	8.22733	2.76692	0.495672	31
Ldn/KU-8404	AABBAmAm	L1	16.6008	21.5962	9.29001	2.57744	0.447284	31
Ldn/KU-8404	AABBAmAm	L1	14.7012	19.7694	8.55051	2.40893	0.472689	31
Ldn/KU-8404	AABBAmAm	L1	16.9456	21.6133	9.06819	2.59411	0.455853	31
Ldn/KU-8404	AABBAmAm	L1	16.7122	21.5757	9.3551	2.57744	0.451142	31
Ldn/KU-8404	AABBAmAm	L1	16.6978	23.0429	10.0161	2.33782	0.395178	31
Ldn/KU-8404	AABBAmAm	L1	11.2683	17.2441	7.3196	2.04095	0.476199	31
Ldn/KU-8404	AABBAmAm	L1	16.3638	21.2863	9.22912	2.57744	0.45383	31
Ldn/KU-8404	AABBAmAm	L1	20.4072	21.865	9.46804	3.17655	0.536407	31
Ldn/KU-8404	AABBAmAm	L1	18.3604	23.4436	10.2486	2.39697	0.4198	31
Ldn/KU-8404	AABBAmAm	L1	15.7821	22.9763	10.0851	2.22447	0.375678	31
Ldn/KU-8404	AABBAmAm	L1	19.0498	23.0394	9.76748	2.64754	0.450981	31
Ldn/KU-8404	AABBAmAm	L1	18.7087	22.365	9.70848	2.57744	0.470021	31
Ldn/KU-8404	AABBAmAm	L1	18.6046	22.8118	9.79868	2.70258	0.449275	31
Ldn/KU-8404	AABBAmAm	L1	17.8648	21.8069	9.38576	2.58301	0.472088	31
Ldn/KU-8404	AABBAmAm	L1	18.2132	22.8323	9.82064	2.71319	0.439031	31
Ldn/KU-8404	AABBAmAm	L1	18.2598	23.7294	9.97339	2.70258	0.407505	31
Ldn/KU-8404	AABBAmAm	L1	18.4035	25.0272	10.4605	2.64754	0.36922	31
Ldn/KU-8404	AABBAmAm	L1	14.4966	18.0419	7.67125	2.69726	0.559642	31
Ldn/KU-8404	AABBAmAm	L1	17.732	22.365	9.84839	2.4751	0.445482	31
Ldn/KU-8404	AABBAmAm	L1	18.7159	21.687	9.49531	2.88634	0.500059	31
Ldn/KU-8404	AABBAmAm	L1	19.7142	21.6048	9.15882	3.13674	0.53075	31
Ldn/KU-8404	AABBAmAm	L1	18.9134	23.6422	10.2514	2.57744	0.425211	31
Ldn/KU-8404	AABBAmAm	L1	13.3151	18.5128	7.99714	2.10504	0.488216	31
Ldn/KU-8404	AABBAmAm	L1	15.8755	22.1047	9.58864	2.21801	0.408288	31
Ldn/KU-8404	AABBAmAm	L1	17.1431	22.394	9.72954	2.66107	0.429569	31
Ldn/KU-8404	AABBAmAm	L1	21.3301	23.5223	10.1128	2.83234	0.484442	31
Ldn/KU-8404	AABBAmAm	L1	15.2147	20.5672	8.74977	2.51682	0.451983	31
Ldn/KU-8404	AABBAmAm	L1	20.3174	22.8323	9.79684	2.89875	0.489755	31
Ldn/KU-8404	AABBAmAm	L1	18.8236	21.675	9.35779	2.9661	0.503496	31
Ldn/KU-8404	AABBAmAm	L1	14.1662	20.468	8.86637	2.11864	0.424927	31
Ldn/KU-8404	AABBAmAm	L1	16.6655	21.6955	9.41746	2.45763	0.444925	31
Ldn/KU-8404	AABBAmAm	L1	16.4033	22.0841	9.59575	2.2897	0.42265	31
Ldn/KU-8404	AABBAmAm	L1	17.7499	21.4558	9.24778	2.70258	0.484525	31
Ldn/KU-8404	AABBAmAm	L1	18.9565	22.0636	9.52928	2.71319	0.489345	31
Ldn/KU-8405	AABBAmAm	L1	18.3747	21.2573	9.20145	2.64754	0.510995	30.9167
Ldn/KU-8405	AABBAmAm	L1	19.0139	21.9352	9.41746	2.82217	0.49659	30.9167
Ldn/KU-8405	AABBAmAm	L1	16.9815	20.6786	8.99184	2.57744	0.49905	30.9167
Ldn/KU-8405	AABBAmAm	L1	20.3318	23.3819	10.0118	2.99861	0.467332	30.9167
Ldn/KU-8405	AABBAmAm	L1	19.9332	23.1217	9.84584	2.70258	0.468543	30.9167
Ldn/KU-8405	AABBAmAm	L1	19.3623	23.7089	10.0476	3.00579	0.432857	30.9167
Ldn/KU-8405	AABBAmAm	L1	18.5363	22.6628	9.77226	2.87886	0.45353	30.9167
Ldn/KU-8405	AABBAmAm	L1	16.0837	22.7536	9.89205	2.33782	0.390388	30.9167
Ldn/KU-8405	AABBAmAm	L1	20.6981	23.5514	10.1486	2.94179	0.468928	30.9167
Ldn/KU-8405	AABBAmAm	L1	17.3872	22.2657	9.58864	2.51682	0.440726	30.9167
Ldn/KU-8405	AABBAmAm	L1	17.9007	22.6543	9.88769	2.51682	0.438308	30.9167
Ldn/KU-8405	AABBAmAm	L1	15.6528	21.8771	9.6896	2.22447	0.410984	30.9167
Ldn/KU-8405	AABBAmAm	L1	14.4355	19.8687	8.55051	2.2897	0.459518	30.9167
Ldn/KU-8405	AABBAmAm	L1	15.7534	20.2694	8.70575	2.58301	0.48184	30.9167
Ldn/KU-8405	AABBAmAm	L1	16.8199	21.9267	9.55074	2.58301	0.439629	30.9167
Ldn/KU-8405	AABBAmAm	L1	16.5793	21.0757	9.03964	2.52821	0.469041	30.9167
Ldn/KU-8405	AABBAmAm	L1	16.4716	20.8069	8.90839	2.52821	0.47811	30.9167
Ldn/KU-8405	AABBAmAm	L1	16.1161	20.8155	8.88215	2.54237	0.467409	30.9167
Ldn/KU-8405	AABBAmAm	L1	17.6135	22.204	9.41288	2.81708	0.448944	30.9167
Ldn/KU-8405	AABBAmAm	L1	18.7626	22.4146	9.71439	2.69726	0.469288	30.9167
Ldn/KU-8405	AABBAmAm	L1	15.6133	20.5176	8.8979	2.64754	0.466071	30.9167
Ldn/KU-8405	AABBAmAm	L1	15.0998	21.2863	9.16861	2.33782	0.418774	30.9167
Ldn/KU-8405	AABBAmAm	L1	14.809	20.5878	8.98465	2.37439	0.439051	30.9167
Ldn/KU-8405	AABBAmAm	L1	17.9259	21.7913	9.00262	2.70391	0.474379	30.9167
Ldn/KU-8405	AABBAmAm	L1	16.4213	21.5962	9.34397	2.4751	0.442447	30.9167
Ldn/KU-8405	AABBAmAm	L1	11.6849	18.4837	8.15059	1.97841	0.429789	30.9167
Ldn/KU-8405	AABBAmAm	L1	17.574	22.733	9.8866	2.40893	0.427332	30.9167
Ldn/KU-8405	AABBAmAm	L1	14.7551	20.3396	8.81397	2.28028	0.448196	30.9167
Ldn/KU-8405	AABBAmAm	L1	14.1339	19.8687	8.51263	2.39997	0.449916	30.9167
Ldn/KU-8405	AABBAmAm	L1	16.0191	21.0176	9.17214	2.35618	0.455705	30.9167
Ldn/KU-8405	AABBAmAm	L1	16.8378	20.6495	9.07413	2.56207	0.496224	30.9167
Ldn/KU-8405	AABBAmAm	L1	14.8485	20.2573	8.74854	2.4751	0.454702	30.9167
Ldn/KU-8405	AABBAmAm	L1	11.0349	18.3348	8.10774	1.86633	0.412503	30.9167
Ldn/KU-8405	AABBAmAm	L1	11.5987	19.2198	8.2973	1.83333	0.394566	30.9167
Ldn/KU-8405	AABBAmAm	L1	14.8305	21.2778	9.28846	2.09821	0.411635	30.9167
Ldn/KU-8405	AABBAmAm	L1	13.6311	19.5418	8.56939	2.09821	0.448553	30.9167
Ldn/KU-8405	AABBAmAm	L1	17.3118	21.1459	9.08481	2.72902	0.486519	30.9167
Ldn/KU-8405	AABBAmAm	L1	13.0279	19.3723	8.57106	2.21801	0.436236	30.9167
Ldn/KU-8405	AABBAmAm	L1	16.5182	22.5635	9.74576	2.54237	0.407717	30.9167
Ldn/KU-8405	AABBAmAm	L1	18.7554	21.6835	9.37964	2.79789	0.501277	30.9167
Ldn/KU-8405	AABBAmAm	L1	17.0641	22.0962	9.55074	2.22447	0.439195	30.9167
Ldn/KU-8405	AABBAmAm	L1	16.152	20.7573	8.95302	2.64754	0.471079	30.9167
Ldn/KU-8405	AABBAmAm	L1	16.7947	21.158	9.10573	2.35618	0.47145	30.9167
Ldn/KU-8405	AABBAmAm	L1	15.4769	21.6338	9.11559	2.33782	0.415553	30.9167
Ldn/KU-8405	AABBAmAm	L1	14.3386	20.468	8.86758	2.17055	0.430097	30.9167
Ldn/KU-8405	AABBAmAm	L1	14.7623	20.8069	8.945	2.28028	0.428496	30.9167
Ldn/KU-8405	AABBAmAm	L1	16.3243	21.5466	9.44031	2.22447	0.441863	30.9167
Ldn/KU-8405	AABBAmAm	L1	15.7211	22.4352	9.76748	2.17055	0.392494	30.9167
Ldn/KU-8405	AABBAmAm	L1	17.003	21.6253	9.2931	2.57744	0.456889	30.9167
Ldn/KU-8405	AABBAmAm	L1	15.1393	20.5878	8.88902	2.34395	0.448845	30.9167
Ldn/KU-8414	AABBAmAm	L1	13.8322	19.3893	8.35552	2.2897	0.462357	30.9167
Ldn/KU-8414	AABBAmAm	L1	14.5037	21.0757	9.21666	2.28185	0.410322	30.9167
Ldn/KU-8414	AABBAmAm	L1	12.2738	19.3893	8.22078	2.11864	0.410264	30.9167
Ldn/KU-8414	AABBAmAm	L1	12.8052	20.646	8.85461	1.98566	0.377509	30.9167
Ldn/KU-8414	AABBAmAm	L1	16.4859	21.4558	9.29117	2.4751	0.450021	30.9167
Ldn/KU-8414	AABBAmAm	L1	7.97903	14.6315	6.51165	1.74708	0.468362	30.9167
Ldn/KU-8414	AABBAmAm	L1	15.2219	21.5551	9.29773	2.28028	0.411698	30.9167
Ldn/KU-8414	AABBAmAm	L1	14.1985	20.8275	9.10573	2.17055	0.411318	30.9167
Ldn/KU-8414	AABBAmAm	L1	15.1609	21.1083	9.24778	2.22447	0.427589	30.9167
Ldn/KU-8414	AABBAmAm	L1	15.7821	20.4389	8.84772	2.49245	0.474745	30.9167
Ldn/KU-8414	AABBAmAm	L1	16.0191	21.3275	9.20145	2.34395	0.442558	30.9167
Ldn/KU-8414	AABBAmAm	L1	12.8591	19.6496	8.46652	2.1606	0.418518	30.9167
Ldn/KU-8414	AABBAmAm	L1	15.2686	20.0793	8.70575	2.28028	0.475895	30.9167
Ldn/KU-8414	AABBAmAm	L1	17.8038	21.8856	9.44031	2.64754	0.467096	30.9167
Ldn/KU-8414	AABBAmAm	L1	15.4015	21.5431	9.22134	2.37439	0.41702	30.9167
Ldn/KU-8414	AABBAmAm	L1	15.7893	20.5963	8.95623	2.6799	0.467728	30.9167
Ldn/KU-8414	AABBAmAm	L1	13.193	18.9801	7.97556	2.1606	0.460211	30.9167
Ldn/KU-8414	AABBAmAm	L1	15.2076	20.836	8.93053	2.33782	0.44019	30.9167
Ldn/KU-8414	AABBAmAm	L1	15.2794	20.7899	9.24778	2.28028	0.444233	30.9167
Ldn/KU-8414	AABBAmAm	L1	17.0605	22.4146	9.67031	2.46346	0.426716	30.9167
Ldn/KU-8414	AABBAmAm	L1	18.5507	23.1833	10.0929	2.58301	0.433729	30.9167
Ldn/KU-8414	AABBAmAm	L1	16.5721	21.0176	9.15882	2.40893	0.471437	30.9167
Ldn/KU-8414	AABBAmAm	L1	17.0569	21.1374	9.17018	2.51682	0.47974	30.9167
Ldn/KU-8414	AABBAmAm	L1	17.7607	21.8565	9.47486	2.51967	0.467207	30.9167
Ldn/KU-8414	AABBAmAm	L1	18.4717	22.394	9.70848	2.69726	0.462862	30.9167
Ldn/KU-8414	AABBAmAm	L1	13.7891	20.5587	8.99184	2.09821	0.409973	30.9167
Ldn/KU-8414	AABBAmAm	L1	12.0188	18.083	7.81363	2.00007	0.46188	30.9167
Ldn/KU-8414	AABBAmAm	L1	12.4497	18.761	8.13956	2.10504	0.444486	30.9167
Ldn/KU-8414	AABBAmAm	L1	10.9236	18.8227	8.20985	1.79773	0.387447	30.9167
Ldn/KU-8414	AABBAmAm	L1	13.0207	19.6822	8.68923	1.97841	0.422374	30.9167
Ldn/KU-8414	AABBAmAm	L1	14.8736	20.6991	9.0086	2.39997	0.436236	30.9167
Ldn/KU-8414	AABBAmAm	L1	13.527	18.7028	8.15059	2.21801	0.485956	30.9167
Ldn/KU-8414	AABBAmAm	L1	15.9652	21.3069	9.22134	2.30533	0.441921	30.9167
Ldn/KU-8414	AABBAmAm	L1	15.0065	20.6374	8.98465	2.42379	0.442768	30.9167
Ldn/KU-8414	AABBAmAm	L1	14.9311	19.6992	8.59324	2.42379	0.483506	30.9167
Ldn/KU-8414	AABBAmAm	L1	15.0101	20.2197	8.81071	2.39697	0.461361	30.9167
Ldn/KU-8414	AABBAmAm	L1	15.7103	20.1701	8.88902	2.34395	0.485264	30.9167
Ldn/KU-8414	AABBAmAm	L1	17.6063	21.8239	9.29117	2.59411	0.46453	30.9167
Ldn/KU-8414	AABBAmAm	L1	13.6886	20.8395	9.23146	2.03743	0.396089	30.9167
Ldn/KU-8414	AABBAmAm	L1	15.1573	20.0056	8.65113	2.31311	0.475914	30.9167
Ldn/KU-8414	AABBAmAm	L1	14.3996	19.2489	8.25565	2.54237	0.488369	30.9167
Ldn/KU-8414	AABBAmAm	L1	17.4375	20.3772	8.69914	2.79789	0.527723	30.9167
Ldn/KU-8414	AABBAmAm	L1	13.843	18.9596	8.16951	2.42379	0.483931	30.9167
Ldn/KU-8414	AABBAmAm	L1	14.335	19.5006	8.34003	2.28028	0.473705	30.9167
Ldn/KU-8414	AABBAmAm	L1	16.0837	20.5091	8.93174	2.44444	0.480512	30.9167
Ldn/KU-8414	AABBAmAm	L1	15.3691	21.009	9.22912	2.33782	0.43757	30.9167
Ldn/KU-8414	AABBAmAm	L1	14.6007	19.8978	8.60284	2.32704	0.463419	30.9167
Ldn/KU-8414	AABBAmAm	L1	16.5757	21.4764	9.2664	2.52821	0.451606	30.9167
Ldn/KU-8414	AABBAmAm	L1	18.3388	21.8941	9.38576	2.64754	0.480759	30.9167
Ldn/KU-8414	AABBAmAm	L1	18.3209	22.7791	9.57027	2.95154	0.443692	30.9167
Ldn/KU-10653	AABBAmAm	L1	10.8877	18.7114	7.91092	1.79773	0.390782	30.75
Ldn/KU-10653	AABBAmAm	L1	10.0725	18.9135	8.39026	1.55803	0.35384	30.75
Ldn/KU-10653	AABBAmAm	L1	11.8141	17.8639	7.81317	2.04095	0.465221	30.75
Ldn/KU-10653	AABBAmAm	L1	9.90376	17.8228	7.61628	1.80172	0.391796	30.75
Ldn/KU-10653	AABBAmAm	L1	13.1248	19.8893	8.57106	2.09821	0.416932	30.75
Ldn/KU-10653	AABBAmAm	L1	11.0421	19.79	8.60451	1.68216	0.354299	30.75
Ldn/KU-10653	AABBAmAm	L1	12.9165	19.1411	8.14971	2.15727	0.443019	30.75
Ldn/KU-10653	AABBAmAm	L1	8.16935	15.8796	7.0873	1.56263	0.407114	30.75
Ldn/KU-10653	AABBAmAm	L1	12.2702	19.8722	8.77845	1.92132	0.390452	30.75
Ldn/KU-10653	AABBAmAm	L1	10.1803	18.2646	8.09	1.67788	0.383487	30.75
Ldn/KU-10653	AABBAmAm	L1	14.2631	20.6991	9.05829	2.04095	0.418332	30.75
Ldn/KU-10653	AABBAmAm	L1	10.8302	17.7937	7.67406	1.92132	0.429848	30.75
Ldn/KU-10653	AABBAmAm	L1	12.5503	18.8432	8.22034	2.09821	0.444172	30.75
Ldn/KU-10653	AABBAmAm	L1	12.4713	20.1871	8.561	1.88166	0.384566	30.75
Ldn/KU-10653	AABBAmAm	L1	15.3871	22.3444	9.65246	2.04095	0.387284	30.75
Ldn/KU-10653	AABBAmAm	L1	12.4138	19.6205	8.34692	2.1606	0.405224	30.75
Ldn/KU-10653	AABBAmAm	L1	12.9489	19.5297	8.42016	2.10504	0.426628	30.75
Ldn/KU-10653	AABBAmAm	L1	10.3742	18.422	7.85214	1.64546	0.38414	30.75
Ldn/KU-10653	AABBAmAm	L1	13.5593	19.7815	8.72388	2.22447	0.435442	30.75
Ldn/KU-10653	AABBAmAm	L1	10.5034	18.9425	8.34003	1.73884	0.367846	30.75
Ldn/KU-10653	AABBAmAm	L1	10.744	18.244	7.98096	1.80172	0.405637	30.75
Ldn/KU-10653	AABBAmAm	L1	11.6023	19.8311	8.52274	1.73884	0.370731	30.75
Ldn/KU-10653	AABBAmAm	L1	11.5735	18.9716	8.32495	1.98566	0.40408	30.75
Ldn/KU-10653	AABBAmAm	L1	12.2307	19.6701	8.67765	1.86055	0.397233	30.75
Ldn/KU-10653	AABBAmAm	L1	14.1518	20.6786	9.01736	2.04095	0.415893	30.75
Ldn/KU-10653	AABBAmAm	L1	11.2575	18.0249	7.79845	2.04095	0.435421	30.75
Ldn/KU-10653	AABBAmAm	L1	13.9112	20.2368	8.86637	2.09307	0.426867	30.75
Ldn/KU-10653	AABBAmAm	L1	14.5504	20.8686	9.05035	2.09821	0.419853	30.75
Ldn/KU-10653	AABBAmAm	L1	10.7943	17.4136	7.55949	1.9325	0.447331	30.75
Ldn/KU-10653	AABBAmAm	L1	13.0961	20.7488	9.09311	1.9325	0.382267	30.75
Ldn/KU-10653	AABBAmAm	L1	13.7389	21.1083	9.29773	2.04095	0.387484	30.75
Ldn/KU-10653	AABBAmAm	L1	13.6383	21.7983	9.59987	1.80172	0.360682	30.75
Ldn/KU-10653	AABBAmAm	L1	10.5573	19.3021	8.52274	1.61907	0.356086	30.75
Ldn/KU-10653	AABBAmAm	L1	9.32922	18.6121	8.1272	1.56263	0.338428	30.75
Ldn/KU-10653	AABBAmAm	L1	17.4806	21.8154	9.44031	2.52821	0.461574	30.75
Ldn/KU-10653	AABBAmAm	L1	11.8824	19.0418	8.15719	1.90442	0.411809	30.75
Ldn/KU-10653	AABBAmAm	L1	11.4622	19.3602	8.48516	1.71597	0.384289	30.75
Ldn/KU-10653	AABBAmAm	L1	12.0188	18.7901	8.15763	2.00007	0.427774	30.75
Ldn/KU-10653	AABBAmAm	L1	13.2972	19.79	8.6822	2.17055	0.426657	30.75
Ldn/KU-10653	AABBAmAm	L1	10.3921	17.893	7.79707	1.81364	0.407896	30.75
Ldn/KU-10653	AABBAmAm	L1	10.8518	17.9632	7.67031	2.09821	0.422614	30.75
Ldn/KU-10653	AABBAmAm	L1	8.72235	15.1776	6.40714	1.9325	0.475815	30.75
Ldn/KU-10653	AABBAmAm	L1	12.8375	20.4509	9.10928	1.79773	0.385715	30.75
Ldn/KU-10653	AABBAmAm	L1	13.8574	19.6907	8.64241	2.22447	0.449126	30.75
Ldn/KU-10653	AABBAmAm	L1	11.5089	19.2695	8.34563	1.90442	0.389497	30.75
Ldn/KU-10653	AABBAmAm	L1	11.6956	19.3397	8.32969	2.03743	0.392948	30.75
Ldn/KU-10653	AABBAmAm	L1	13.0315	20.3566	8.64988	2.1606	0.395177	30.75
Ldn/KU-10653	AABBAmAm	L1	14.8377	20.7573	9.02771	2.22447	0.432748	30.75
Ldn/KU-10653	AABBAmAm	L1	15.4876	21.5962	9.37313	2.11864	0.417291	30.75
Ldn/KU-10653	AABBAmAm	L1	13.5126	21.0176	9.12819	2.10504	0.384402	30.75
Ldn/KU-10830	AABBAmAm	L2	8.69362	15.5988	6.77383	1.73884	0.44898	30.6364
Ldn/KU-10830	AABBAmAm	L2	12.5072	20.0006	8.8335	2.10504	0.392901	30.6364
Ldn/KU-10830	AABBAmAm	L2	10.4388	18.0128	7.8352	1.74708	0.404294	30.6364
Ldn/KU-10830	AABBAmAm	L2	9.77808	17.0831	7.24118	1.76344	0.421046	30.6364
Ldn/KU-10830	AABBAmAm	L2	13.114	20.4183	8.87204	2.09821	0.395282	30.6364
Ldn/KU-10830	AABBAmAm	L2	11.412	18.8568	7.97916	2.04973	0.403307	30.6364
Ldn/KU-10830	AABBAmAm	L2	11.0564	18.1121	7.83199	1.88166	0.423533	30.6364
Ldn/KU-10830	AABBAmAm	L2	14.0585	18.9425	8.2116	2.39697	0.492347	30.6364
Ldn/KU-10830	AABBAmAm	L2	11.7244	18.1412	7.68621	1.95099	0.44768	30.6364
Ldn/KU-10830	AABBAmAm	L2	14.8987	20.146	8.55051	2.4751	0.461298	30.6364
Ldn/KU-10830	AABBAmAm	L2	12.6616	19.5999	8.52569	2.05148	0.41418	30.6364
Ldn/KU-10830	AABBAmAm	L2	11.7315	20.1992	8.84325	1.74708	0.361325	30.6364
Ldn/KU-10830	AABBAmAm	L2	12.7801	19.9184	8.45124	2.09821	0.404797	30.6364
Ldn/KU-10830	AABBAmAm	L2	8.84803	16.1981	7.0802	1.61907	0.42377	30.6364
Ldn/KU-10830	AABBAmAm	L2	11.4191	17.5129	7.4927	2.09821	0.467874	30.6364
Ldn/KU-10830	AABBAmAm	L2	10.981	18.7525	8.09178	1.79773	0.392406	30.6364
Ldn/KU-10830	AABBAmAm	L2	11.7208	19.8106	8.64988	1.98566	0.375295	30.6364
Ldn/KU-10830	AABBAmAm	L2	10.2557	19.0503	8.23605	1.62791	0.355115	30.6364
Ldn/KU-10830	AABBAmAm	L2	12.2738	19.6992	8.54252	1.88166	0.397457	30.6364
Ldn/KU-10830	AABBAmAm	L2	10.2269	18.1036	7.86859	1.80172	0.392127	30.6364
Ldn/KU-10830	AABBAmAm	L2	10.9739	18.5709	8.00791	1.86633	0.399854	30.6364
Ldn/KU-10830	AABBAmAm	L2	14.5217	20.2779	8.57441	2.28028	0.443794	30.6364
Ldn/KU-10830	AABBAmAm	L2	13.7461	19.1787	8.16951	2.54237	0.469623	30.6364
Ldn/KU-10830	AABBAmAm	L2	11.1462	17.2852	7.54428	2.11864	0.468801	30.6364
Ldn/KU-10830	AABBAmAm	L2	9.91454	18.2646	8.04415	1.80172	0.373477	30.6364
Ldn/KU-10830	AABBAmAm	L2	8.2268	15.657	6.64485	1.62791	0.421721	30.6364
Ldn/KU-10830	AABBAmAm	L2	8.51408	17.4051	7.55902	1.49931	0.35318	30.6364
Ldn/KU-10830	AABBAmAm	L2	8.46739	16.6534	7.35337	1.44068	0.383668	30.6364
Ldn/KU-10830	AABBAmAm	L2	12.6652	18.8603	8.20328	2.09307	0.44743	30.6364
Ldn/KU-10830	AABBAmAm	L2	9.63804	18.0454	7.98816	1.56263	0.371932	30.6364
Ldn/KU-10830	AABBAmAm	L2	9.09581	17.8845	7.88864	1.56263	0.357355	30.6364
Ldn/KU-10830	AABBAmAm	L2	10.5753	18.744	8.29124	1.68216	0.37825	30.6364
Ldn/KU-10830	AABBAmAm	L2	11.0349	19.1411	8.50883	1.59898	0.378481	30.6364
Ldn/KU-10830	AABBAmAm	L2	9.3364	17.6824	7.76153	1.67145	0.37524	30.6364
Ldn/KU-10830	AABBAmAm	L2	11.2683	18.588	7.9363	2.04973	0.409831	30.6364
Ldn/KU-10830	AABBAmAm	L2	10.7117	18.5383	8.00971	2.04973	0.391677	30.6364
Ldn/KU-10830	AABBAmAm	L2	11.4048	17.8809	7.82052	1.97659	0.448246	30.6364
Ldn/KU-10830	AABBAmAm	L2	11.649	19.8978	8.76658	1.86055	0.369732	30.6364
Ldn/KU-10830	AABBAmAm	L2	10.92	16.6158	7.19491	2.04095	0.49704	30.6364
Ldn/KU-10830	AABBAmAm	L2	9.59135	16.8966	7.26296	1.73884	0.422174	30.6364
Ldn/KU-10830	AABBAmAm	L2	10.5465	18.5624	8.05218	1.68216	0.384637	30.6364
Ldn/KU-10830	AABBAmAm	L2	9.19994	17.1448	7.37288	1.67788	0.393306	30.6364
Ldn/KU-10830	AABBAmAm	L2	12.0224	18.9631	8.41078	1.98566	0.420129	30.6364
Ldn/KU-10830	AABBAmAm	L2	8.72235	15.3471	6.59331	1.69491	0.465363	30.6364
Ldn/KU-10830	AABBAmAm	L2	12.6185	20.3481	8.89831	2.11864	0.382974	30.6364
Ldn/KU-10830	AABBAmAm	L2	11.2575	18.1242	7.99714	1.86633	0.430663	30.6364
Ldn/KU-10830	AABBAmAm	L2	12.6041	19.4014	8.55051	1.98566	0.420783	30.6364
Ldn/KU-10830	AABBAmAm	L2	11.2863	18.2525	7.88864	1.9325	0.425711	30.6364
Ldn/KU-10830	AABBAmAm	L2	8.8624	18.1036	7.96791	1.50886	0.339806	30.6364
Ldn/KU-10830	AABBAmAm	L2	13.3044	19.0879	8.05218	2.46346	0.458866	30.6364
Ldn/KU-10859	AABBAmAm	L2	10.7584	17.1448	7.37678	2.09821	0.459931	30.5
Ldn/KU-10859	AABBAmAm	L2	9.97917	17.3058	7.61628	1.92132	0.418719	30.5
Ldn/KU-10859	AABBAmAm	L2	12.7047	19.4184	8.40052	2.09307	0.423396	30.5
Ldn/KU-10859	AABBAmAm	L2	12.2953	19.1326	8.18137	1.98566	0.422087	30.5
Ldn/KU-10859	AABBAmAm	L2	12.1948	19.6701	8.45464	1.92132	0.396067	30.5
Ldn/KU-10859	AABBAmAm	L2	12.2307	19.4014	8.475	1.98566	0.408316	30.5
Ldn/KU-10859	AABBAmAm	L2	10.0007	16.9547	7.38067	2.06891	0.437178	30.5
Ldn/KU-10859	AABBAmAm	L2	12.7155	18.7319	8.09533	2.33782	0.455384	30.5
Ldn/KU-10859	AABBAmAm	L2	13.114	20.1084	8.63659	1.97841	0.40756	30.5
Ldn/KU-10859	AABBAmAm	L2	13.527	19.5794	8.44274	2.30533	0.443419	30.5
Ldn/KU-10859	AABBAmAm	L2	11.3222	18.2936	8.0379	1.97841	0.425147	30.5
Ldn/KU-10859	AABBAmAm	L2	8.59667	15.479	6.76959	1.57636	0.450875	30.5
Ldn/KU-10859	AABBAmAm	L2	12.4246	19.9921	8.88174	1.92132	0.390639	30.5
Ldn/KU-10859	AABBAmAm	L2	10.6435	17.4547	7.61251	1.91758	0.439005	30.5
Ldn/KU-10859	AABBAmAm	L2	13.5665	20.5708	9.17331	2.04095	0.402881	30.5
Ldn/KU-10859	AABBAmAm	L2	10.4855	17.9341	7.85031	2.03743	0.409675	30.5
Ldn/KU-10859	AABBAmAm	L2	11.9111	17.9717	7.63888	2.22447	0.463429	30.5
Ldn/KU-10859	AABBAmAm	L2	17.1287	21.9147	9.47486	2.81708	0.448193	30.5
Ldn/KU-10859	AABBAmAm	L2	14.0082	19.2815	8.40309	2.39997	0.473489	30.5
Ldn/KU-10859	AABBAmAm	L2	12.123	18.7525	8.15323	1.97841	0.433213	30.5
Ldn/KU-10859	AABBAmAm	L2	12.0475	16.9257	7.20688	2.28028	0.528466	30.5
Ldn/KU-10859	AABBAmAm	L2	12.4785	21.0878	9.11165	1.79773	0.352622	30.5
Ldn/KU-10859	AABBAmAm	L2	13.6994	21.0587	9.28846	2.09821	0.388193	30.5
Ldn/KU-10859	AABBAmAm	L2	16.924	21.3856	9.12819	2.76692	0.465018	30.5
Ldn/KU-10859	AABBAmAm	L2	12.2271	16.9838	7.25703	2.28028	0.532674	30.5
Ldn/KU-10859	AABBAmAm	L2	15.0639	19.3808	8.3971	2.51967	0.50397	30.5
Ldn/KU-10859	AABBAmAm	L2	11.0026	18.0043	7.86128	1.92132	0.426532	30.5
Ldn/KU-10859	AABBAmAm	L2	16.1232	21.2948	9.11559	2.57744	0.4468	30.5
Ldn/KU-10859	AABBAmAm	L2	12.0009	18.6702	8.05218	2.16558	0.432637	30.5
Ldn/KU-10859	AABBAmAm	L2	16.4357	20.9473	9.13683	2.58301	0.470694	30.5
Ldn/KU-10859	AABBAmAm	L2	13.1284	19.7694	8.53958	2.22447	0.422118	30.5
Ldn/KU-10859	AABBAmAm	L2	17.021	20.7864	8.95663	2.70391	0.495036	30.5
Ldn/KU-10859	AABBAmAm	L2	13.9543	20.0091	8.66979	2.40893	0.437988	30.5
Ldn/KU-10859	AABBAmAm	L2	14.5612	19.112	8.39026	2.39697	0.500949	30.5
Ldn/KU-10859	AABBAmAm	L2	7.40807	15.4995	6.83242	1.49931	0.387506	30.5
Ldn/KU-10859	AABBAmAm	L2	11.1319	18.6532	8.18137	1.80172	0.402042	30.5
Ldn/KU-10859	AABBAmAm	L2	15.3153	20.8771	9.0086	2.22447	0.441563	30.5
Ldn/KU-10859	AABBAmAm	L2	11.9542	20.0588	8.70575	1.80172	0.373354	30.5
Ldn/KU-10859	AABBAmAm	L2	16.134	21.7948	9.40831	2.45763	0.426821	30.5
Ldn/KU-10859	AABBAmAm	L2	9.81399	16.9257	7.41174	1.86633	0.430491	30.5
Ldn/KU-10859	AABBAmAm	L2	12.8232	20.0006	8.81071	2.03743	0.402828	30.5
Ldn/KU-10859	AABBAmAm	L2	12.3743	19.2198	8.27737	2.09821	0.420952	30.5
Ldn/KU-10859	AABBAmAm	L2	11.6023	19.8602	8.6291	1.79773	0.369646	30.5
Ldn/KU-10859	AABBAmAm	L2	14.7946	19.1376	8.08823	2.56207	0.507621	30.5
Ldn/KU-10859	AABBAmAm	L2	15.836	21.4062	9.13683	2.34395	0.434286	30.5
Ldn/KU-10859	AABBAmAm	L2	15.8431	20.8275	9.06463	2.70258	0.458962	30.5
Ldn/KU-10859	AABBAmAm	L2	12.8519	20.468	8.88215	1.9325	0.385504	30.5
Ldn/KU-10859	AABBAmAm	L2	15.7713	21.2367	9.29117	2.35618	0.439445	30.5
Ldn/KU-10859	AABBAmAm	L2	14.6294	20.7452	8.8396	2.09307	0.427169	30.5
Ldn/KU-10859	AABBAmAm	L2	16.1627	21.4969	9.41746	2.33782	0.439512	30.5
Ldn/PI427634	AABBAmAm	L2	12.6544	20.7573	8.8979	1.98566	0.369071	31
Ldn/PI427634	AABBAmAm	L2	15.8539	21.6253	9.39723	2.40893	0.426012	31
Ldn/PI427634	AABBAmAm	L2	12.4713	20.3687	8.90839	1.86633	0.377742	31
Ldn/PI427634	AABBAmAm	L2	14.4606	21.158	9.29001	2.15727	0.405929	31
Ldn/PI427634	AABBAmAm	L2	14.8018	22.1834	9.54322	2.22447	0.377978	31
Ldn/PI427634	AABBAmAm	L2	15.0065	22.4607	9.79684	2.16558	0.373801	31
Ldn/PI427634	AABBAmAm	L2	14.1159	20.9473	9.07255	2.04095	0.40426	31
Ldn/PI427634	AABBAmAm	L2	13.606	20.5793	8.96264	2.04095	0.40372	31
Ldn/PI427634	AABBAmAm	L2	15.994	20.98	9.31163	2.22447	0.456622	31
Ldn/PI427634	AABBAmAm	L2	15.283	21.3771	9.49758	2.25653	0.420262	31
Ldn/PI427634	AABBAmAm	L2	15.4625	20.8977	9.05353	2.39997	0.444931	31
Ldn/PI427634	AABBAmAm	L2	15.8791	22.7451	9.99353	2.05148	0.385709	31
Ldn/PI427634	AABBAmAm	L2	15.5738	22.6954	10.0194	1.9325	0.379952	31
Ldn/PI427634	AABBAmAm	L2	14.6151	21.3651	9.11165	2.21801	0.402348	31
Ldn/PI427634	AABBAmAm	L2	14.2201	20.997	9.08481	2.05148	0.405319	31
Ldn/PI427634	AABBAmAm	L2	11.7782	19.5709	8.3971	1.85862	0.386429	31
Ldn/PI427634	AABBAmAm	L2	15.4661	21.9352	9.54359	2.17055	0.403931	31
Ldn/PI427634	AABBAmAm	L2	8.63258	16.6534	7.00679	1.71597	0.391153	31
Ldn/PI427634	AABBAmAm	L2	15.4553	22.4352	9.77666	2.1606	0.38586	31
Ldn/PI427634	AABBAmAm	L2	16.2022	21.7572	9.50514	2.22447	0.430109	31
Ldn/PI427634	AABBAmAm	L2	15.0747	21.8274	9.63571	1.98566	0.397607	31
Ldn/PI427634	AABBAmAm	L2	15.0065	20.9764	8.88902	2.34395	0.428573	31
Ldn/PI427634	AABBAmAm	L2	15.5056	20.8977	9.14705	2.40893	0.446171	31
Ldn/PI427634	AABBAmAm	L2	12.3995	20.468	8.81885	1.92132	0.371932	31
Ldn/PI427634	AABBAmAm	L2	13.2182	19.4801	8.54252	2.06891	0.437724	31
Ldn/PI427634	AABBAmAm	L2	15.5092	21.0466	9.05313	2.2897	0.439981	31
Ldn/PI427634	AABBAmAm	L2	15.7211	21.5466	9.34896	2.33782	0.425534	31
Ldn/PI427634	AABBAmAm	L2	14.493	21.348	9.41746	2.1606	0.399624	31
Ldn/PI427634	AABBAmAm	L2	13.7927	20.468	8.8979	2.34395	0.413725	31
Ldn/PI427634	AABBAmAm	L2	13.2828	18.8432	8.29124	2.28028	0.470098	31
Ldn/PI427634	AABBAmAm	L2	13.2649	17.893	7.66329	2.35618	0.520652	31
Ldn/PI427634	AABBAmAm	L2	15.6421	21.348	9.40983	2.27712	0.431309	31
Ldn/PI427634	AABBAmAm	L2	16.1556	20.7367	8.98665	2.52821	0.472119	31
Ldn/PI427634	AABBAmAm	L2	15.6061	20.5296	9.00142	2.39997	0.46531	31
Ldn/PI427634	AABBAmAm	L2	14.5073	20.1375	8.72922	2.30533	0.449559	31
Ldn/PI427634	AABBAmAm	L2	13.1176	18.1121	7.68528	2.34395	0.50249	31
Ldn/PI427634	AABBAmAm	L2	14.0728	20.129	8.63659	2.04095	0.436464	31
Ldn/PI427634	AABBAmAm	L2	15.2937	21.5962	9.35126	2.09821	0.412067	31
Ldn/PI427634	AABBAmAm	L2	11.6885	19.6205	8.52274	1.92132	0.381546	31
Ldn/PI427634	AABBAmAm	L2	13.7927	20.2573	8.62993	2.33782	0.422372	31
Ldn/PI427634	AABBAmAm	L2	20.4934	22.7536	9.83051	2.87886	0.49742	31
Ldn/PI427634	AABBAmAm	L2	14.8449	19.3723	8.51263	2.33782	0.497078	31
Ldn/PI427634	AABBAmAm	L2	14.1482	20.5708	9.15882	2.17055	0.420156	31
Ldn/PI427634	AABBAmAm	L2	15.265	20.6906	9.1211	2.51967	0.448085	31
Ldn/PI427634	AABBAmAm	L2	13.29	19.2815	8.39026	2.39697	0.449213	31
Ldn/PI427634	AABBAmAm	L2	15.6528	20.8069	8.95302	2.52821	0.454346	31
Ldn/PI427634	AABBAmAm	L2	16.7373	21.9061	9.59463	2.51967	0.438292	31
Ldn/PI427634	AABBAmAm	L2	17.9079	23.5138	10.3754	2.51967	0.407014	31
Ldn/PI427634	AABBAmAm	L2	14.9706	20.5672	8.8979	2.34395	0.444729	31
Ldn/PI427634	AABBAmAm	L2	17.0353	22.5224	9.75607	2.44444	0.422018	31
Ldn/KU-8267	AABBAmAm	L1	10.0941	17.9135	7.67873	1.73884	0.395288	HDW
Ldn/KU-8267	AABBAmAm	L1	12.798	18.5539	8.09178	2.03743	0.467179	HDW
Ldn/KU-8267	AABBAmAm	L1	10.9918	18.5795	7.96791	2.00903	0.400141	HDW
Ldn/KU-8267	AABBAmAm	L1	11.0995	17.0661	7.31175	2.09821	0.478903	HDW
Ldn/KU-8267	AABBAmAm	L1	6.87303	12.8132	5.34973	1.74708	0.526067	HDW
Ldn/KU-8267	AABBAmAm	L1	13.6635	19.2695	8.20985	2.27712	0.462414	HDW
Ldn/KU-8267	AABBAmAm	L1	13.4408	19.3397	8.32969	2.21801	0.451583	HDW
Ldn/KU-8267	AABBAmAm	L1	11.491	18.5419	7.91817	1.97841	0.42001	HDW
Ldn/KU-8267	AABBAmAm	L1	9.32563	15.7683	6.90405	1.92132	0.471322	HDW
Ldn/KU-8267	AABBAmAm	L1	14.0118	19.29	8.34003	2.39997	0.473192	HDW
Ldn/KU-8267	AABBAmAm	L1	10.8374	15.7768	6.67343	2.10504	0.547137	HDW
Ldn/KU-8267	AABBAmAm	L1	11.5125	18.244	7.97556	1.97841	0.434649	HDW
Ldn/KU-8267	AABBAmAm	L1	11.886	18.9801	8.22078	2.00007	0.414616	HDW
Ldn/KU-8267	AABBAmAm	L1	12.597	18.1618	7.68528	2.46346	0.47991	HDW
Ldn/KU-8267	AABBAmAm	L1	12.6149	19.6085	8.29124	2.22447	0.412294	HDW
Ldn/KU-8267	AABBAmAm	L1	12.5539	18.0334	7.79385	2.33782	0.485102	HDW
Ldn/KU-8267	AABBAmAm	L1	14.5109	19.3978	8.2116	2.57744	0.484617	HDW
Ldn/KU-8267	AABBAmAm	L1	12.008	18.9099	8.09178	1.97841	0.42199	HDW
Ldn/KU-8267	AABBAmAm	L1	11.9685	17.9426	7.74903	2.1606	0.467175	HDW
Ldn/KU-8267	AABBAmAm	L1	8.42789	14.4876	6.11874	1.86055	0.504589	HDW
Ldn/KU-8267	AABBAmAm	L1	12.1265	19.3106	8.41078	1.92132	0.408654	HDW
Ldn/KU-8267	AABBAmAm	L1	9.15685	15.7237	6.8219	1.81957	0.465424	HDW
Ldn/KU-8267	AABBAmAm	L1	9.16403	15.157	6.43454	1.98566	0.501267	HDW
Ldn/KU-8267	AABBAmAm	L1	11.6956	17.715	7.8049	2.04095	0.468331	HDW
Ldn/KU-8267	AABBAmAm	L1	12.1194	19.2695	8.2882	2.00007	0.410157	HDW
Ldn/KU-8267	AABBAmAm	L1	10.2269	17.3022	7.32205	1.9325	0.42929	HDW
Ldn/KU-8267	AABBAmAm	L1	13.9902	20.997	9.14705	2.10504	0.398768	HDW
Ldn/KU-8267	AABBAmAm	L1	13.5485	18.4922	7.81317	2.46346	0.49788	HDW
Ldn/KU-8267	AABBAmAm	L1	13.7173	20.0382	8.39283	2.28028	0.429301	HDW
Ldn/KU-8267	AABBAmAm	L1	12.4533	19.1205	8.22733	2.1606	0.42805	HDW
Ldn/KU-8267	AABBAmAm	L1	11.3222	18.4341	8.15059	2.21801	0.418695	HDW
Ldn/KU-8267	AABBAmAm	L1	11.333	17.9632	7.67125	2.03743	0.441353	HDW
Ldn/KU-8267	AABBAmAm	L1	14.0333	19.6822	8.70575	2.22447	0.455223	HDW
Ldn/KU-8267	AABBAmAm	L1	10.4424	17.2561	7.65015	1.86633	0.44068	HDW
Ldn/KU-8267	AABBAmAm	L1	12.1086	19.0503	8.36754	2.13889	0.419274	HDW
Ldn/KU-8267	AABBAmAm	L1	15.2076	20.2694	8.87204	2.45763	0.465145	HDW
Ldn/KU-8267	AABBAmAm	L1	13.8179	20.5176	8.76207	2.1606	0.412475	HDW
Ldn/KU-8267	AABBAmAm	L1	9.26458	17.1448	7.43448	1.73884	0.396069	HDW
Ldn/KU-8267	AABBAmAm	L1	8.26989	16.8966	7.50849	1.57636	0.364009	HDW
Ldn/KU-8267	AABBAmAm	L1	12.008	18.1036	7.91364	2.09821	0.460418	HDW
Ldn/KU-8267	AABBAmAm	L1	11.9398	17.9015	7.70954	2.09307	0.468198	HDW
Ldn/KU-8267	AABBAmAm	L1	11.7244	19.1822	8.3971	1.85862	0.400406	HDW
Ldn/KU-8267	AABBAmAm	L1	13.2541	19.7198	8.51052	2.23735	0.428307	HDW
Ldn/KU-8267	AABBAmAm	L1	12.5036	17.7526	7.54428	2.2897	0.498566	HDW
Ldn/KU-8267	AABBAmAm	L1	8.84444	17.4051	7.49653	1.61907	0.366884	HDW
Ldn/KU-8267	AABBAmAm	L1	13.4767	18.9716	8.19277	2.17055	0.470529	HDW
Ldn/KU-8267	AABBAmAm	L1	12.6472	17.7937	7.71605	2.2897	0.501965	HDW
Ldn/KU-8267	AABBAmAm	L1	15.0388	21.9969	9.70848	2.21801	0.39057	HDW
Ldn/KU-8267	AABBAmAm	L1	12.4928	19.8361	8.61952	2.04973	0.398986	HDW
Ldn/KU-8267	AABBAmAm	L1	15.0603	20.319	8.92047	2.4751	0.458394	HDW
Ldn/KU-8276	AABBAmAm	L1	11.473	18.1703	7.54666	1.95099	0.436681	HDW
Ldn/KU-8276	AABBAmAm	L1	10.13	19.0418	8.34692	1.68216	0.351077	HDW
Ldn/KU-8276	AABBAmAm	L1	9.6524	17.203	7.42916	1.78771	0.409863	HDW
Ldn/KU-8276	AABBAmAm	L1	11.8141	19.7574	8.57986	1.95099	0.380323	HDW
Ldn/KU-8276	AABBAmAm	L1	8.69721	16.186	7.01703	1.69491	0.417167	HDW
Ldn/KU-8276	AABBAmAm	L1	9.54108	16.8434	7.40011	1.81957	0.422617	HDW
Ldn/KU-8276	AABBAmAm	L1	10.8733	16.1569	7.00166	2.23735	0.523424	HDW
Ldn/KU-8276	AABBAmAm	L1	14.3996	20.1254	8.67972	2.19849	0.446755	HDW
Ldn/KU-8276	AABBAmAm	L1	13.2756	19.1291	8.30552	2.12372	0.455909	HDW
Ldn/KU-8276	AABBAmAm	L1	11.85	18.8738	8.20066	1.95651	0.418034	HDW
Ldn/KU-8276	AABBAmAm	L1	5.95734	13.7685	5.87747	1.36648	0.394903	HDW
Ldn/KU-8276	AABBAmAm	L1	11.649	17.6824	7.70954	2.13889	0.468184	HDW
Ldn/KU-8276	AABBAmAm	L1	9.84272	17.1413	6.98009	1.86055	0.420958	HDW
Ldn/KU-8276	AABBAmAm	L1	9.84631	16.7647	7.15085	1.71597	0.440243	HDW
Ldn/KU-8276	AABBAmAm	L1	9.63085	17.3725	7.58226	1.81957	0.401007	HDW
Ldn/KU-8276	AABBAmAm	L1	11.0529	19.1496	8.49489	1.86055	0.37876	HDW
Ldn/KU-8276	AABBAmAm	L1	12.7442	18.8482	7.92316	2.28185	0.450796	HDW
Ldn/KU-8276	AABBAmAm	L1	7.1603	14.3677	6.2229	1.63012	0.435878	HDW
Ldn/KU-8276	AABBAmAm	L1	10.6363	18.6	7.95437	1.86633	0.386344	HDW
Ldn/KU-8276	AABBAmAm	L1	9.7709	18.1291	7.92135	1.63012	0.373585	HDW
Ldn/KU-8276	AABBAmAm	L1	11.9578	18.9099	8.1325	1.95099	0.420224	HDW
Ldn/KU-8276	AABBAmAm	L1	12.403	18.3653	7.6177	2.28185	0.462106	HDW
Ldn/KU-8276	AABBAmAm	L1	12.9201	19.7042	8.62452	1.93621	0.418176	HDW
Ldn/KU-8276	AABBAmAm	L1	8.86599	17.1824	7.42916	1.67145	0.377372	HDW
Ldn/KU-8276	AABBAmAm	L1	10.8051	16.3109	6.73556	2.28185	0.51037	HDW
Ldn/KU-8276	AABBAmAm	L1	10.6579	16.5661	7.15136	2.10504	0.488021	HDW
Ldn/KU-8276	AABBAmAm	L1	12.1625	18.8021	8.25869	2.05148	0.432332	HDW
Ldn/KU-8276	AABBAmAm	L1	12.3779	19.3808	8.45973	1.97841	0.414108	HDW
Ldn/KU-8276	AABBAmAm	L1	8.72953	16.0782	7.07513	1.73884	0.424351	HDW
Ldn/KU-8276	AABBAmAm	L1	12.5359	18.8021	8.22034	2.1606	0.445607	HDW
Ldn/KU-8276	AABBAmAm	L1	11.6346	18.0334	7.8049	1.98566	0.449579	HDW
Ldn/KU-8276	AABBAmAm	L1	12.7621	19.3602	8.32969	2.03743	0.42787	HDW
Ldn/KU-8276	AABBAmAm	L1	14.8592	19.3602	8.42016	2.34395	0.498179	HDW
Ldn/KU-8276	AABBAmAm	L1	12.0763	18.6908	8.0869	2.35618	0.434398	HDW
Ldn/KU-8276	AABBAmAm	L1	12.0799	18.9922	8.34003	2.04095	0.420845	HDW
Ldn/KU-8276	AABBAmAm	L1	11.0888	16.3966	7.07208	2.21801	0.518303	HDW
Ldn/KU-8276	AABBAmAm	L1	11.2575	18.0539	7.92452	1.92132	0.434019	HDW
Ldn/KU-8276	AABBAmAm	L1	13.5845	18.8603	8.15367	2.2897	0.479906	HDW
Ldn/KU-8276	AABBAmAm	L1	11.7351	17.91	7.57658	2.11864	0.459734	HDW
Ldn/KU-8276	AABBAmAm	L1	9.59494	17.0285	7.67873	1.68216	0.415815	HDW
Ldn/KU-8276	AABBAmAm	L1	13.2433	19.6992	8.45124	2.15727	0.428853	HDW
Ldn/KU-8276	AABBAmAm	L1	14.5468	19.5914	8.51684	2.28028	0.476263	HDW
Ldn/KU-8276	AABBAmAm	L1	9.49081	15.0201	6.53422	1.97841	0.528647	HDW
Ldn/KU-8276	AABBAmAm	L1	13.4983	19.0127	8.39283	2.21801	0.469244	HDW
Ldn/KU-8276	AABBAmAm	L1	10.2485	17.3965	7.75829	1.74708	0.425543	HDW
Ldn/KU-8276	AABBAmAm	L1	11.2432	17.6207	7.63136	2.28185	0.455045	HDW
Ldn/KU-8276	AABBAmAm	L1	12.0583	18.4596	7.96791	2.16558	0.444684	HDW
Ldn/KU-8276	AABBAmAm	L1	9.13531	17.6824	7.64499	1.57636	0.367158	HDW
[truncated: 315 more rows]

## Sheet: Grains of einkorn
Table S5-4 Raw data of five grain-reated traits in einkorn
accession	Lineage	Grain area size (mm2)	Grain perimeter length (mm)	Grain length (mm)	Grain width (mm)	Grain circularity	Thermal time of 600℃ days
KU-101-2	L2	4.51913	11.1883	4.96499	1.21024	0.453668	26.3333
KU-101-2	L2	2.98414	9.76285	4.26751	0.983834	0.393438	26.3333
KU-101-2	L2	2.91292	11.0242	4.87348	0.822024	0.301195	26.3333
KU-101-2	L2	2.58236	8.16824	3.58185	0.914569	0.486373	26.3333
KU-101-2	L2	2.58145	10.634	4.76567	0.652321	0.286867	26.3333
KU-101-2	L2	3.11107	11.5241	5.10983	0.806322	0.294378	26.3333
KU-101-2	L2	4.65245	12.5118	5.59486	1.04329	0.373466	26.3333
KU-101-2	L2	4.23697	11.6407	5.1371	1.12824	0.392925	26.3333
KU-101-2	L2	2.98779	11.2158	4.95228	0.822024	0.298468	26.3333
KU-101-2	L2	2.86909	9.84831	4.21953	0.829764	0.371732	26.3333
KU-101-2	L2	3.04623	11.847	5.25658	0.735241	0.272744	26.3333
KU-101-2	L2	3.74661	11.4386	5.06117	1.01939	0.359833	26.3333
KU-101-2	L2	3.61695	12.4789	5.54239	0.917559	0.291876	26.3333
KU-101-2	L2	3.4535	12.2157	5.48358	0.881005	0.290825	26.3333
KU-101-2	L2	3.2316	11.4801	5.12	0.8547	0.308132	26.3333
KU-101-2	L2	4.81316	12.8441	5.66702	1.19046	0.366636	26.3333
KU-101-2	L2	3.98951	12.7536	5.5813	0.948871	0.308224	26.3333
KU-101-2	L2	3.04623	11.1425	4.958	0.794917	0.308324	26.3333
KU-101-2	L2	4.06804	12.22	5.47025	1.00858	0.342336	26.3333
KU-101-2	L2	3.29735	11.4973	5.0655	0.860025	0.313462	26.3333
KU-101-2	L2	3.37771	11.3324	5.0144	0.842866	0.330512	26.3333
KU-101-2	L2	3.70826	12.396	5.50751	0.92054	0.303263	26.3333
KU-101-2	L2	3.40236	12.51	5.55555	0.842866	0.273195	26.3333
KU-101-2	L2	4.33285	12.6463	5.69403	1.16252	0.340452	26.3333
KU-101-2	L2	2.97501	11.1193	5.04725	0.785673	0.302376	26.3333
KU-101-2	L2	3.60142	11.6553	5.0799	1.05807	0.333146	26.3333
KU-101-2	L2	3.81053	11.3764	4.88377	1.07858	0.369986	26.3333
KU-101-2	L2	3.2937	10.5571	4.63926	1.05548	0.371367	26.3333
KU-101-2	L2	3.10011	11.5974	5.12482	0.802918	0.289644	26.3333
KU-101-2	L2	3.72835	11.3031	5.01386	1.07858	0.366718	26.3333
KU-101-2	L2	3.81053	11.3532	5.02041	1.09204	0.371503	26.3333
KU-101-2	L2	3.86989	12.7225	5.63357	0.914569	0.300446	26.3333
KU-101-2	L2	3.25626	11.6113	5.16952	0.876849	0.303504	26.3333
KU-101-2	L2	4.25797	11.3739	5.03421	1.12824	0.413614	26.3333
KU-101-2	L2	3.43432	11.7158	5.21525	0.96035	0.314419	26.3333
KU-101-2	L2	5.15102	13.1126	5.7094	1.30464	0.376465	26.3333
KU-101-2	L2	3.1412	11.5552	5.1282	0.794917	0.295632	26.3333
KU-101-2	L2	3.47906	11.714	5.19894	0.955584	0.318612	26.3333
KU-101-2	L2	3.50098	12.7639	5.7529	0.8547	0.270042	26.3333
KU-101-2	L2	4.12374	11.7701	5.21104	1.15067	0.374058	26.3333
KU-101-2	L2	3.77766	11.5595	5.08475	0.983834	0.355267	26.3333
KU-101-2	L2	3.90276	12.1181	5.3819	1.05548	0.333975	26.3333
KU-101-2	L2	3.87445	11.4887	5.03802	1.13791	0.368875	26.3333
KU-101-2	L2	3.17864	10.3776	4.61558	0.914569	0.370902	26.3333
KU-101-2	L2	3.42519	11.3764	5.04563	0.955584	0.332571	26.3333
KU-101-2	L2	4.23514	12.0326	5.32201	1.19734	0.367585	26.3333
KU-101-2	L2	3.72653	12.1932	5.34598	0.96035	0.314977	26.3333
KU-101-2	L2	2.76864	11.0242	4.79889	0.78451	0.286277	26.3333
KU-101-2	L2	3.2526	11.8202	5.14402	0.865318	0.292544	26.3333
KU-101-2	L2	3.93837	12.2994	5.43004	0.983834	0.327159	26.3333
KU-101-3	L1	4.82229	13.2871	5.81322	1.06151	0.343243	30
KU-101-3	L1	6.16004	14.3464	6.21115	1.29198	0.376105	30
KU-101-3	L1	6.59835	16.6905	7.43061	1.21476	0.29765	30
KU-101-3	L1	6.88416	17.2223	7.61127	1.21476	0.291661	30
KU-101-3	L1	5.74	15.0544	6.67993	1.05807	0.318268	30
KU-101-3	L1	7.40922	16.7138	7.18469	1.30254	0.333299	30
KU-101-3	L1	5.36926	14.3024	6.37826	1.11439	0.329843	30
KU-101-3	L1	8.51595	17.2094	7.67566	1.45047	0.361336	30
KU-101-3	L1	8.1653	17.2473	7.60179	1.40181	0.344936	30
KU-101-3	L1	7.56902	17.7144	7.79524	1.4109	0.303108	30
KU-101-3	L1	5.97376	14.8359	6.56786	1.23267	0.341057	30
KU-101-3	L1	8.60909	17.8016	7.83963	1.57599	0.341387	30
KU-101-3	L1	8.23013	17.9354	7.6241	1.49572	0.321511	30
KU-101-3	L1	7.15537	15.6173	6.95728	1.40181	0.368662	30
KU-101-3	L1	8.1443	17.4934	7.6424	1.58177	0.334439	30
KU-101-3	L1	7.30877	16.7345	7.44828	1.30814	0.327966	30
KU-101-3	L1	7.0814	16.8389	7.28265	1.28205	0.313834	30
KU-101-3	L1	6.39929	15.8237	6.981	1.20873	0.321164	30
KU-101-3	L1	6.90608	17.3224	7.62565	1.19734	0.289217	30
KU-101-3	L1	7.78543	18.4439	8.07793	1.31649	0.287599	30
KU-101-3	L1	7.47953	16.3469	7.1338	1.36016	0.351735	30
KU-101-3	L1	7.32156	16.378	7.21728	1.39528	0.343	30
KU-101-3	L1	6.75906	15.6173	6.88882	1.33508	0.348244	30
KU-101-3	L1	4.34016	12.7267	5.50469	0.974508	0.336729	30
KU-101-3	L1	6.30706	15.3151	6.77778	1.24812	0.337905	30
KU-101-3	L1	4.54926	13.4269	5.87012	1.0292	0.3171	30
KU-101-3	L1	6.47234	15.0423	6.53412	1.36284	0.359454	30
KU-101-3	L1	5.02044	13.2474	5.87354	1.14988	0.359492	30
KU-101-3	L1	6.57461	16.0619	7.03585	1.28276	0.320249	30
KU-101-3	L1	7.16541	16.5325	7.33811	1.25687	0.32944	30
KU-101-3	L1	4.84056	14.2688	6.37883	0.948871	0.298767	30
KU-101-3	L1	7.06314	16.0515	7.03403	1.43338	0.34449	30
KU-101-3	L1	5.58203	14.7108	6.50724	1.09455	0.324138	30
KU-101-3	L1	7.40283	16.099	7.13111	1.43656	0.358928	30
KU-101-3	L1	7.03666	16.0239	7.12458	1.4109	0.34438	30
KU-101-3	L1	6.14909	14.9861	6.59616	1.34123	0.344065	30
KU-101-3	L1	5.26608	13.3544	5.79197	1.24226	0.371066	30
KU-101-3	L1	5.93998	15.0405	6.5071	1.23267	0.329966	30
KU-101-3	L1	5.9071	15.568	6.92162	1.22374	0.30628	30
KU-101-3	L1	5.61764	15.3305	6.7954	1.07179	0.300364	30
KU-101-3	L1	7.86579	17.704	7.81128	1.32754	0.315362	30
KU-101-3	L1	5.58476	14.6711	6.48812	1.16252	0.326055	30
KU-101-3	L1	8.56708	17.3707	7.57387	1.50546	0.356786	30
KU-101-3	L1	6.75906	17.0117	7.57266	1.18816	0.293497	30
KU-101-3	L1	9.7286	17.9665	7.92397	1.62449	0.378733	30
KU-101-3	L1	6.02125	15.1252	6.73561	1.21476	0.330744	30
KU-101-3	L1	6.00116	17.0117	7.57411	1.0292	0.260586	30
KU-101-3	L1	6.89147	15.7718	6.94887	1.36351	0.348143	30
KU-101-3	L1	9.7012	17.4744	7.74495	1.68411	0.399237	30
KU-101-3	L1	6.06416	16.3322	7.23636	1.12174	0.285688	30
KU-1501	L2	5.50167	14.5338	6.43598	1.13791	0.327302	26.5
KU-1501	L2	5.27156	14.247	6.14924	1.08112	0.326365	26.5
KU-1501	L2	6.67049	14.5692	6.34395	1.43592	0.39491	26.5
KU-1501	L2	6.06508	15.985	7.03818	1.12824	0.298279	26.5
KU-1501	L2	5.25969	14.6407	6.50766	1.1355	0.308351	26.5
KU-1501	L2	6.81933	14.7651	6.44789	1.32754	0.393076	26.5
KU-1501	L2	5.65782	15.1925	6.65418	1.10864	0.308036	26.5
KU-1501	L2	4.29359	13.0168	5.7343	0.975445	0.318437	26.5
KU-1501	L2	5.31995	15.1485	6.6925	1.00858	0.291326	26.5
KU-1501	L2	5.24964	14.2799	6.25524	1.16644	0.323513	26.5
KU-1501	L2	4.84421	13.7463	6.02321	1.03274	0.322152	26.5
KU-1501	L2	6.03586	14.714	6.52895	1.20343	0.350337	26.5
KU-1501	L2	5.8094	13.7324	6.0873	1.28561	0.387123	26.5
KU-1501	L2	5.37748	13.3923	5.85282	1.2706	0.376773	26.5
KU-1501	L2	5.44962	14.443	6.2377	1.09538	0.328295	26.5
KU-1501	L2	6.171	14.4161	6.17754	1.27491	0.373136	26.5
KU-1501	L2	5.67882	13.59	5.85345	1.30184	0.386391	26.5
KU-1501	L2	5.96646	15.548	6.90313	1.23341	0.310154	26.5
KU-1501	L2	5.97285	14.8513	6.53901	1.34123	0.340298	26.5
KU-1501	L2	5.11176	13.7799	6.15221	1.17579	0.338287	26.5
KU-1501	L2	4.962	12.3795	5.44817	1.16252	0.406873	26.5
KU-1501	L2	6.62757	15.1121	6.54167	1.43274	0.364685	26.5
KU-1501	L2	6.43398	14.1658	6.20306	1.43274	0.402909	26.5
KU-1501	L2	5.87423	14.9247	6.58202	1.28561	0.331399	26.5
KU-1501	L2	6.39837	15.8856	7.05852	1.15067	0.31862	26.5
KU-1501	L2	3.77218	13.3518	5.96241	0.829764	0.265901	26.5
KU-1501	L2	4.91543	14.1186	6.35373	0.974508	0.309878	26.5
KU-1501	L2	5.51263	13.1394	5.76796	1.24593	0.40125	26.5
KU-1501	L2	6.30797	15.0484	6.55909	1.26917	0.350043	26.5
KU-1501	L2	5.35648	15.0752	6.7997	1.05807	0.296186	26.5
KU-1501	L2	6.69788	14.6046	6.3343	1.58177	0.394612	26.5
KU-1501	L2	6.07421	14.4172	6.27608	1.28276	0.36723	26.5
KU-1501	L2	6.66227	15.77	6.79177	1.38675	0.336641	26.5
KU-1501	L2	4.81225	13.2267	5.79497	1.12824	0.345666	26.5
KU-1501	L2	6.83485	15.0527	6.66351	1.36351	0.379064	26.5
KU-1501	L2	5.70165	15.1009	6.54278	1.23267	0.314197	26.5
KU-1501	L2	5.57563	15.1657	6.67173	1.16644	0.304635	26.5
KU-1501	L2	5.85962	14.6167	6.51271	1.24226	0.344651	26.5
KU-1501	L2	6.98187	15.7053	6.87516	1.39986	0.355704	26.5
KU-1501	L2	7.61833	16.1906	6.9679	1.52175	0.365212	26.5
KU-1501	L2	6.16918	14.4819	6.20776	1.28276	0.369645	26.5
KU-1501	L2	6.65953	14.0295	6.03306	1.4109	0.425174	26.5
KU-1501	L2	5.97102	14.9515	6.59464	1.24593	0.335653	26.5
KU-1501	L2	7.32521	16.1448	7.13687	1.49572	0.353154	26.5
KU-1501	L2	7.98085	16.0032	6.95531	1.49511	0.391602	26.5
KU-1501	L2	4.67984	13.7352	6.07995	1.0292	0.311724	26.5
KU-1501	L2	7.23663	15.1346	6.55631	1.54852	0.397015	26.5
KU-1501	L2	6.64766	15.2193	6.67022	1.42315	0.360653	26.5
KU-1501	L2	6.29793	14.955	6.55867	1.31995	0.353861	26.5
KU-1501	L2	9.06839	15.7364	6.80762	1.82214	0.460181	26.5
KU-1507	L2	4.07352	11.7097	5.08475	1.01939	0.373326	26
KU-1507	L2	4.32646	12.6223	5.56836	1.08953	0.341243	26
KU-1507	L2	4.01508	13.9941	5.92724	0.924499	0.257639	26
KU-1507	L2	3.82697	12.3555	5.46072	1.00131	0.315023	26
KU-1507	L2	3.86715	12.3849	5.44498	0.983834	0.316824	26
KU-1507	L2	3.87354	12.6516	5.48358	1.00131	0.304105	26
KU-1507	L2	4.60223	13.5625	5.86264	1.11848	0.314412	26
KU-1507	L2	4.03608	12.2182	5.28672	1.01939	0.339745	26
KU-1507	L2	4.43056	13.5003	5.78424	0.983834	0.30548	26
KU-1507	L2	4.77024	13.6333	5.89635	1.11848	0.322514	26
KU-1507	L2	3.39049	13.0954	5.81337	0.760875	0.248446	26
KU-1507	L2	4.48534	13.648	5.86654	1.00131	0.302601	26
KU-1507	L2	4.3155	12.8494	5.72474	1.00131	0.328455	26
KU-1507	L2	3.9192	11.9117	5.11411	1.08953	0.347101	26
KU-1507	L2	3.62791	12.4997	5.43004	0.924499	0.291789	26
KU-1507	L2	3.87719	12.9141	5.71372	0.889258	0.292144	26
KU-1507	L2	4.00777	13.5521	5.87898	0.924499	0.27422	26
KU-1507	L2	3.45806	11.9489	5.3528	0.816451	0.304358	26
KU-1507	L2	5.54002	13.5375	5.97633	1.25687	0.379881	26
KU-1507	L2	3.86806	12.8787	5.69339	0.914569	0.293061	26
KU-1507	L2	4.93826	12.5869	5.38529	1.22225	0.391693	26
KU-1507	L2	3.84341	12.795	5.68392	0.84611	0.295014	26
KU-1507	L2	3.21151	11.9929	5.28015	0.848266	0.280589	26
KU-1507	L2	2.99145	11.8824	5.26612	0.794917	0.266245	26
KU-1507	L2	4.73463	13.0454	5.63341	1.06838	0.349609	26
KU-1507	L2	2.98688	11.6364	5.20613	0.760875	0.2772	26
KU-1507	L2	4.07626	13.3329	5.9549	0.966983	0.288153	26
KU-1507	L2	3.95938	11.1278	4.88097	1.0292	0.401804	26
KU-1507	L2	5.19485	12.1846	5.35979	1.36819	0.439705	26
KU-1507	L2	2.97136	12.6016	5.60627	0.652321	0.235134	26
KU-1507	L2	3.33387	11.5119	5.1041	0.802918	0.316127	26
KU-1507	L2	4.2671	12.7743	5.7292	1.08953	0.328601	26
KU-1507	L2	3.37405	12.6473	5.58669	0.820913	0.265071	26
KU-1507	L2	4.03425	13.0289	5.76035	0.865318	0.298645	26
KU-1507	L2	7.57358	13.8361	5.98351	1.84108	0.497148	26
KU-1507	L2	7.40191	13.9959	6.04847	1.66447	0.474845	26
KU-3620	L2	3.27452	10.7349	4.71966	0.892333	0.357079	27.1667
KU-3620	L2	3.81053	12.3849	5.34871	0.906546	0.312186	27.1667
KU-3620	L2	4.20592	11.6933	4.96186	1.15067	0.386545	27.1667
KU-3620	L2	4.0443	12.5851	5.48775	0.924499	0.320876	27.1667
KU-3620	L2	4.73737	12.7579	5.59241	1.21024	0.365757	27.1667
KU-3620	L2	4.75289	12.9796	5.59714	1.09538	0.354524	27.1667
KU-3620	L2	4.04704	12.3098	5.38427	1.0292	0.33562	27.1667
KU-3620	L2	4.65975	11.1286	4.53092	1.47172	0.472817	27.1667
KU-3620	L2	3.13846	11.1675	4.97877	0.806322	0.316236	27.1667
KU-3620	L2	3.38866	11.518	5.0144	0.938225	0.320984	27.1667
KU-3620	L2	4.62414	13.6322	6.01411	0.94598	0.312684	27.1667
KU-3620	L2	4.02877	12.9166	5.636	0.96035	0.303447	27.1667
KU-3620	L2	3.32748	11.7201	5.18944	0.842866	0.304415	27.1667
KU-3620	L2	3.57951	11.5405	5.04725	0.906546	0.337739	27.1667
KU-3620	L2	3.86715	12.2958	5.35894	0.97638	0.321429	27.1667
KU-3620	L2	4.29176	12.112	5.22172	1.03362	0.367631	27.1667
KU-3620	L2	3.29461	11.9436	5.26959	0.785673	0.290231	27.1667
KU-3620	L2	3.2243	11.7744	5.18434	0.822024	0.292257	27.1667
KU-3620	L2	3.99681	11.6389	5.10983	1.09204	0.370767	27.1667
KU-3620	L2	3.56672	12.1499	5.3649	0.881005	0.303621	27.1667
KU-3620	L2	3.5439	11.2262	4.9123	0.975445	0.353366	27.1667
KU-3620	L2	3.89637	12.8734	5.62708	0.905538	0.29545	27.1667
KU-3620	L2	4.89717	13.717	5.86327	1.22225	0.327068	27.1667
KU-3620	L2	4.62049	13.2292	5.8361	1.12905	0.331765	27.1667
KU-3620	L2	4.12283	13.9734	6.10632	0.901496	0.265339	27.1667
KU-3620	L2	2.89009	9.85868	4.25165	0.941141	0.373666	27.1667
KU-3620	L2	3.96759	11.999	5.30276	1.06151	0.346296	27.1667
KU-3620	L2	3.4955	11.5992	5.08475	0.924499	0.326485	27.1667
KU-3620	L2	3.54846	12.6431	5.62091	0.876849	0.278963	27.1667
KU-3620	L2	3.76122	11.9722	5.27444	1.01939	0.329756	27.1667
KU-3620	L2	3.75118	12.2243	5.34034	0.941141	0.31545	27.1667
KU-3620	L2	3.63247	11.3696	5.01768	0.948871	0.35312	27.1667
KU-3620	L2	3.58499	13.5124	5.9334	0.794917	0.246735	27.1667
KU-3620	L2	4.78759	13.3872	5.92046	1.12174	0.335695	27.1667
KU-3620	L2	4.57301	12.4807	5.52456	1.16252	0.368921	27.1667
KU-3620	L2	3.06815	11.1243	4.9162	0.841782	0.31156	27.1667
KU-3620	L2	3.76853	12.0845	5.41977	0.8547	0.324285	27.1667
KU-3620	L2	3.57951	13.167	5.8361	0.802918	0.259454	27.1667
KU-3620	L2	3.04623	11.1278	4.89871	0.785673	0.309137	27.1667
KU-3620	L2	5.33639	13.5564	5.88006	1.30464	0.364895	27.1667
KU-3620	L2	3.62151	12.51	5.39511	0.8547	0.290792	27.1667
KU-3620	L2	3.97033	12.7579	5.63341	0.881005	0.306536	27.1667
KU-3620	L2	3.99681	12.5912	5.59502	0.924499	0.316803	27.1667
KU-3620	L2	4.22236	12.289	5.31102	1.10286	0.351342	27.1667
KU-3620	L2	4.13835	12.7543	5.58064	0.955584	0.319687	27.1667
KU-3620	L2	3.5028	11.1364	4.8247	0.983834	0.354922	27.1667
KU-3620	L2	4.25797	12.6767	5.50619	0.974508	0.332967	27.1667
KU-3620	L2	3.64891	11.9411	5.20122	0.879968	0.321578	27.1667
KU-3620	L2	4.10548	13.3	5.90006	0.879968	0.291656	27.1667
KU-3620	L2	4.21323	13.0997	5.80835	0.983834	0.308532	27.1667
KU-3630	L2	3.70552	11.6053	5.14402	0.924499	0.34574	26.1667
KU-3630	L2	3.03437	10.3948	4.51052	0.955584	0.352898	26.1667
KU-3630	L2	3.29278	12.2744	5.39359	0.820913	0.274647	26.1667
KU-3630	L2	2.82343	11.0095	4.79889	0.764467	0.29272	26.1667
KU-3630	L2	3.53111	12.0308	5.14597	0.865318	0.30657	26.1667
KU-3630	L2	3.75483	11.3453	4.87348	1.05114	0.36658	26.1667
KU-3630	L2	3.11198	10.659	4.59178	0.881005	0.344201	26.1667
KU-3630	L2	3.1622	11.0932	4.76989	0.881005	0.322914	26.1667
KU-3630	L2	2.85356	11.5534	5.0572	0.711252	0.268643	26.1667
KU-3630	L2	3.54024	11.0846	4.85677	0.917559	0.362079	26.1667
KU-3630	L2	2.73668	11.1053	4.91471	0.726495	0.27885	26.1667
KU-3630	L2	3.09189	11.366	4.95026	0.822024	0.300757	26.1667
KU-3630	L2	3.74205	12.1596	5.4547	0.889258	0.318041	26.1667
KU-3630	L2	4.17396	11.5291	5.04074	1.08112	0.394608	26.1667
KU-3630	L2	3.21151	10.4008	4.55343	0.975445	0.373064	26.1667
KU-3630	L2	4.34107	12.6724	5.5654	1.08953	0.339696	26.1667
KU-3630	L2	4.41321	11.6571	5.25293	1.09455	0.408115	26.1667
KU-3630	L2	3.89728	10.3672	4.53172	1.09455	0.455667	26.1667
KU-3630	L2	4.39038	11.6407	5.12	1.15464	0.407151	26.1667
KU-3630	L2	4.01234	11.8263	5.18152	1.04329	0.360505	26.1667
KU-3630	L2	4.32828	11.6224	5.04725	1.12824	0.402653	26.1667
KU-3630	L2	3.35488	12.2096	5.41977	0.820913	0.282801	26.1667
KU-3630	L2	3.94203	11.2555	4.89796	1.16644	0.391018	26.1667
KU-3630	L2	4.25341	11.1364	4.87722	1.16644	0.430977	26.1667
KU-3630	L2	3.30648	12.2079	5.29103	0.8547	0.278803	26.1667
KU-3630	L2	5.10628	12.4564	5.48358	1.34123	0.413551	26.1667
KU-3630	L2	5.15102	11.7598	5.0727	1.43656	0.468065	26.1667
KU-3630	L2	4.34563	11.6596	5.12339	1.15067	0.401692	26.1667
KU-3630	L2	3.9959	12.1914	5.37069	0.993991	0.337845	26.1667
KU-3630	L2	3.96485	11.7054	5.21857	1.05548	0.363634	26.1667
KU-3630	L2	4.60953	11.6968	5.14668	1.13791	0.423381	26.1667
KU-3630	L2	3.58316	12.2597	5.42751	0.8547	0.299583	26.1667
KU-3630	L2	4.25523	12.1327	5.33623	0.996743	0.363258	26.1667
KU-3630	L2	4.67436	13.5936	6.05149	0.974508	0.31788	26.1667
KU-3630	L2	3.99681	11.2666	4.95523	1.00586	0.395672	26.1667
KU-3630	L2	5.37474	12.7482	5.58718	1.42058	0.415593	26.1667
KU-3630	L2	3.46445	10.5639	4.68938	0.986614	0.390117	26.1667
KU-3630	L2	3.52107	11.7044	5.23831	0.964146	0.32299	26.1667
KU-3630	L2	4.12648	12.446	5.46774	1.05548	0.334755	26.1667
KU-3630	L2	3.69	11.8331	5.18522	0.898452	0.331162	26.1667
KU-3630	L2	3.92376	11.1812	4.9028	1.0158	0.394401	26.1667
KU-3630	L2	4.25432	11.9772	5.29811	1.1355	0.372674	26.1667
KU-3630	L2	4.46343	11.9107	5.25571	1.29973	0.39537	26.1667
KU-3630	L2	5.1565	12.4986	5.5654	1.2576	0.414802	26.1667
KU-3630	L2	5.12454	13.0633	5.79465	1.23341	0.377364	26.1667
KU-3630	L2	4.37668	12.6524	5.5813	1.04066	0.343566	26.1667
KU-3630	L2	3.33844	10.9705	4.9028	0.933346	0.348577	26.1667
KU-3630	L2	4.75655	12.0895	5.2931	1.19046	0.408964	26.1667
KU-3630	L2	2.93849	10.8143	4.86147	0.83961	0.315748	26.1667
KU-3630	L2	3.95572	11.8606	5.29811	0.964146	0.353362	26.1667
KU-3646	L1	5.66969	13.319	5.62091	1.35747	0.401632	27
KU-3646	L1	5.16289	14.4733	6.30816	1.18816	0.309718	27
KU-3646	L1	8.28949	16.6076	7.22525	1.60185	0.377682	27
KU-3646	L1	4.6488	13.3958	5.84408	1.07858	0.325545	27
KU-3646	L1	6.37372	15.6381	6.95045	1.26917	0.327519	27
KU-3646	L1	5.30717	13.1791	5.67411	1.33508	0.383972	27
KU-3646	L1	6.07055	15.3194	6.70286	1.18199	0.325052	27
KU-3646	L1	3.65073	10.6762	4.51618	1.12905	0.402491	27
KU-3646	L1	5.64777	14.8842	6.51551	1.24593	0.320357	27
KU-3646	L1	4.7812	13.7016	6.22612	0.997659	0.320041	27
KU-3646	L1	5.66969	15.0941	6.73046	1.12174	0.312718	27
KU-3646	L1	6.63579	16.3969	7.24998	1.21476	0.310154	27
KU-3646	L1	4.63053	15.3151	6.75429	0.881005	0.248084	27
KU-3646	L1	4.88713	14.444	6.34611	0.997659	0.294367	27
KU-3646	L1	5.8094	16.2303	7.04091	1.14829	0.277134	27
KU-3646	L1	6.02855	14.1876	6.16718	1.42058	0.376362	27
KU-3646	L1	5.16289	13.604	5.87012	1.11848	0.350568	27
KU-3646	L1	5.88245	14.8567	6.37955	1.14988	0.334907	27
KU-3646	L1	6.70245	14.8713	6.48475	1.42315	0.38084	27
KU-3646	L1	5.67882	15.828	6.92175	1.15464	0.284851	27
KU-3646	L1	5.99202	15.7382	6.85374	1.11439	0.304	27
KU-3646	L1	7.78817	15.3738	6.66721	1.58983	0.414079	27
KU-3646	L1	7.00835	15.8366	6.91013	1.32754	0.351159	27
KU-3646	L1	5.69343	14.2566	6.23989	1.22225	0.352007	27
KU-3646	L1	4.64514	13.9061	5.9829	1.06838	0.301853	27
KU-3646	L1	7.90597	15.5404	6.80601	1.56494	0.411375	27
KU-3646	L1	7.91236	15.3971	6.48362	1.75994	0.419412	27
KU-3646	L1	6.27236	14.684	6.41381	1.4109	0.365556	27
KU-3646	L1	5.79205	15.701	6.7954	1.18816	0.295248	27
KU-3646	L1	6.83759	14.8238	6.40883	1.41543	0.391016	27
KU-3646	L1	7.57815	15.8097	6.8404	1.51754	0.380999	27
KU-3646	L1	4.42416	13.3018	5.85719	1.04329	0.314211	27
KU-3646	L1	5.50441	15.4403	6.81432	1.06838	0.290141	27
KU-3646	L1	6.71523	15.7761	6.98518	1.34123	0.339055	27
KU-3646	L1	4.86156	14.6968	6.34741	1.12905	0.282837	27
KU-3646	L1	7.27955	16.4391	7.09414	1.45299	0.338498	27
KU-3646	L1	8.17808	15.9202	6.97642	1.47172	0.405473	27
KU-3646	L1	7.64846	15.2132	6.6421	1.71899	0.41528	27
KU-3646	L1	8.71958	14.4984	6.1731	1.77749	0.521276	27
KU-3646	L1	7.44757	15.3563	6.65679	1.46176	0.396872	27
KU-3646	L1	6.01851	14.2151	6.1861	1.49511	0.37428	27
KU-3646	L1	6.44403	15.3505	6.82932	1.34191	0.343653	27
KU-3646	L1	6.73989	14.2677	6.17768	1.54083	0.416057	27
KU-3646	L1	8.13699	15.2469	6.6046	1.68573	0.439859	27
KU-3646	L1	6.80655	14.9679	6.59754	1.36552	0.38178	27
KU-3646	L1	5.7263	15.789	7.02065	1.03274	0.288652	27
KU-3646	L1	5.60029	14.1433	6.21908	1.30744	0.351819	27
KU-3646	L1	5.02136	15.1603	6.73059	0.964146	0.274545	27
KU-3646	L1	6.05777	16.2035	7.17261	1.07094	0.289939	27
KU-3646	L1	6.43125	15.264	6.72258	1.47606	0.34687	27
KU-8001	L1	8.29314	15.0949	6.46698	1.81812	0.457372	31
KU-8001	L1	7.91692	15.9202	6.84881	1.56902	0.392525	31
KU-8001	L1	7.45214	16.8829	7.30156	1.36819	0.328545	31
KU-8001	L1	8.78532	15.7951	6.61082	1.59041	0.442511	31
KU-8001	L1	6.88508	16.3769	7.19028	1.35814	0.322592	31
KU-8001	L1	7.19189	14.9411	6.42235	1.5006	0.404843	31
KU-8001	L1	7.18824	14.007	5.85345	1.6446	0.460406	31
KU-8001	L1	8.07581	15.9592	6.96305	1.54379	0.39845	31
KU-8001	L1	8.03655	14.949	6.2377	1.89822	0.451915	31
KU-8001	L1	8.20913	16.5686	7.05244	1.62449	0.375781	31
KU-8001	L1	5.92354	14.5985	6.35934	1.31649	0.349281	31
KU-8001	L1	5.1775	13.8275	5.87851	1.28276	0.340286	31
KU-8001	L1	7.1161	15.0076	6.47601	1.53192	0.397034	31
KU-8001	L1	8.24931	16.1888	6.95846	1.69492	0.395547	31
KU-8001	L1	8.22283	17.2101	7.36878	1.52175	0.348869	31
KU-8001	L1	7.69868	15.8623	6.67788	1.49267	0.384497	31
KU-8001	L1	6.57552	14.4093	6.26866	1.49083	0.397972	31
KU-8001	L1	10.5221	15.7683	6.86878	2.10446	0.531796	31
KU-8001	L1	8.29131	17.1704	7.43699	1.53013	0.353403	31
KU-8001	L1	8.27488	17.0117	7.35054	1.51212	0.359317	31
KU-8001	L1	7.3179	16.6566	7.39316	1.25687	0.331455	31
KU-8001	L1	5.80483	15.6681	6.90379	1.16722	0.297143	31
KU-8001	L1	8.26757	15.5212	6.7907	1.66885	0.431259	31
KU-8001	L1	7.7279	17.729	7.65064	1.47048	0.308959	31
KU-8001	L1	7.91236	15.9159	6.84881	1.6064	0.39251	31
KU-8001	L1	5.83588	14.8671	6.55742	1.20873	0.331792	31
KU-8001	L1	6.77641	15.8305	6.94914	1.28276	0.339799	31
KU-8001	L1	6.58922	14.6711	6.35618	1.42315	0.384698	31
KU-8001	L1	5.70165	15.7493	6.8802	1.08953	0.28886	31
KU-8001	L1	5.92171	15.2383	6.61841	1.15067	0.320469	31
KU-8001	L1	6.33993	14.5252	6.35301	1.30254	0.377617	31
KU-8001	L1	6.51434	16.3537	6.89002	1.26917	0.306091	31
KU-8001	L1	7.48044	16.1681	6.91106	1.4109	0.359601	31
KU-8001	L1	5.61946	14.4293	6.29366	1.18816	0.339166	31
KU-8001	L1	5.84866	14.4544	6.26035	1.24812	0.351778	31
KU-8001	L1	10.0683	16.5099	7.01752	1.88471	0.464167	31
KU-8001	L1	5.51902	14.6503	6.46769	1.18199	0.323129	31
KU-8001	L1	5.4067	15.4153	6.79581	1.18199	0.285917	31
KU-8001	L1	7.34895	16.3744	7.06938	1.4109	0.344433	31
KU-8001	L1	5.9555	14.8592	6.42462	1.29198	0.338951	31
KU-8001	L1	8.69949	16.8121	7.06421	1.57599	0.386775	31
KU-8001	L1	6.41755	14.4637	6.21791	1.40572	0.385497	31
KU-8001	L1	9.75416	17.571	7.40315	1.94245	0.397016	31
KU-8001	L1	9.99158	17.1204	7.35353	1.93774	0.428368	31
KU-8001	L1	5.24416	15.038	6.58174	1.09455	0.291411	31
KU-8001	L1	8.8739	17.4329	7.51845	1.69653	0.36693	31
KU-8001	L1	8.26483	16.0576	6.84641	1.69653	0.402796	31
KU-8001	L1	7.54802	14.9068	6.264	1.54379	0.426851	31
KU-8001	L1	7.3526	17.7516	7.85673	1.29973	0.29321	31
KU-8001	L1	9.20445	17.5831	7.65815	1.55558	0.374124	31
KU-8111	L2	7.8877	15.9117	6.75429	1.54852	0.391498	30.3333
KU-8111	L2	6.82116	16.6981	7.27249	1.20646	0.307423	30.3333
KU-8111	L2	7.20285	15.6395	6.6028	1.42058	0.370055	30.3333
KU-8111	L2	5.79205	15.1138	6.29656	1.30464	0.318635	30.3333
KU-8111	L2	6.76637	14.9153	6.32954	1.4225	0.382207	30.3333
KU-8111	L2	7.19463	16.7024	7.11252	1.2706	0.324088	30.3333
KU-8111	L2	7.00835	15.3728	6.17768	1.54083	0.372668	30.3333
KU-8111	L2	8.32875	17.7083	7.66674	1.68411	0.333761	30.3333
KU-8111	L2	7.65759	16.8483	7.36432	1.34123	0.338994	30.3333
KU-8111	L2	6.26414	16.4391	7.17554	1.20948	0.291282	30.3333
KU-8111	L2	6.45773	15.6724	6.93625	1.24593	0.330383	30.3333
KU-8111	L2	6.17465	16.7213	6.92518	1.49267	0.277512	30.3333
KU-8111	L2	4.68441	12.99	5.60236	1.03274	0.348858	30.3333
KU-8111	L2	9.49666	17.5538	7.51662	1.71899	0.387292	30.3333
KU-8111	L2	8.45476	15.7182	6.804	1.66282	0.430037	30.3333
KU-8111	L2	7.30969	16.4374	7.16751	1.43338	0.339973	30.3333
KU-8111	L2	7.41104	16.7896	7.20513	1.33782	0.330376	30.3333
KU-8111	L2	8.25753	15.9979	6.90789	1.44606	0.405449	30.3333
KU-8111	L2	5.82218	15.2951	6.55575	1.18508	0.312744	30.3333
KU-8111	L2	8.56799	16.7499	7.30068	1.66282	0.383764	30.3333
KU-8111	L2	7.81922	16.8354	7.18965	1.35747	0.346679	30.3333
KU-8111	L2	6.30249	16.206	7.07132	1.20419	0.301558	30.3333
KU-8111	L2	8.60543	16.8604	7.4295	1.47606	0.380405	30.3333
KU-8111	L2	7.91875	16.035	6.90061	1.49083	0.387014	30.3333
KU-8111	L2	7.10606	17.2109	7.50252	1.30184	0.301462	30.3333
KU-8111	L2	4.68623	13.4684	5.95674	1.05807	0.324639	30.3333
KU-8111	L2	8.30136	15.4972	6.41025	1.7094	0.434363	30.3333
KU-8111	L2	6.66592	14.8066	6.54348	1.29198	0.382084	30.3333
KU-8111	L2	4.81955	13.4295	5.82906	1.05114	0.335814	30.3333
KU-8111	L2	5.77379	15.1113	6.64086	1.30464	0.317736	30.3333
KU-8111	L2	6.88873	15.2511	6.5071	1.48162	0.372172	30.3333
KU-8111	L2	6.83211	15.4099	6.5026	1.36552	0.361546	30.3333
KU-8111	L2	6.68419	16.383	7.09053	1.20419	0.312948	30.3333
KU-8111	L2	6.79376	16.516	7.29981	1.18739	0.312975	30.3333
KU-8111	L2	7.01018	15.7035	6.7474	1.39528	0.357227	30.3333
KU-8111	L2	5.41766	16.667	7.30881	1.0158	0.245081	30.3333
KU-8111	L2	5.52084	14.7909	6.50766	1.15067	0.317121	30.3333
KU-8111	L2	8.16621	16.7292	7.26306	1.52893	0.366675	30.3333
KU-8111	L2	5.8651	15.1993	6.48024	1.22374	0.319035	30.3333
KU-8111	L2	5.22499	15.7933	6.7907	1.03362	0.263239	30.3333
KU-8111	L2	6.98917	17.0435	7.47972	1.26195	0.302356	30.3333
KU-8111	L2	7.13984	15.9868	7.04454	1.43656	0.351057	30.3333
KU-8111	L2	6.26779	15.7372	6.85734	1.24593	0.318033	30.3333
KU-8111	L2	7.93427	17.2506	7.47423	1.5006	0.33505	30.3333
KU-8111	L2	4.3712	12.9832	5.70316	0.996743	0.325874	30.3333
KU-8111	L2	6.4833	15.0119	6.47389	1.3514	0.361521	30.3333
KU-8111	L2	7.67494	16.8465	7.30718	1.50303	0.339834	30.3333
KU-8111	L2	8.7835	17.2481	7.537	1.68356	0.371019	30.3333
KU-8111	L2	7.06314	17.0589	7.46286	1.32547	0.305004	30.3333
KU-8111	L2	7.66764	16.3726	7.09053	1.58638	0.359447	30.3333
KU-8116	L1	5.87058	13.5668	5.76717	1.33508	0.400809	30
KU-8116	L1	6.68601	14.6468	6.2226	1.65953	0.391645	30
KU-8116	L1	4.67345	14.1572	6.2007	1.07179	0.293016	30
KU-8116	L1	7.28686	15.9825	6.87077	1.54379	0.358478	30
KU-8116	L1	6.25866	15.0008	6.49375	1.30464	0.349512	30
KU-8116	L1	11.48	17.5588	7.32017	2.08352	0.467908	30
KU-8116	L1	8.28401	15.8763	6.86971	1.56902	0.413004	30
KU-8116	L1	11.8781	18.9421	7.99156	2.01716	0.416009	30
KU-8116	L1	9.05378	17.3396	7.28979	1.73064	0.378409	30
KU-8116	L1	9.98245	19.0715	8.25184	1.77852	0.344886	30
KU-8116	L1	11.3312	17.4898	7.49265	2.16983	0.465494	30
KU-8116	L1	11.2207	17.267	6.95688	2.1597	0.472926	30
KU-8116	L1	9.9934	18.9861	8.2452	1.7443	0.34838	30
KU-8116	L1	8.46846	17.5674	7.57266	1.40572	0.344824	30
KU-8116	L1	6.41207	15.3159	6.62723	1.30184	0.343498	30
KU-8116	L1	4.20775	11.9143	4.96628	1.11439	0.372499	30
KU-8116	L1	9.42361	17.7773	7.63822	1.81812	0.374709	30
KU-8116	L1	9.97606	18.2358	7.8451	1.75994	0.376981	30
KU-8116	L1	7.85118	16.3122	6.83252	1.66447	0.370783	30
KU-8116	L1	7.50236	16.0118	6.91013	1.51754	0.367729	30
KU-8116	L1	7.53067	17.3922	7.537	1.31926	0.312849	30
KU-8116	L1	6.37646	15.9306	6.96423	1.12824	0.315736	30
KU-8116	L1	8.44655	17.1644	7.40808	1.51754	0.360274	30
KU-8116	L1	8.62187	16.9641	7.30518	1.66885	0.376486	30
KU-8116	L1	9.9514	18.5734	8.06922	1.55381	0.362504	30
KU-8116	L1	6.33354	16.0057	6.8233	1.12905	0.310675	30
KU-8116	L1	5.26882	12.8312	5.56163	1.24226	0.402152	30
KU-8116	L1	7.96715	16.6938	7.09053	1.43338	0.359256	30
KU-8116	L1	8.44015	17.237	7.52185	1.58983	0.356976	30
KU-8116	L1	8.47851	16.7024	7.23283	1.46051	0.381921	30
KU-8116	L1	6.86955	15.8208	6.7474	1.32547	0.344889	30
KU-8116	L1	6.29701	15.6785	6.61399	1.35747	0.321911	30
KU-8116	L1	8.5543	15.0802	6.28829	1.7443	0.472693	30
KU-8116	L1	9.20628	18.5906	7.99144	1.64405	0.334741	30
KU-8116	L1	8.5132	17.0124	7.37721	1.49083	0.369634	30
KU-8116	L1	10.2719	17.2592	7.29768	1.8141	0.433333	30
KU-8116	L1	7.32064	14.9904	6.49375	1.59041	0.409383	30
KU-8116	L1	6.99283	16.3623	7.07132	1.20419	0.328228	30
KU-8116	L1	7.34256	16.6584	7.05387	1.39528	0.332501	30
KU-8116	L1	8.34884	16.9123	7.40513	1.6064	0.366803	30
KU-8116	L1	8.66753	16.9813	7.21425	1.6273	0.377715	30
KU-8116	L1	7.95802	16.0429	6.94585	1.4225	0.388552	30
KU-8116	L1	7.46309	17.0503	7.37287	1.36552	0.3226	30
KU-8116	L1	8.4018	17.6754	7.55479	1.32547	0.337943	30
KU-8116	L1	5.89615	14.2799	6.17354	1.28062	0.363354	30
KU-8116	L1	9.32042	18.8831	8.18964	1.46176	0.328472	30
KU-8116	L1	9.45922	17.5328	7.85081	1.59557	0.386691	30
KU-8116	L1	8.22557	16.3708	6.83466	1.39725	0.385686	30
KU-8116	L1	8.99626	17.7713	7.7793	1.60584	0.357961	30
KU-8116	L1	7.85027	15.656	6.74577	1.51453	0.40247	30
KU-8120	L1	5.54093	14.1461	6.12826	1.24226	0.347952	29
KU-8120	L1	5.84775	13.9838	5.86358	1.42058	0.375795	29
KU-8120	L1	5.07615	13.3958	5.86778	1.13791	0.355471	29
KU-8120	L1	4.83873	12.0576	5.1282	1.28205	0.418231	29
KU-8120	L1	7.03209	16.8354	7.07919	1.3514	0.31178	29
KU-8120	L1	7.60554	16.4141	7.16943	1.45299	0.354736	29
KU-8120	L1	6.35272	15.872	6.79218	1.3514	0.31689	29
KU-8120	L1	8.75975	16.8915	7.26306	1.53192	0.385802	29
KU-8120	L1	8.25022	15.1199	6.41381	1.68573	0.4535	29
KU-8120	L1	6.68236	16.7395	7.08035	1.30464	0.299676	29
KU-8120	L1	6.85677	14.6511	6.27914	1.35814	0.401412	29
KU-8120	L1	7.28138	14.4966	6.24648	1.6357	0.435404	29
KU-8120	L1	6.85768	16.2035	6.94585	1.26845	0.328225	29
KU-8120	L1	7.53341	16.9226	7.35203	1.37816	0.330572	29
KU-8120	L1	5.89432	12.5376	5.32544	1.39725	0.471212	29
KU-8120	L1	7.51697	16.4477	7.24343	1.28062	0.349173	29
KU-8120	L1	8.72414	17.1376	7.23068	1.70191	0.37328	29
KU-8120	L1	7.19737	18.2193	7.76143	1.30464	0.27247	29
KU-8120	L1	7.26677	16.7274	7.03312	1.33782	0.326358	29
KU-8120	L1	9.10309	15.6767	6.54753	1.88083	0.465467	29
KU-8120	L1	8.17534	14.8159	6.12245	1.68356	0.468012	29
KU-8120	L1	9.12592	15.3831	6.58244	1.8035	0.484616	29
KU-8120	L1	6.66866	16.0065	6.93375	1.44606	0.327083	29
KU-8120	L1	7.57267	16.5911	7.27964	1.39986	0.345707	29
KU-8120	L1	8.1863	17.3421	7.39624	1.43338	0.342053	29
KU-8120	L1	6.97822	15.808	6.77858	1.30184	0.350916	29
KU-8120	L1	7.23116	16.4935	7.15208	1.41543	0.334035	29
KU-8120	L1	10.3386	17.8006	7.65004	1.98844	0.410017	29
KU-8120	L1	9.57884	16.7835	7.10957	1.85393	0.427323	29
KU-8120	L1	7.45579	15.2408	6.49375	1.59041	0.403357	29
KU-8120	L1	6.71615	16.1688	7.00867	1.26267	0.32283	29
KU-8120	L1	9.81534	16.5557	7.09195	1.90973	0.450007	29
KU-8120	L1	7.69595	16.0826	6.8404	1.4225	0.373904	29
KU-8120	L1	7.83109	16.9166	7.35203	1.53192	0.343881	29
KU-8120	L1	6.01577	14.2108	6.10677	1.42058	0.374336	29
KU-8120	L1	8.68031	17.4526	7.45955	1.51574	0.358116	29
KU-8120	L1	6.26779	16.3744	6.95439	1.36016	0.293761	29
KU-8120	L1	6.89055	17.571	7.58772	1.17346	0.280461	29
KU-8120	L1	7.10971	16.1559	6.97838	1.28062	0.342293	29
KU-8120	L1	10.7102	17.8464	7.5216	2.10446	0.42258	29
KU-8120	L1	7.79456	16.8043	7.26495	1.45299	0.346866	29
KU-8120	L1	7.13254	16.9391	7.14787	1.2706	0.312374	29
KU-8120	L1	8.74332	17.5252	7.503	1.73064	0.357733	29
KU-8120	L1	8.36345	18.342	7.81525	1.48347	0.312394	29
KU-8120	L1	7.38091	17.4043	7.51711	1.51091	0.3062	29
KU-8120	L1	8.04933	16.6705	7.10289	1.49511	0.363975	29
KU-8120	L1	9.44004	16.2267	6.88193	1.83959	0.450529	29
KU-8120	L1	7.64938	16.4263	7.24847	1.53013	0.356253	29
KU-8120	L1	8.88485	16.9166	7.12906	1.8035	0.390154	29
KU-8120	L1	9.3122	18.0691	7.50836	1.79538	0.358416	29
KU-8122	L1	4.78759	14.1651	6.03593	1.06838	0.29984	28.3333
KU-8122	L1	7.44848	14.7401	6.32709	1.61547	0.430801	28.3333
KU-8122	L1	6.70062	15.5076	6.6735	1.4225	0.350137	28.3333
KU-8122	L1	6.02125	14.5087	6.10692	1.42827	0.359449	28.3333
KU-8122	L1	8.91133	17.6522	7.55105	1.69653	0.359382	28.3333
KU-8122	L1	5.71626	15.0094	6.57911	1.22449	0.318856	28.3333
KU-8122	L1	5.55554	15.278	6.63426	1.15464	0.299093	28.3333
KU-8122	L1	6.41024	14.4587	6.25875	1.45173	0.385326	28.3333
KU-8122	L1	7.41652	14.5881	6.25422	1.64183	0.437937	28.3333
KU-8122	L1	5.87149	15.1925	6.58202	1.20948	0.319669	28.3333
KU-8122	L1	7.75165	16.1284	6.76942	1.61547	0.374475	28.3333
KU-8122	L1	6.22305	15.6535	6.80507	1.39528	0.319148	28.3333
KU-8122	L1	5.51445	14.1504	5.98671	1.19734	0.346078	28.3333
KU-8122	L1	4.66067	13.4001	5.85719	1.12905	0.326167	28.3333
KU-8122	L1	7.83018	14.2652	5.97389	1.78108	0.483532	28.3333
KU-8122	L1	6.57278	15.195	6.53845	1.35747	0.357732	28.3333
KU-8122	L1	7.75256	16.2646	7.20753	1.42058	0.36827	28.3333
KU-8122	L1	9.14327	17.9966	7.68292	1.52893	0.354758	28.3333
KU-8122	L1	5.80483	15.264	6.6388	1.12824	0.313084	28.3333
KU-8122	L1	7.06314	17.3275	7.41622	1.26195	0.295623	28.3333
KU-8122	L1	5.62038	16.1809	6.92056	1.07094	0.269754	28.3333
KU-8122	L1	5.37566	14.7011	6.40412	1.05548	0.312564	28.3333
KU-8122	L1	7.71786	17.1315	7.21007	1.45299	0.330458	28.3333
KU-8122	L1	7.25764	18.3281	7.90147	1.16722	0.271501	28.3333
KU-8122	L1	10.3514	18.6442	8.01381	1.77852	0.374215	28.3333
KU-8122	L1	4.61866	13.4978	5.95352	1.00131	0.318569	28.3333
KU-8122	L1	4.51913	14.5545	6.32435	0.968869	0.268083	28.3333
KU-8122	L1	4.63875	14.0521	6.25422	0.941141	0.29521	28.3333
KU-8122	L1	5.95733	14.046	6.03533	1.33508	0.379452	28.3333
KU-8122	L1	6.42668	15.0069	6.41381	1.27491	0.358604	28.3333
KU-8122	L1	5.29713	15.4299	6.73873	1.08786	0.27959	28.3333
KU-8122	L1	6.53078	15.9592	7.04207	1.24226	0.32222	28.3333
KU-8122	L1	4.99214	14.1125	6.25524	1.14829	0.314985	28.3333
KU-8122	L1	5.51719	14.7859	6.33646	1.15464	0.317127	28.3333
KU-8122	L1	7.53158	15.5344	6.63811	1.44606	0.392201	28.3333
KU-8122	L1	5.95915	14.8385	6.57453	1.1467	0.340108	28.3333
KU-8122	L1	4.3575	13.4269	5.90702	0.974508	0.303734	28.3333
KU-8122	L1	6.27784	16.7585	7.3803	1.11111	0.280899	28.3333
KU-8122	L1	5.98655	14.2194	6.15977	1.26195	0.372067	28.3333
KU-8122	L1	4.95926	14.6486	6.42974	0.975445	0.290427	28.3333
KU-8122	L1	4.85334	13.2886	5.88829	1.10946	0.345376	28.3333
KU-8122	L1	7.21289	15.1052	6.51551	1.49511	0.39725	28.3333
KU-8122	L1	6.20022	13.5478	5.87229	1.49572	0.4245	28.3333
KU-8122	L1	5.96463	15.4368	6.74685	1.18508	0.314544	28.3333
KU-8122	L1	6.70793	15.5136	6.6421	1.53013	0.350244	28.3333
KU-8122	L1	5.42862	14.6718	6.42164	1.1467	0.316907	28.3333
KU-8122	L1	8.4502	17.3854	7.41979	1.60014	0.351324	28.3333
KU-8122	L1	4.57392	13.6158	6.06807	1.00586	0.310036	28.3333
KU-8122	L1	6.05686	14.5717	6.11245	1.18739	0.358458	28.3333
KU-8122	L1	4.66615	14.6994	6.5026	0.905538	0.271376	28.3333
KU-8125	L1	6.92891	14.7884	6.37683	1.37816	0.398137	29
KU-8125	L1	9.53044	17.5485	7.43859	1.89292	0.388906	29
KU-8125	L1	9.69572	18.013	7.66006	1.8618	0.375507	29
KU-8125	L1	9.42543	17.8835	7.80075	1.73064	0.370343	29
KU-8125	L1	7.30969	15.3409	6.34223	1.51754	0.390307	29
KU-8125	L1	6.02398	14.0553	5.80205	1.32547	0.383189	29
KU-8125	L1	9.76147	17.5381	7.49265	1.70137	0.398804	29
KU-8125	L1	8.07672	15.7743	6.68635	1.57657	0.40789	29
KU-8125	L1	9.90301	19.3909	8.09544	1.60014	0.330964	29
KU-8125	L1	9.08848	17.5252	7.47911	1.60014	0.371856	29
KU-8125	L1	6.35272	15.441	6.51719	1.33782	0.334823	29
KU-8125	L1	8.05116	16.8622	7.32503	1.44606	0.355828	29
KU-8125	L1	8.19909	18.0648	7.71896	1.4225	0.315723	29
KU-8125	L1	6.98917	15.6163	6.84094	1.38081	0.360148	29
KU-8125	L1	5.08162	13.2153	5.38139	1.30184	0.365646	29
KU-8125	L1	6.79468	15.2701	6.52517	1.41543	0.36618	29
KU-8125	L1	7.78269	17.4397	7.48351	1.30464	0.321558	29
KU-8125	L1	7.9361	16.7585	7.20601	1.47172	0.355097	29
KU-8125	L1	8.72871	17.944	7.77648	1.43656	0.340661	29
KU-8125	L1	10.5952	19.3494	8.10344	1.77749	0.355617	29
KU-8125	L1	7.66581	16.673	7.13521	1.41543	0.346529	29
KU-8125	L1	9.21724	18.1425	7.76084	1.51031	0.351899	29
KU-8125	L1	6.62209	14.8056	6.027	1.6273	0.379625	29
KU-8125	L1	7.96897	17.203	7.51517	1.40961	0.338378	29
KU-8125	L1	9.65463	17.8084	7.54875	1.82914	0.382555	29
KU-8125	L1	9.67381	17.7627	7.55842	1.7537	0.385293	29
KU-8125	L1	7.31425	14.9765	6.14255	1.59557	0.409787	29
KU-8125	L1	7.94158	15.9159	6.99498	1.62449	0.39396	29
KU-8125	L1	8.56343	17.7884	7.51966	1.49267	0.340081	29
KU-8125	L1	6.5043	14.556	6.23989	1.4511	0.385769	29
KU-8125	L1	10.9257	19.4288	8.14178	1.75838	0.36372	29
KU-8125	L1	11.6206	18.1167	7.61127	2.4568	0.444919	29
KU-8125	L1	9.05926	17.3872	7.68137	1.75422	0.37657	29
KU-8125	L1	6.91338	13.9466	6.06852	1.6357	0.446648	29
KU-8125	L1	8.82641	16.8311	7.17363	1.71899	0.391534	29
KU-8125	L1	10.8417	18.3445	7.69289	1.94386	0.404851	29
KU-8125	L1	9.81352	18.6449	7.87403	1.62449	0.354743	29
KU-8125	L1	8.11416	16.0254	7.04104	1.48347	0.397041	29
KU-8125	L1	8.06029	16.2249	6.89955	1.47172	0.384764	29
KU-8125	L1	7.78817	14.7183	6.34568	1.51453	0.451782	29
KU-8125	L1	10.0299	18.2254	7.6572	1.8136	0.379449	29
KU-8125	L1	13.3474	19.7499	8.16317	2.20282	0.430005	29
KU-8125	L1	8.60909	17.3085	7.42618	1.53192	0.361117	29
KU-8125	L1	7.96806	16.7946	7.33363	1.39986	0.354994	29
KU-8125	L1	8.89399	16.913	7.24532	1.78467	0.39072	29
KU-8125	L1	11.4992	19.0672	8.33508	1.95696	0.397467	29
KU-8125	L1	10.5221	17.9586	7.71245	1.87645	0.409983	29
KU-8125	L1	11.1339	18.9721	8.19265	1.76201	0.38871	29
KU-8125	L1	10.7951	17.9923	7.93652	1.96999	0.419051	29
KU-8125	L1	9.31038	18.1754	7.84696	1.57657	0.35417	29
KU-8136	L1	5.08436	13.8128	5.98671	1.16252	0.334874	29
KU-8136	L1	7.67586	17.4269	7.53167	1.51212	0.317613	29
KU-8136	L1	7.02844	15.8598	6.74645	1.4109	0.351134	29
KU-8136	L1	5.26243	13.6462	5.86731	1.20948	0.355119	29
KU-8136	L1	8.78989	16.8812	7.11406	1.74378	0.387605	29
KU-8136	L1	6.34998	14.8617	6.21423	1.41543	0.36128	29
KU-8136	L1	7.95254	16.3726	7.05244	1.52893	0.372803	29
KU-8136	L1	6.57004	14.8428	6.25174	1.39986	0.374756	29
KU-8136	L1	9.13049	16.3666	6.93967	1.75838	0.428341	29
KU-8136	L1	7.811	17.6504	7.66781	1.45362	0.315071	29
KU-8136	L1	8.45659	16.2164	6.97642	1.73958	0.404109	29
KU-8136	L1	8.05937	17.3414	7.42876	1.46176	0.336778	29
KU-8136	L1	8.70314	17.1186	7.27751	1.6357	0.373206	29
KU-8136	L1	6.38376	17.4605	7.44718	1.15067	0.263132	29
KU-8136	L1	7.50327	16.7914	7.33911	1.35747	0.334416	29
KU-8136	L1	7.69138	16.6083	7.12868	1.49083	0.3504	29
KU-8136	L1	7.15171	15.6345	6.75605	1.38675	0.367665	29
KU-8136	L1	6.61205	15.9635	6.97524	1.36819	0.326054	29
KU-8136	L1	8.71684	17.7713	7.78129	1.41478	0.346843	29
KU-8136	L1	6.13356	14.7133	6.21791	1.31995	0.356043	29
KU-8136	L1	9.10857	17.5338	7.25061	1.68356	0.372313	29
KU-8136	L1	10.5139	17.1816	7.34694	1.81812	0.447557	29
KU-8136	L1	8.66387	18.1754	7.88203	1.48162	0.329577	29
KU-8136	L1	7.11519	17.6504	7.77847	1.24226	0.287004	29
KU-8136	L1	10.9449	19.1034	8.20968	1.85737	0.376879	29
KU-8136	L1	5.22864	12.819	5.39359	1.31926	0.399842	29
KU-8136	L1	6.11256	13.7713	5.85516	1.38675	0.405024	29
KU-8136	L1	4.28902	13.8318	5.97389	0.996743	0.281716	29
KU-8136	L1	5.32452	15.2615	6.64759	1.09204	0.287273	29
KU-8136	L1	6.59287	15.278	6.5228	1.37617	0.354939	29
KU-8136	L1	5.35283	15.1778	6.66721	1.06838	0.291994	29
KU-8136	L1	6.3308	15.5533	6.6377	1.26845	0.328868	29
KU-8136	L1	6.8239	14.2591	5.9526	1.53192	0.421751	29
KU-8136	L1	5.89249	14.5924	6.38341	1.24226	0.34774	29
KU-8136	L1	6.74628	16.1058	6.84534	1.36351	0.326819	29
KU-8136	L1	6.72345	16.0368	6.90405	1.26845	0.328523	29
KU-8136	L1	6.24862	15.4972	6.69182	1.20419	0.326955	29
KU-8136	L1	5.9208	15.1121	6.51733	1.19046	0.325794	29
KU-8136	L1	8.76797	18.1546	7.6241	1.55558	0.334299	29
KU-8136	L1	6.49425	16.3769	7.05969	1.16722	0.304281	29
KU-8136	L1	5.96554	14.9282	6.30975	1.51091	0.33639	29
KU-8136	L1	8.57713	17.0625	7.36358	1.56902	0.370227	29
KU-8136	L1	6.12626	15.5741	6.86559	1.22449	0.317396	29
KU-8136	L1	5.71169	13.7377	5.94385	1.20948	0.380317	29
KU-8136	L1	6.6851	14.6754	6.32435	1.39135	0.390067	29
KU-8136	L1	7.90323	17.0417	7.27249	1.41543	0.34197	29
KU-8136	L1	7.69412	18.1571	7.94055	1.39725	0.293275	29
KU-8136	L1	8.0055	18.3213	7.97394	1.43656	0.299701	29
KU-8136	L1	7.00287	16.9087	7.35762	1.23044	0.307798	29
KU-8136	L1	8.99991	19.1009	8.281	1.66447	0.309986	29
KU-8139	L1	7.00287	17.2162	7.56603	1.31649	0.2969	29
KU-8139	L1	6.39198	15.5369	6.7954	1.26267	0.332749	29
KU-8139	L1	7.83748	16.9183	7.3803	1.36351	0.344089	29
KU-8139	L1	5.86693	15.7303	6.99615	1.1467	0.29795	29
KU-8139	L1	8.59721	17.6107	7.57519	1.56902	0.34835	29
KU-8139	L1	7.53615	17.0503	7.35862	1.37617	0.325758	29
KU-8139	L1	7.54254	16.7309	7.28516	1.45299	0.338599	29
KU-8139	L1	7.00287	17.0685	7.44718	1.34123	0.30206	29
KU-8139	L1	7.1024	15.7053	6.81754	1.36351	0.361845	29
KU-8139	L1	7.38274	17.6279	7.67828	1.23044	0.298557	29
KU-8139	L1	6.6988	16.2707	7.05593	1.35814	0.317975	29
KU-8139	L1	6.38468	15.9288	6.96423	1.22374	0.316214	29
KU-8139	L1	7.62472	15.6284	6.7128	1.6446	0.392286	29
KU-8139	L1	12.4808	17.7505	7.56832	2.31283	0.497772	29
KU-8139	L1	8.37989	16.7732	7.25854	1.54083	0.374298	29
KU-8139	L1	7.03666	17.0521	7.41535	1.24226	0.304103	29
KU-8139	L1	7.36356	16.4356	7.22222	1.53192	0.342553	29
KU-8139	L1	7.66307	17.0668	7.24128	1.53192	0.330606	29
KU-8139	L1	7.79639	16.7542	7.33413	1.43656	0.349024	29
KU-8139	L1	8.2347	17.4112	7.57266	1.40572	0.341352	29
KU-8139	L1	9.87013	17.5985	7.61115	1.60584	0.400479	29
KU-8139	L1	6.92069	17.1125	7.49472	1.18508	0.296983	29
KU-8139	L1	7.35443	17.4526	7.68244	1.34123	0.303415	29
KU-8139	L1	8.20091	16.3812	7.05762	1.55558	0.384043	29
KU-8139	L1	8.27762	18.6388	8.35445	1.29763	0.299418	29
KU-8139	L1	5.55737	15.2633	6.64265	1.06151	0.299766	29
KU-8139	L1	4.79125	11.8098	4.78823	1.39528	0.431689	29
KU-8139	L1	5.37474	14.4587	6.264	1.14988	0.323081	29
KU-8139	L1	3.67721	13.2603	5.74639	0.820913	0.262798	29
KU-8139	L1	4.63419	12.9832	5.45353	1.06838	0.34548	29
KU-8139	L1	6.21392	13.9673	5.71979	1.46176	0.400267	29
KU-8139	L1	8.01372	16.7284	7.25866	1.48347	0.35986	29
KU-8139	L1	4.44608	13.6168	5.87851	0.975445	0.301324	29
KU-8139	L1	4.82869	14.405	6.26866	1.0131	0.292422	29
KU-8139	L1	9.88931	17.6479	7.48741	1.8381	0.399017	29
KU-8139	L1	4.52004	13.8275	6.08115	1.0131	0.297075	29
KU-8139	L1	6.70519	16.756	7.23535	1.22449	0.30011	29
KU-8139	L1	8.92595	16.9123	7.10289	1.6273	0.392158	29
KU-8139	L1	5.23503	15.2408	6.63398	1.16644	0.283214	29
KU-8139	L1	6.08425	16.4434	6.99498	1.19734	0.282769	29
KU-8139	L1	5.73817	15.7847	6.80145	1.05548	0.289408	29
KU-8139	L1	10.1925	16.7016	6.95006	2.01716	0.459168	29
KU-8139	L1	8.24383	18.6649	8.096	1.30814	0.297363	29
KU-8139	L1	5.23138	14.3507	6.23887	1.07094	0.319214	29
KU-8139	L1	7.72699	17.4086	7.62901	1.35814	0.320399	29
KU-8139	L1	9.7706	17.2938	7.47288	1.81561	0.410533	29
KU-8139	L1	9.38617	17.8438	7.72003	1.68411	0.370443	29
KU-8139	L1	6.80198	17.5814	7.69147	1.22449	0.276529	29
KU-8139	L1	7.53249	17.7573	7.63917	1.23341	0.300188	29
KU-8139	L1	7.72973	16.3959	7.07713	1.41478	0.361331	29
KU-8143	L1	4.31824	13.8146	6.087	1.00131	0.284341	27.5
KU-8143	L1	5.73543	15.5862	6.81419	1.12174	0.296684	27.5
KU-8143	L1	5.97468	14.4154	6.21129	1.24226	0.361302	27.5
KU-8143	L1	5.32361	14.5821	6.13675	1.10286	0.314614	27.5
KU-8143	L1	5.43318	15.0069	6.61441	1.11439	0.303168	27.5
KU-8143	L1	5.66147	15.0777	6.51425	1.09455	0.312946	27.5
KU-8143	L1	4.39403	14.0131	6.03411	0.901496	0.281193	27.5
KU-8143	L1	6.34267	14.9361	6.53077	1.29198	0.35728	27.5
KU-8143	L1	5.46332	15.1406	6.43839	1.22225	0.299487	27.5
KU-8143	L1	8.20548	16.7689	7.06589	1.47358	0.366696	27.5
KU-8143	L1	6.97182	15.4471	6.72829	1.31926	0.367165	27.5
KU-8143	L1	6.15365	15.22	6.48362	1.57657	0.333819	27.5
KU-8143	L1	5.29439	15.8616	6.82865	1.06151	0.264443	27.5
KU-8143	L1	6.23309	14.9386	6.29656	1.36351	0.350989	27.5
KU-8143	L1	5.95367	14.9593	6.41381	1.24593	0.334326	27.5
KU-8143	L1	6.64127	16.5643	7.00033	1.28205	0.304169	27.5
KU-8143	L1	6.22944	14.2695	6.23052	1.29973	0.384451	27.5
KU-8143	L1	7.2202	15.8745	6.76469	1.49511	0.360048	27.5
KU-8143	L1	6.93439	16.7724	7.37473	1.39986	0.309761	27.5
KU-8143	L1	6.54082	15.5533	6.75835	1.28276	0.339778	27.5
KU-8143	L1	5.96737	15.0967	6.61441	1.23267	0.329027	27.5
KU-8143	L1	5.67243	14.797	6.36766	1.20419	0.325561	27.5
KU-8143	L1	6.12078	14.6243	6.21364	1.28561	0.35964	27.5
KU-8143	L1	5.9345	14.6364	6.25524	1.26195	0.348116	27.5
KU-8143	L1	6.46412	15.3237	6.64168	1.34191	0.345932	27.5
KU-8143	L1	4.24702	14.2652	6.19245	0.860025	0.262263	27.5
KU-8143	L1	4.65336	12.9485	5.62286	1.0004	0.34877	27.5
KU-8143	L1	5.43958	13.363	5.61148	1.20646	0.382798	27.5
KU-8143	L1	5.41675	13.8593	6.1375	1.1355	0.354376	27.5
KU-8143	L1	6.0806	13.6816	5.81196	1.29973	0.40821	27.5
KU-8143	L1	4.6698	12.0291	5.20262	1.22374	0.40555	27.5
KU-8143	L1	5.46149	12.4374	5.34871	1.38081	0.443668	27.5
KU-8143	L1	6.52165	15.4099	6.6046	1.30184	0.345116	27.5
KU-8143	L1	6.36459	16.3683	7.03403	1.39528	0.298519	27.5
KU-8143	L1	5.4688	14.7194	6.41908	1.10286	0.317193	27.5
KU-8143	L1	5.91989	16.1334	7.01531	1.15067	0.285806	27.5
KU-8143	L1	6.20387	14.3661	6.18832	1.28561	0.377743	27.5
KU-8143	L1	6.19566	16.0393	7.04804	1.30184	0.302639	27.5
KU-8143	L1	4.62323	12.8501	5.63875	1.05114	0.351836	27.5
KU-8143	L1	5.7126	15.4979	6.8249	1.02742	0.29888	27.5
KU-8143	L1	6.77459	15.4203	6.75619	1.26267	0.358019	27.5
KU-8143	L1	8.4922	15.9728	7.04091	1.54083	0.41828	27.5
KU-8143	L1	5.82036	15.1206	6.54167	1.16252	0.319903	27.5
KU-8143	L1	6.89512	17.3214	7.60299	1.15067	0.288793	27.5
KU-8143	L1	7.11975	16.5668	7.26168	1.47606	0.325984	27.5
KU-8143	L1	6.23949	17.0124	7.54972	1.10864	0.270912	27.5
KU-8143	L1	7.71238	16.3111	7.26495	1.34191	0.364275	27.5
KU-8143	L1	7.38274	15.0784	6.46317	1.56902	0.408052	27.5
KU-8143	L1	9.52679	16.3726	7.09478	1.93113	0.446601	27.5
KU-8143	L1	6.45955	16.9423	7.6381	1.06838	0.282791	27.5
KU-8162	L1	4.57118	14.8946	6.47883	0.96035	0.258929	26.8333
KU-8162	L1	6.63031	15.6863	6.74753	1.36819	0.33861	26.8333
KU-8162	L1	6.33445	15.1492	6.70613	1.24593	0.346847	26.8333
KU-8162	L1	4.5173	14.728	6.40312	0.993991	0.2617	26.8333
KU-8162	L1	4.56205	14.4465	6.35546	0.938225	0.27469	26.8333
KU-8162	L1	4.24519	14.1944	6.12245	0.879968	0.264772	26.8333
KU-8162	L1	6.91521	15.7157	6.80883	1.39986	0.351843	26.8333
KU-8162	L1	5.34917	17.0521	7.4424	0.938225	0.231175	26.8333
KU-8162	L1	5.94911	16.3251	7.10404	1.07179	0.280512	26.8333
KU-8162	L1	6.06782	16.6913	7.35862	1.05114	0.273693	26.8333
KU-8162	L1	4.30728	14.2859	6.20173	0.842866	0.265213	26.8333
KU-8162	L1	5.79844	16.9019	7.49375	1.05114	0.255065	26.8333
KU-8162	L1	5.59207	16.1741	7.04078	1.07858	0.268621	26.8333
KU-8162	L1	3.83245	14.1944	6.25188	0.78451	0.23903	26.8333
KU-8162	L1	6.36824	15.4514	6.68977	1.24226	0.335191	26.8333
KU-8162	L1	6.06964	16.2078	7.18723	1.10864	0.290353	26.8333
KU-8162	L1	6.41024	16.7249	7.16751	1.08953	0.287978	26.8333
KU-8162	L1	6.04955	16.9123	7.39513	1.03362	0.265785	26.8333
KU-8162	L1	6.23309	17.3525	7.50252	1.16722	0.26013	26.8333
KU-8162	L1	5.94089	15.8555	6.95675	1.0131	0.296962	26.8333
KU-8162	L1	5.63133	17.1004	7.52488	0.937252	0.241997	26.8333
KU-8162	L1	6.03677	16.1137	7.07622	1.13791	0.292162	26.8333
KU-8162	L1	6.20935	16.7224	7.41695	1.09204	0.279037	26.8333
KU-8162	L1	6.04407	15.8831	7.0549	1.20646	0.301073	26.8333
KU-8162	L1	5.90893	16.2897	7.11843	1.11111	0.27983	26.8333
KU-8162	L1	3.66808	12.3909	5.47959	0.876849	0.300221	26.8333
KU-8162	L1	3.87354	12.7396	5.61896	0.860025	0.299919	26.8333
KU-8162	L1	5.76831	14.949	6.52111	1.16644	0.324366	26.8333
KU-8162	L1	4.02056	14.7608	6.47333	0.794917	0.231885	26.8333
KU-8162	L1	5.61672	15.5033	6.74536	1.07858	0.293661	26.8333
KU-8162	L1	5.43592	15.259	6.757	1.04329	0.29338	26.8333
KU-8162	L1	4.65793	14.4154	6.26866	0.993991	0.281675	26.8333
KU-8162	L1	5.47519	14.5295	6.41025	1.18816	0.325919	26.8333
KU-8162	L1	4.47347	15.789	6.99511	0.898452	0.225499	26.8333
KU-8162	L1	4.19314	13.7395	6.07378	1.00131	0.279131	26.8333
KU-8162	L1	6.7682	16.0204	6.93756	1.39528	0.331388	26.8333
KU-8162	L1	5.309	14.361	6.29265	1.12905	0.323482	26.8333
KU-8162	L1	4.48808	15.0527	6.60114	0.937252	0.248911	26.8333
KU-8162	L1	4.34929	15.391	6.78733	0.860025	0.230725	26.8333
KU-8162	L1	4.53557	14.9454	6.55742	0.933346	0.255168	26.8333
KU-8162	L1	4.11735	14.6546	6.54571	0.901496	0.240923	26.8333
KU-8162	L1	6.26323	15.5948	6.76847	1.23267	0.32363	26.8333
KU-8162	L1	4.90995	15.1735	6.75605	1.04329	0.267987	26.8333
KU-8162	L1	4.15387	14.0467	6.06611	0.881005	0.264554	26.8333
KU-8162	L1	5.99111	14.3618	6.2437	1.3514	0.365007	26.8333
KU-8162	L1	5.26973	14.4301	6.40526	1.18508	0.318025	26.8333
KU-8162	L1	6.86864	16.2915	7.17261	1.26267	0.325208	26.8333
KU-8162	L1	5.64869	15.504	6.86851	1.06838	0.295304	26.8333
KU-8162	L1	7.01109	17.5477	7.65159	1.20948	0.286123	26.8333
KU-8162	L1	6.06234	15.6742	6.90313	1.07094	0.310084	26.8333
KU-8186	L1	3.98312	14.1375	6.26706	0.881005	0.25043	28.1667
KU-8186	L1	6.13904	15.8988	7.0615	1.12824	0.305199	28.1667
KU-8186	L1	4.29632	13.3018	5.93201	0.948871	0.305132	28.1667
KU-8186	L1	6.38924	16.2993	7.14851	1.30464	0.302218	28.1667
KU-8186	L1	4.85973	14.6149	6.47883	1.06838	0.285909	28.1667
KU-8186	L1	6.19748	14.4361	6.36766	1.29973	0.3737	28.1667
KU-8186	L1	4.61684	14.3853	6.46698	0.937252	0.280359	28.1667
KU-8186	L1	5.09532	15.4428	6.82811	1.07094	0.26849	28.1667
KU-8186	L1	5.98198	14.2419	6.27055	1.29198	0.370609	28.1667
KU-8186	L1	5.48523	16.5289	7.37869	0.937252	0.2523	28.1667
KU-8186	L1	5.17385	14.3464	6.35546	1.09204	0.315892	28.1667
KU-8186	L1	4.35477	13.7377	6.03411	1.01939	0.289965	28.1667
KU-8186	L1	4.75472	15.6863	6.84094	0.974508	0.242824	28.1667
KU-8186	L1	6.49973	15.7761	6.99928	1.24593	0.328175	28.1667
KU-8186	L1	6.0459	17.685	7.88203	0.983834	0.242917	28.1667
KU-8186	L1	5.4277	15.5551	6.81526	0.983834	0.28189	28.1667
KU-8186	L1	4.51457	14.6028	6.42164	0.955584	0.266044	28.1667
KU-8186	L1	5.00583	13.9104	6.06807	1.09455	0.325091	28.1667
KU-8186	L1	5.09258	16.0636	7.10031	0.983834	0.248005	28.1667
KU-8186	L1	7.08871	18.386	7.98882	1.09204	0.263514	28.1667
KU-8186	L1	5.20399	16.7914	7.37349	1.03362	0.231939	28.1667
KU-8186	L1	6.50247	18.1185	8.07793	1.19734	0.248912	28.1667
KU-8186	L1	5.42223	15.0888	6.63508	1.08953	0.29928	28.1667
KU-8186	L1	6.13174	15.9159	7.12868	1.1467	0.304178	28.1667
KU-8186	L1	6.09065	16.4037	7.14595	1.15067	0.284438	28.1667
KU-8186	L1	4.7675	14.5899	6.3967	1.0292	0.281447	28.1667
KU-8186	L1	5.61216	16.7699	7.46249	0.974508	0.250772	28.1667
KU-8186	L1	4.89443	14.0106	6.18994	1.00858	0.313329	28.1667
KU-8186	L1	5.13185	14.7151	6.47009	1.06838	0.297823	28.1667
KU-8186	L1	5.31447	15.1692	6.72788	1.00858	0.29023	28.1667
KU-8186	L1	5.10902	14.469	6.264	1.21024	0.306668	28.1667
KU-8186	L1	5.96007	16.3615	7.19219	1.1789	0.279778	28.1667
KU-8186	L1	4.54652	14.9318	6.64938	0.924499	0.256251	28.1667
KU-8186	L1	5.2049	16.5282	7.31568	0.941141	0.239427	28.1667
KU-8186	L1	4.96748	13.9519	6.07754	1.0292	0.320685	28.1667
KU-8186	L1	5.56011	14.3274	6.24458	1.24593	0.340375	28.1667
KU-8186	L1	6.29519	14.8359	6.38942	1.29198	0.359408	28.1667
KU-8186	L1	5.50258	14.9275	6.61523	1.12174	0.310315	28.1667
KU-8186	L1	4.45338	13.977	6.2437	0.941141	0.286467	28.1667
KU-8186	L1	4.25341	13.9544	6.19304	0.865318	0.274487	28.1667
KU-8186	L1	6.78463	14.1876	6.20364	1.45173	0.423564	28.1667
KU-8186	L1	6.31893	16.5514	7.27073	1.11439	0.289856	28.1667
KU-8186	L1	4.32007	12.5118	5.55966	1.03451	0.346785	28.1667
KU-8186	L1	6.41298	15.7632	6.92162	1.26917	0.324324	28.1667
KU-8186	L1	6.21848	16.4685	7.22462	1.08953	0.28813	28.1667
KU-8186	L1	6.43216	13.9215	6.03956	1.37617	0.417053	28.1667
KU-8186	L1	6.16918	16.7284	7.41979	1.11439	0.27703	28.1667
KU-8186	L1	5.64777	14.9904	6.59976	1.16644	0.315833	28.1667
KU-8186	L1	6.01029	14.886	6.50429	1.22225	0.340838	28.1667
KU-8186	L1	5.63133	15.6509	6.83453	1.12174	0.288895	28.1667
KU-8201	L1	7.95619	15.1993	6.43655	1.80147	0.432781	28
KU-8201	L1	7.21198	14.7297	6.28321	1.55381	0.41771	28
KU-8201	L1	4.63236	14.8428	6.22304	0.975445	0.264231	28
KU-8201	L1	5.36013	15.72	6.78141	1.10286	0.272572	28
KU-8201	L1	5.68612	14.7401	6.56841	1.17346	0.328871	28
KU-8201	L1	5.85414	15.0344	6.51719	1.20419	0.325461	28
KU-8201	L1	4.97844	14.2402	6.16466	1.09204	0.308512	28
KU-8201	L1	5.55646	14.3446	6.21791	1.22374	0.339337	28
KU-8201	L1	5.67151	13.6194	5.90563	1.24226	0.384233	28
KU-8201	L1	6.02307	14.3282	6.1923	1.28062	0.368678	28
KU-8201	L1	8.03107	15.9185	6.92518	1.6446	0.398273	28
KU-8201	L1	5.94637	15.7078	6.92004	1.11111	0.302851	28
KU-8201	L1	5.64686	14.576	6.40883	1.12824	0.333996	28
KU-8201	L1	8.02468	16.2535	7.04441	1.62449	0.381717	28
KU-8201	L1	7.23937	17.1841	7.29756	1.3514	0.308077	28
KU-8201	L1	5.34735	15.7493	6.79177	1.07858	0.27091	28
KU-8201	L1	6.42668	16.5039	7.22727	1.22449	0.2965	28
KU-8201	L1	6.75176	16.4002	7.07713	1.26267	0.315449	28
KU-8201	L1	6.05138	15.2615	6.53748	1.15067	0.326489	28
KU-8201	L1	5.86419	16.8129	7.41991	1.05548	0.260696	28
KU-8201	L1	7.66855	16.0558	6.80507	1.49083	0.373818	28
KU-8201	L1	6.41755	15.4307	6.76199	1.30184	0.338695	28
KU-8201	L1	5.62494	15.9263	6.9772	1.09204	0.278675	28
KU-8201	L1	6.81477	15.3617	6.6694	1.34123	0.362898	28
KU-8201	L1	5.66329	16.3147	7.28466	1.04066	0.267375	28
KU-8201	L1	4.7465	13.9838	6.04802	1.03362	0.305025	28
KU-8201	L1	5.8094	14.6235	6.32998	1.29198	0.341379	28
KU-8201	L1	5.52906	14.9733	6.59408	1.03451	0.309905	28
KU-8201	L1	6.04042	14.5924	6.28146	1.28276	0.35647	28
KU-8201	L1	5.48523	16.364	7.0895	1.17346	0.257409	28
KU-8201	L1	5.76465	15.4178	6.71606	1.22449	0.304746	28
KU-8201	L1	4.76203	14.4862	6.29714	1.09204	0.285162	28
KU-8201	L1	6.22853	16.4348	7.12906	1.25687	0.289777	28
KU-8201	L1	5.96281	17.1436	7.32765	1.19734	0.25495	28
KU-8201	L1	6.54539	12.9581	5.57344	1.49572	0.489848	28
KU-8201	L1	6.38833	16.1534	7.11676	1.30464	0.307659	28
KU-8201	L1	4.96109	14.3385	6.19643	1.12824	0.303234	28
KU-8201	L1	5.61398	15.5991	6.7501	1.15067	0.289923	28
KU-8201	L1	7.5261	15.9349	6.94427	1.51091	0.372461	28
KU-8201	L1	5.14189	14.8635	6.50078	1.03362	0.292476	28
KU-8201	L1	5.92902	15.7243	6.9236	1.12905	0.301337	28
KU-8201	L1	5.35191	15.3116	6.80386	1.05114	0.286866	28
KU-8201	L1	4.67802	14.7512	6.44378	1.0158	0.270157	28
KU-8201	L1	4.69719	14.7505	6.49375	0.938225	0.271292	28
KU-8201	L1	6.13722	15.3738	6.72041	1.32754	0.326301	28
KU-8201	L1	6.66958	15.9556	6.96515	1.31995	0.329215	28
KU-8201	L1	6.04773	16.2603	7.11843	1.23044	0.287437	28
KU-8201	L1	10.4472	16.2457	6.72734	2.10228	0.497434	28
KU-8201	L1	6.3865	14.576	6.24955	1.39528	0.377744	28
KU-8201	L1	5.63681	14.5302	6.39156	1.20646	0.335506	28
KU-8223	L1	6.88325	15.9263	6.82156	1.42827	0.341014	31
KU-8223	L1	6.78646	15.4696	6.63426	1.36819	0.356363	31
KU-8223	L1	6.77459	16.2078	6.99446	1.32754	0.324076	31
KU-8223	L1	8.00367	18.077	7.92904	1.42827	0.307785	31
KU-8223	L1	4.48991	11.9929	5.31102	1.04329	0.392281	31
KU-8223	L1	6.67597	15.7743	6.86279	1.29973	0.337149	31
KU-8223	L1	7.48318	17.1247	7.34806	1.33097	0.320665	31
KU-8223	L1	7.26494	17.4294	7.34371	1.34123	0.300524	31
KU-8223	L1	9.39804	16.6955	7.1591	1.69492	0.423688	31
KU-8223	L1	8.49586	17.4208	7.41498	1.64183	0.351788	31
KU-8223	L1	6.31071	15.0516	6.40569	1.31093	0.350043	31
KU-8223	L1	7.77356	17.1211	7.18978	1.55381	0.333247	31
KU-8223	L1	10.2071	18.7114	7.9295	1.849	0.366351	31
KU-8223	L1	7.7626	18.2272	7.83579	1.36819	0.293615	31
KU-8223	L1	8.9926	17.6089	7.61846	1.51574	0.364444	31
KU-8223	L1	7.46583	16.7957	7.24695	1.35814	0.332578	31
KU-8223	L1	7.34895	15.9617	6.78666	1.43592	0.362473	31
KU-8223	L1	8.63831	17.7126	7.53519	1.54852	0.345998	31
KU-8223	L1	8.66844	18.8513	8.12752	1.45362	0.306528	31
KU-8223	L1	6.94991	18.9231	8.31149	1.12174	0.243896	31
KU-8223	L1	6.3098	15.8287	6.7497	1.31995	0.316472	31
KU-8223	L1	7.2686	16.2328	7.06589	1.43656	0.346636	31
KU-8223	L1	8.56069	15.4764	6.6388	1.77903	0.449134	31
KU-8223	L1	7.34165	17.444	7.58772	1.19046	0.303186	31
KU-8223	L1	9.6875	19.6473	8.40968	1.62449	0.315367	31
KU-8223	L1	10.0665	18.4904	8.05801	1.66667	0.369993	31
KU-8223	L1	12.1731	18.4826	7.78786	2.23083	0.447802	31
KU-8223	L1	8.50407	18.739	8.19822	1.42058	0.30433	31
KU-8223	L1	10.4637	17.9111	7.60935	1.85541	0.409874	31
KU-8223	L1	9.45648	18.0509	7.81338	1.6357	0.364704	31
KU-8223	L1	7.77813	16.9727	7.2298	1.54379	0.3393	31
KU-8223	L1	4.30089	13.7188	5.87354	0.968869	0.28717	31
KU-8223	L1	7.1161	18.7339	8.00001	1.16252	0.254797	31
KU-8223	L1	8.16804	17.0539	7.4327	1.56494	0.352924	31
KU-8223	L1	6.84216	16.7792	7.31168	1.35814	0.305393	31
KU-8223	L1	8.01189	16.8493	7.38215	1.54379	0.354634	31
KU-8223	L1	7.56902	16.712	7.26306	1.45863	0.34056	31
KU-8223	L1	7.22933	16.3554	7.12958	1.42827	0.339612	31
KU-8223	L1	6.72345	17.4873	7.54173	1.30814	0.276285	31
KU-8223	L1	8.32692	17.9586	7.68529	1.56494	0.32445	31
KU-8223	L1	8.57439	17.4562	7.34296	1.54852	0.353602	31
KU-8223	L1	9.95049	18.5043	8.11965	1.76925	0.36518	31
KU-8223	L1	7.98906	19.4445	8.42963	1.36819	0.265529	31
KU-8223	L1	8.51503	17.9966	7.82004	1.51031	0.330383	31
KU-8223	L1	8.25022	17.944	7.63319	1.54083	0.321987	31
KU-8223	L1	7.52701	17.1858	7.42422	1.35814	0.320251	31
KU-8223	L1	8.33971	18.7486	8.19487	1.6273	0.298142	31
KU-8223	L1	7.98176	18.0026	7.78692	1.47358	0.309483	31
KU-8223	L1	6.64401	15.6835	6.9344	1.32685	0.339432	31
KU-8223	L1	8.89672	17.2187	7.51711	1.6064	0.377083	31
KU-8241	L1	5.5592	14.6736	6.28437	1.10286	0.324451	26.5
KU-8241	L1	4.81225	14.935	6.58299	0.96035	0.27111	26.5
KU-8241	L1	4.16483	14.2116	6.26225	0.92054	0.259133	26.5
KU-8241	L1	4.3155	14.405	6.27215	0.879968	0.261344	26.5
KU-8241	L1	4.96018	14.1461	6.16244	1.03451	0.311482	26.5
KU-8241	L1	4.68167	15.7951	6.90405	0.901496	0.235813	26.5
KU-8241	L1	4.44151	14.3904	6.25057	0.860025	0.269524	26.5
KU-8241	L1	4.38764	14.2359	6.24458	0.996743	0.272065	26.5
KU-8241	L1	3.96942	15.1907	6.6046	0.842866	0.216163	26.5
KU-8241	L1	4.86612	15.3556	6.61662	0.975445	0.259335	26.5
KU-8241	L1	5.40944	14.7737	6.31929	1.11439	0.311445	26.5
KU-8241	L1	4.73737	14.8825	6.50429	0.898452	0.268781	26.5
KU-8241	L1	6.44312	14.8116	6.36522	1.43338	0.369062	26.5
KU-8241	L1	5.51628	15.0076	6.68991	1.15067	0.307774	26.5
KU-8241	L1	4.29906	13.4967	5.78456	1.02742	0.29657	26.5
KU-8241	L1	6.13082	14.7616	6.40526	1.37617	0.35356	26.5
KU-8241	L1	3.94111	13.2085	5.75718	0.879968	0.283873	26.5
KU-8241	L1	5.43136	13.6211	6.00621	1.31995	0.367867	26.5
KU-8241	L1	3.49733	13.4001	5.85267	0.78451	0.244753	26.5
KU-8241	L1	6.55178	14.8074	6.45977	1.38081	0.375504	26.5
KU-8241	L1	3.92924	14.4715	6.32492	0.842866	0.23577	26.5
KU-8241	L1	3.8635	13.634	5.96655	0.841782	0.261181	26.5
KU-8241	L1	4.98483	14.9429	6.6173	1.03274	0.280538	26.5
KU-8241	L1	4.05891	14.5009	6.42178	0.802918	0.242566	26.5
KU-8241	L1	7.87218	15.6059	6.73019	1.71633	0.406188	26.5
KU-8241	L1	4.97205	15.2737	6.67556	1.03451	0.26783	26.5
KU-8241	L1	4.74102	14.1669	6.2336	1.09455	0.296849	26.5
KU-8241	L1	5.05697	15.0655	6.58202	1.01939	0.279982	26.5
KU-8241	L1	5.08162	15.3323	6.70613	1.03362	0.271642	26.5
KU-8241	L1	6.64766	14.6589	6.35431	1.47048	0.388753	26.5
KU-8241	L1	7.21107	15.1113	6.46317	1.53013	0.39683	26.5
KU-8241	L1	4.99488	14.0192	6.15651	1.15067	0.319367	26.5
KU-8241	L1	5.1492	15.1675	6.54502	1.0292	0.28127	26.5
KU-8241	L1	5.67973	14.3879	6.11125	1.16252	0.344783	26.5
KU-8241	L1	4.98392	14.6589	6.47333	1.07858	0.291458	26.5
KU-8241	L1	6.49151	15.4325	6.86133	1.20419	0.34252	26.5
KU-8241	L1	5.00401	15.322	6.68444	0.938225	0.267855	26.5
KU-8241	L1	4.82686	13.3915	5.83407	1.1789	0.338231	26.5
KU-8241	L1	5.59298	15.303	6.72041	1.17346	0.300124	26.5
KU-8241	L1	4.73463	14.8195	6.41908	0.948871	0.270912	26.5
KU-8241	L1	5.09076	14.469	6.30396	1.00131	0.305572	26.5
KU-8241	L1	5.21038	14.3818	6.29381	1.13791	0.316558	26.5
KU-8241	L1	4.36937	13.894	6.11245	0.938225	0.28443	26.5
KU-8241	L1	5.14189	14.203	6.29308	1.19046	0.320312	26.5
KU-8241	L1	5.02136	16.2432	7.10918	0.901496	0.239161	26.5
KU-8241	L1	5.19394	13.8922	6.05888	1.1467	0.338192	26.5
KU-8241	L1	6.38102	15.8494	6.93849	1.33782	0.319207	26.5
KU-8241	L1	4.58214	16.1352	7.05231	0.860025	0.221172	26.5
KU-8241	L1	6.03586	16.5893	7.23535	1.22449	0.275607	26.5
KU-8241	L1	4.64514	15.0784	6.63508	0.937252	0.256742	26.5
KU-8266	L1	5.27338	15.126	6.44222	1.08953	0.289636	27
KU-8266	L1	5.00492	14.5449	6.17665	1.0131	0.297295	27
KU-8266	L1	4.91909	13.8404	5.90563	1.1467	0.3227	27
KU-8266	L1	5.43501	13.8836	5.92046	1.15464	0.354327	27
KU-8266	L1	6.60839	15.9342	7.00919	1.27491	0.327075	27
KU-8266	L1	5.53089	16.408	7.04454	1.03362	0.258162	27
KU-8266	L1	7.012	16.7267	7.13559	1.29198	0.314944	27
KU-8266	L1	5.06884	14.5778	6.23536	1.04329	0.299735	27
KU-8266	L1	5.15468	15.3617	6.64168	0.996743	0.274496	27
KU-8266	L1	5.10445	12.9667	5.40897	1.36351	0.381504	27
KU-8266	L1	4.20958	13.7946	6.06295	0.96035	0.277991	27
KU-8266	L1	5.82127	16.7914	7.27964	1.01939	0.25945	27
KU-8266	L1	6.78098	16.0998	6.84521	1.35747	0.328748	27
KU-8266	L1	4.93917	15.6889	6.7501	0.901496	0.252163	27
KU-8266	L1	5.10537	15.2347	6.43598	1.13791	0.27642	27
KU-8266	L1	5.01131	14.3782	6.1731	1.05114	0.304615	27
KU-8266	L1	5.35739	13.7817	5.93155	1.22449	0.354452	27
KU-8266	L1	4.70998	14.6665	6.43839	1.00586	0.275155	27
KU-8266	L1	7.6302	14.4258	6.10408	1.75422	0.460752	27
KU-8266	L1	5.01314	14.4111	6.08055	1.07858	0.303337	27
KU-8266	L1	7.93245	15.1199	6.44888	1.62449	0.436033	27
KU-8266	L1	5.49619	15.6413	6.85161	1.0158	0.282309	27
KU-8266	L1	4.38673	12.377	5.28482	1.03362	0.359848	27
KU-8266	L1	4.42873	13.9301	6.02321	1.12824	0.286799	27
KU-8266	L1	4.55657	14.4905	6.38341	0.898452	0.272697	27
KU-8266	L1	4.10182	13.9423	6.11648	0.993991	0.265167	27
KU-8266	L1	3.8224	13.1584	5.66702	0.924499	0.277422	27
KU-8266	L1	4.99396	13.6168	5.93832	1.23267	0.338456	27
KU-8266	L1	5.47701	13.8836	5.87898	1.32754	0.357065	27
KU-8266	L1	6.07877	15.303	6.56841	1.30464	0.326192	27
KU-8266	L1	5.20125	15.0509	6.5228	1.00858	0.288532	27
KU-8266	L1	5.42497	15.3262	6.67008	1.05114	0.290225	27
KU-8266	L1	5.86875	14.1529	6.09809	1.24226	0.368183	27
KU-8266	L1	4.27167	13.3708	5.80347	0.914569	0.300256	27
KU-8266	L1	4.86978	13.9269	6.13497	0.997659	0.315508	27
KU-8266	L1	7.4777	15.6889	6.53287	1.56494	0.381764	27
KU-8266	L1	4.4963	14.1669	6.27448	0.948871	0.281526	27
KU-8266	L1	5.84227	15.3988	6.55575	1.24812	0.309611	27
KU-8266	L1	5.31904	13.761	5.81526	1.26195	0.352976	27
KU-8266	L1	8.04568	16.6437	7.10957	1.43338	0.364983	27
KU-8266	L1	4.34837	13.9398	5.99814	0.968869	0.281207	27
KU-8266	L1	6.37372	16.8994	7.45306	1.06838	0.280454	27
KU-8266	L1	4.95196	14.0503	6.16526	1.10286	0.315223	27
KU-8266	L1	5.73635	16.3011	7.07339	1.02742	0.271277	27
KU-8266	L1	6.59926	14.557	6.22964	1.43656	0.391346	27
KU-8266	L1	5.18846	13.1437	5.73669	1.26195	0.377408	27
KU-8266	L1	5.62494	15.5369	6.88286	1.08953	0.29282	27
KU-8266	L1	7.00196	15.278	6.64965	1.37617	0.376963	27
KU-8266	L1	5.28617	14.3299	6.25524	1.16644	0.323491	27
KU-8266	L1	5.31174	14.955	6.47911	1.0131	0.29845	27
KU-8269	L1	4.72915	15.2651	6.74415	0.937252	0.255032	26.5
KU-8269	L1	5.68978	15.0734	6.67337	1.13791	0.31469	26.5
KU-8269	L1	4.08539	13.7188	5.93201	0.8547	0.272781	26.5
KU-8269	L1	5.19668	14.9733	6.49488	1.03451	0.291275	26.5
KU-8269	L1	4.55748	15.5716	6.9232	0.974508	0.236195	26.5
KU-8269	L1	5.67973	15.9142	7.02065	1.16722	0.281819	26.5
KU-8269	L1	4.67984	14.6375	6.65418	0.914569	0.27448	26.5
KU-8269	L1	5.69526	16.3762	7.11252	1.01939	0.266869	26.5
KU-8269	L1	6.30158	15.1882	6.70871	1.19734	0.343279	26.5
KU-8269	L1	4.66615	15.2193	6.79607	0.948871	0.25315	26.5
KU-8269	L1	5.79844	16.2156	7.18889	1.06838	0.277111	26.5
KU-8269	L1	5.79753	15.9013	6.9772	1.05548	0.28813	26.5
KU-8269	L1	5.90619	16.4634	7.35353	1.11848	0.273827	26.5
KU-8269	L1	6.3792	16.5575	7.18152	1.12824	0.292406	26.5
KU-8269	L1	7.67038	18.058	8.10885	1.23267	0.295587	26.5
KU-8269	L1	5.9692	16.4971	7.23939	1.16252	0.275621	26.5
KU-8269	L1	5.7537	17.1307	7.66006	1.01939	0.246379	26.5
KU-8269	L1	5.82675	16.2321	7.20145	1.03451	0.2779	26.5
KU-8269	L1	5.47975	16.2199	7.17159	0.983834	0.261742	26.5
KU-8269	L1	5.24964	15.8158	7.03974	0.975445	0.263728	26.5
KU-8269	L1	7.58637	17.5209	7.74023	1.39528	0.310549	26.5
KU-8269	L1	5.63681	15.3971	6.7	1.12905	0.298792	26.5
KU-8269	L1	6.21757	16.2492	7.18279	1.09204	0.295913	26.5
KU-8269	L1	7.14441	17.9422	8.01438	1.22374	0.278885	26.5
KU-8269	L1	5.07706	15.328	6.72951	1.0131	0.27155	26.5
KU-8269	L1	4.57118	13.9226	6.23931	0.968869	0.296345	26.5
KU-8269	L1	4.01051	13.2828	5.92308	0.889258	0.285647	26.5
KU-8269	L1	4.72185	14.6668	6.50036	0.937252	0.275837	26.5
KU-8269	L1	6.04681	15.9385	7.08783	1.11439	0.299119	26.5
KU-8269	L1	3.95572	14.5917	6.5673	0.760875	0.233467	26.5
KU-8269	L1	5.29804	16.074	7.12458	0.983834	0.257678	26.5
KU-8269	L1	5.50076	16.9348	7.57471	0.96035	0.241031	26.5
KU-8269	L1	4.92457	14.911	6.64086	0.996743	0.278331	26.5
KU-8269	L1	4.18675	14.734	6.52517	0.879968	0.24235	26.5
KU-8269	L1	5.27338	15.4239	6.86559	1.0131	0.278556	26.5
KU-8269	L1	4.22053	14.1046	6.288	0.822024	0.266596	26.5
KU-8269	L1	5.37018	16.3347	7.27249	0.996743	0.252916	26.5
KU-8269	L1	5.04875	16.6093	7.46787	0.829764	0.22998	26.5
KU-8269	L1	5.02227	15.3255	6.86279	0.948871	0.268708	26.5
KU-8269	L1	4.3575	14.7444	6.5092	0.879968	0.25188	26.5
KU-8269	L1	5.80574	15.6016	6.93006	1.11111	0.299729	26.5
KU-8269	L1	4.51	15.0233	6.72693	0.8547	0.251104	26.5
KU-8269	L1	4.64788	14.8299	6.6046	0.975445	0.265577	26.5
KU-8269	L1	4.22601	13.8067	6.11648	0.955584	0.278585	26.5
KU-8269	L1	4.57575	14.8524	6.65199	0.924499	0.260663	26.5
KU-8269	L1	4.61866	14.9861	6.65789	0.879968	0.258432	26.5
KU-8269	L1	5.22133	15.5283	6.88286	0.917559	0.27211	26.5
KU-8269	L1	4.88073	16.0282	7.16127	0.879968	0.238739	26.5
KU-8269	L1	4.54378	14.4794	6.54571	0.96035	0.272349	26.5
KU-8269	L1	4.16757	15.1475	6.74415	0.81084	0.228251	26.5
KU-8279	L1	4.72459	14.7262	6.40312	0.937252	0.273775	26.8333
KU-8279	L1	4.38216	13.2628	5.82906	0.955584	0.313059	26.8333
KU-8279	L1	5.45875	15.0301	6.57467	1.05114	0.303653	26.8333
KU-8279	L1	5.59298	14.7426	6.51733	1.08953	0.323373	26.8333
KU-8279	L1	5.92811	14.2023	6.28219	1.22225	0.369327	26.8333
KU-8279	L1	5.31174	15.8805	6.88193	1.03362	0.264677	26.8333
KU-8279	L1	4.94739	15.1328	6.68991	0.97638	0.271487	26.8333
KU-8279	L1	3.56125	14.6761	6.32738	0.764467	0.207773	26.8333
KU-8279	L1	5.33183	16.8743	7.49217	0.948871	0.235306	26.8333
KU-8279	L1	5.43775	14.7244	6.48812	1.06838	0.315177	26.8333
KU-8279	L1	4.15296	13.564	6.1123	0.822024	0.283658	26.8333
KU-8279	L1	4.15753	15.5119	6.86492	0.802918	0.217129	26.8333
KU-8279	L1	5.41036	15.2261	6.67131	1.05114	0.293263	26.8333
KU-8279	L1	4.29998	14.4862	6.38341	0.802918	0.257494	26.8333
KU-8279	L1	4.7602	15.1725	6.62737	1.0004	0.259849	26.8333
KU-8279	L1	5.63042	15.7321	6.98152	1.07858	0.285875	26.8333
KU-8279	L1	5.18207	14.4533	6.37883	1.02742	0.311729	26.8333
KU-8279	L1	5.86967	16.1888	7.11162	1.07858	0.281445	26.8333
KU-8279	L1	4.10822	13.855	6.16333	0.865318	0.268935	26.8333
KU-8279	L1	4.63236	13.584	5.98794	0.937252	0.315471	26.8333
KU-8279	L1	5.02775	15.0205	6.69795	0.974508	0.280036	26.8333
KU-8279	L1	4.37394	14.8091	6.54167	0.842866	0.250625	26.8333
KU-8279	L1	4.18218	15.0534	6.50078	0.975445	0.231923	26.8333
KU-8279	L1	4.78668	14.0889	6.21893	0.974508	0.303032	26.8333
KU-8279	L1	3.78588	14.0768	6.33012	0.779841	0.240088	26.8333
KU-8279	L1	5.21768	15.5991	6.9236	1.03362	0.269456	26.8333
KU-8279	L1	4.98483	15.6828	6.9921	0.937252	0.254691	26.8333
KU-8279	L1	6.14909	15.6077	6.75335	1.18739	0.317207	26.8333
KU-8279	L1	5.72356	17.9361	8.05473	0.97638	0.223573	26.8333
KU-8279	L1	5.11085	15.6621	6.95268	0.92054	0.261821	26.8333
KU-8279	L1	4.79399	15.6052	6.97052	0.901496	0.247383	26.8333
KU-8279	L1	4.29632	15.3374	6.79755	0.81084	0.229512	26.8333
KU-8279	L1	3.64434	13.2042	5.88643	0.822024	0.262668	26.8333
KU-8279	L1	4.51091	14.0839	6.07859	0.975445	0.285778	26.8333
KU-8279	L1	7.6092	15.347	6.62062	1.41543	0.405978	26.8333
KU-8279	L1	5.42862	15.5533	6.88087	0.975445	0.282002	26.8333
KU-8279	L1	4.83782	15.2597	6.7128	0.937252	0.261075	26.8333
KU-8279	L1	4.10182	15.4722	6.86878	0.746335	0.215321	26.8333
KU-8279	L1	5.40305	13.545	6.05119	1.17346	0.370076	26.8333
KU-8279	L1	6.7892	15.9685	7.03896	1.32547	0.334579	26.8333
KU-8279	L1	3.55942	13.3744	6.08655	0.756059	0.250059	26.8333
KU-8279	L1	4.10913	13.2267	5.8497	0.908559	0.29516	26.8333
KU-8279	L1	3.47085	14.2334	6.39385	0.6757	0.215293	26.8333
KU-8279	L1	4.93826	14.2219	6.26225	1.0004	0.306807	26.8333
KU-8279	L1	4.08539	12.9642	5.7621	0.96035	0.305458	26.8333
KU-8279	L1	3.64982	14.425	6.50429	0.6757	0.220418	26.8333
KU-8279	L1	2.93118	12.4235	5.57671	0.663426	0.238651	26.8333
KU-8279	L1	3.28457	13.3458	5.91614	0.747557	0.23174	26.8333
KU-8279	L1	3.16586	13.6437	6.11633	0.616333	0.213717	26.8333
KU-8279	L1	3.14577	13.0332	5.75338	0.711252	0.23272	26.8333
KU-8287	L1	3.77675	13.5099	6.1232	0.787994	0.26003	27
KU-8287	L1	6.32715	14.071	6.14255	1.36351	0.401576	27
KU-8287	L1	4.78394	12.7035	5.67523	1.10286	0.37252	27
KU-8287	L1	5.07341	13.5625	5.87898	1.07858	0.346602	27
KU-8287	L1	5.07067	13.9501	6.10632	1.11439	0.32743	27
KU-8287	L1	4.57209	13.7939	6.0837	0.996743	0.301963	27
KU-8287	L1	4.08904	13.919	6.1861	0.879968	0.265224	27
KU-8287	L1	5.1008	14.2731	6.36536	0.983834	0.31464	27
KU-8287	L1	5.99477	15.7511	6.80601	1.19734	0.303642	27
KU-8287	L1	4.7602	14.5752	6.54348	0.924499	0.281581	27
KU-8287	L1	5.07249	13.977	6.22128	1.00131	0.326292	27
KU-8287	L1	5.14007	14.2151	6.21203	0.955584	0.319651	27
KU-8287	L1	4.25432	13.5814	5.94385	0.96035	0.289833	27
KU-8287	L1	4.96292	14.2419	6.29265	0.975445	0.307474	27
KU-8287	L1	5.351	14.1046	6.27215	1.22449	0.338004	27
KU-8287	L1	3.88084	12.996	5.71899	0.802918	0.288745	27
KU-8287	L1	6.09612	15.9825	7.07248	1.15067	0.2999	27
KU-8287	L1	5.79935	15.0112	6.63274	1.09204	0.323415	27
KU-8287	L1	6.53443	16.3183	7.15604	1.22449	0.308368	27
KU-8287	L1	5.803	15.0112	6.65789	1.09204	0.323618	27
KU-8287	L1	4.9547	14.2756	6.32608	1.0131	0.30552	27
KU-8287	L1	5.52176	15.6924	7.04078	1.07858	0.281778	27
KU-8287	L1	5.51902	15.1009	6.76577	1.05114	0.304133	27
KU-8287	L1	5.52906	15.0906	6.68977	1.08953	0.305105	27
KU-8287	L1	3.30922	12.8104	5.64523	0.746335	0.253401	27
KU-8287	L1	4.40134	13.1377	5.79197	0.955584	0.320449	27
KU-8287	L1	5.11541	15.2547	6.76145	0.983834	0.276238	27
KU-8287	L1	5.00035	13.6505	6.06205	1.08953	0.337222	27
KU-8287	L1	4.92457	14.6546	6.48686	0.996743	0.288156	27
KU-8287	L1	6.4212	13.9215	6.12767	1.43656	0.416343	27
KU-8287	L1	5.51537	12.7457	5.62432	1.47358	0.426635	27
KU-8287	L1	5.2259	14.0442	6.26866	1.05114	0.332949	27
KU-8287	L1	5.03323	14.7237	6.55631	1.05114	0.291759	27
KU-8287	L1	4.8579	15.328	6.76469	0.938225	0.259828	27
KU-8287	L1	4.39768	14.3732	6.35546	0.865318	0.267502	27
KU-8287	L1	5.77652	15.1743	6.66666	1.20646	0.315254	27
KU-8287	L1	4.86704	13.2964	5.74623	1.11111	0.345942	27
KU-8287	L1	6.79559	16.3537	7.22512	1.20419	0.319306	27
KU-8287	L1	4.48443	15.0405	6.68977	0.860025	0.249111	27
KU-8287	L1	4.35659	13.811	5.96655	0.937252	0.287014	27
KU-8287	L1	6.94626	15.1786	6.64265	1.38081	0.378878	27
KU-8287	L1	6.5116	16.5264	7.27751	1.17346	0.2996	27
KU-8287	L1	4.72093	14.9447	6.59422	0.917559	0.265623	27
KU-8287	L1	6.19109	14.5173	6.47897	1.28062	0.369151	27
KU-8287	L1	4.36755	12.8061	5.61912	1.0131	0.334666	27
KU-8287	L1	4.52644	14.7487	6.5092	0.901496	0.261492	27
KU-8287	L1	5.10445	15.3659	6.76564	0.955584	0.271669	27
KU-8287	L1	4.72185	14.5742	6.50036	0.986614	0.279352	27
KU-8287	L1	6.37828	15.4142	6.7474	1.19046	0.337342	27
KU-8287	L1	4.86521	16.7456	7.39822	0.879968	0.218027	27
KU-8297	L1	5.7747	14.5138	6.48812	1.23044	0.344492	26.8333
KU-8297	L1	5.24599	16.0904	7.25438	0.924499	0.254625	26.8333
KU-8297	L1	5.16746	16.7145	7.41732	0.937252	0.232434	26.8333
KU-8297	L1	6.89147	16.5765	7.40513	1.18739	0.315165	26.8333
KU-8297	L1	5.87788	15.7218	6.88683	1.13791	0.298833	26.8333
KU-8297	L1	5.82309	15.5483	6.98361	1.14988	0.30269	26.8333
KU-8297	L1	5.13276	16.2052	7.2303	1.10286	0.245612	26.8333
KU-8297	L1	5.67243	15.4722	6.8233	1.10864	0.297767	26.8333
KU-8297	L1	4.68806	12.8666	5.62432	1.12905	0.355858	26.8333
KU-8297	L1	5.2049	15.4489	6.84534	0.901496	0.274048	26.8333
KU-8297	L1	5.55189	15.9263	6.98165	1.03362	0.275055	26.8333
KU-8297	L1	6.30432	16.1767	7.18762	1.18508	0.302741	26.8333
KU-8297	L1	4.98666	15.6838	7.12906	0.914569	0.25475	26.8333
KU-8297	L1	6.22762	16.3891	7.23535	1.09204	0.291355	26.8333
KU-8297	L1	6.21209	15.5973	6.85161	1.07179	0.320884	26.8333
KU-8297	L1	5.41857	16.6076	7.43368	0.996743	0.246878	26.8333
KU-8297	L1	6.53078	15.063	6.67679	1.25687	0.361701	26.8333
KU-8297	L1	4.76111	16.0704	7.23876	0.785673	0.231666	26.8333
KU-8297	L1	4.28537	14.7548	6.53748	0.901496	0.247362	26.8333
KU-8297	L1	5.51171	14.8592	6.53664	1.07094	0.313694	26.8333
KU-8297	L1	6.96817	14.8878	6.70177	1.4109	0.395065	26.8333
KU-8297	L1	3.96029	13.8085	6.10632	0.901496	0.261001	26.8333
KU-8297	L1	4.76111	17.1254	7.64288	0.82535	0.204003	26.8333
KU-8297	L1	6.19657	16.6991	7.45306	1.10286	0.279238	26.8333
KU-8297	L1	9.65828	17.3689	7.63714	1.76201	0.402312	26.8333
KU-8297	L1	4.489	14.5406	6.5092	0.92054	0.266806	26.8333
KU-8297	L1	6.89877	16.1931	7.22512	1.26195	0.330615	26.8333
KU-8297	L1	5.50076	16.6162	7.38908	0.938225	0.250364	26.8333
KU-8297	L1	4.63236	13.5632	6.04742	1.0158	0.316436	26.8333
KU-8297	L1	5.31174	15.4714	6.92518	1.00858	0.27886	26.8333
KU-8297	L1	4.95013	14.6804	6.43655	0.937252	0.288636	26.8333
KU-8297	L1	5.44414	16.0118	7.00241	1.03362	0.266845	26.8333
KU-8297	L1	4.53465	16.2621	7.16751	0.802918	0.215476	26.8333
KU-8297	L1	6.0943	15.2107	6.71824	1.12174	0.331005	26.8333
KU-8297	L1	6.60474	15.8537	6.90789	1.20646	0.33022	26.8333
KU-8297	L1	4.29815	15.0648	6.74685	0.816451	0.237993	26.8333
KU-8297	L1	4.4406	14.4043	6.36422	0.881005	0.268947	26.8333
KU-8297	L1	7.24668	16.2424	7.2404	1.30254	0.345181	26.8333
KU-8297	L1	7.2065	17.2767	7.64622	1.19734	0.3034	26.8333
KU-8297	L1	6.1363	16.428	7.34868	1.12174	0.285723	26.8333
KU-8297	L1	5.58111	14.5209	6.46189	1.16252	0.332617	26.8333
KU-8297	L1	5.70165	15.0959	6.76996	1.08786	0.314406	26.8333
KU-8297	L1	5.78109	15.1846	6.67392	1.16722	0.315073	26.8333
KU-8297	L1	8.62826	15.6717	6.86771	1.70191	0.441471	26.8333
KU-8297	L1	6.14909	16.2778	7.23636	1.14988	0.291627	26.8333
KU-8297	L1	5.9208	15.3867	6.804	1.10864	0.314268	26.8333
KU-8297	L1	5.72813	15.4653	6.84641	1.12824	0.300956	26.8333
KU-8297	L1	7.07044	15.4421	6.75429	1.46176	0.372601	26.8333
KU-8297	L1	6.12534	15.7457	7.08216	1.20343	0.310466	26.8333
KU-8297	L1	6.5043	15.3151	6.71429	1.30814	0.348472	26.8333
KU-8315	L1	5.73087	14.0778	6.11872	1.22374	0.363379	27
KU-8315	L1	6.19839	13.7628	6.027	1.37816	0.411224	27
KU-8315	L1	6.52804	17.066	7.43982	1.2706	0.281662	27
KU-8315	L1	5.78566	14.7591	6.46034	1.13791	0.333768	27
KU-8315	L1	4.68623	12.9045	5.56294	1.20646	0.353632	27
KU-8315	L1	7.81283	17.5184	7.58676	1.3514	0.319911	27
KU-8315	L1	6.78189	14.9697	6.36924	1.36351	0.380307	27
KU-8315	L1	8.59356	15.9392	6.74861	1.74011	0.42506	27
KU-8315	L1	6.38102	14.4733	6.27434	1.40181	0.382793	27
KU-8315	L1	6.07329	15.1113	6.62599	1.18739	0.334218	27
[truncated: 521 more rows]
